# Supplementary material for: Identification of cuproptosis-based molecular subtypes, construction of prognostic signature and characterization of immune landscape in colon cancer
Source: Front Oncol. 2023 Mar 17;13:927608. doi: 10.3389/fonc.2023.927608 (PMC10064275; doi:10.3389/fonc.2023.927608)
Supplement: Supplementary Table 3 — Primer sequences for PCR amplification. [file Table_3.xlsx]

## Sheet: Sheet1
HOOK1-Fwd	5'-CAGACATTCAATACTGCCTCACC-3'
HOOK1-Rev	5'-CCCCAACATCCTCTTTAATTCGG-3'
LGR5-Fwd	5'-CTCCCAGGTCTGGTGTGTTG-3'
LGR5-Rev	5'-GAGGTCTAGGTAGGAGGTGAAG-3'
HOXC6-Fwd	5'-ACAGACCTCAATCGCTCAGGA-3'
HOXC6-Rev	5'-AGGGGTAAATCTGGATACTGGC-3'
CKMT2-Fwd	5'-CCAAGCGCAGACTACCCAG-3'
CKMT2-Rev	5'-GGTGTCACCTTGTTGCGAAG-3'
SPINK4-Fwd	5'-CAGTGGGTAATCGCCCTGG-3'
SPINK4-Rev	5'-CACAGATGGGCATTCTTGAGAAA-3'
GAPDH-Fwd	5'-GGGAAGGTGAAGGTCGGAGT-3'
GAPDH-Rev	5'-GGGGTCATTGATGGCAACA-3'
