# Supplementary material for: Identification of cuproptosis-based molecular subtypes, construction of prognostic signature and characterization of immune landscape in colon cancer
Source: Front Oncol. 2023 Mar 17;13:927608. doi: 10.3389/fonc.2023.927608 (PMC10064275; doi:10.3389/fonc.2023.927608)
Supplement: Supplementary Table 4 — Data and scripts used in the study were uploaded to jianguoyun, the link is included. [file DataSheet_1.zip]

Archive with 58 entries (54 files):
- Data Sheet 1/
- Data Sheet 1/PCR/
- Data Sheet 1/PCR/PCR-Rawdata.xlsx
- Data Sheet 1/Perl Scripts/
- Data Sheet 1/Perl Scripts/ICI09.probe2symbol.pl
- Data Sheet 1/Perl Scripts/getClinical.pl
- Data Sheet 1/Perl Scripts/m6aTME11.CNVann.pl
- Data Sheet 1/Perl Scripts/m6aTME13.preRcircos.pl
- Data Sheet 1/Perl Scripts/merge.pl
- Data Sheet 1/Perl Scripts/moveFiles.pl
- Data Sheet 1/Perl Scripts/prgTME12.TMB.pl
- Data Sheet 1/Perl Scripts/prgTME48.preMaftools.pl
- Data Sheet 1/Perl Scripts/symbol.pl
- Data Sheet 1/R Scripts/
- Data Sheet 1/R Scripts/IRGPI37.immSubtype.R
- Data Sheet 1/R Scripts/Necroptosis30.checkpoint.R
- Data Sheet 1/R Scripts/immunotherapy-copy.R
- Data Sheet 1/R Scripts/prgTME07.FPKM2TPM.R
- Data Sheet 1/R Scripts/prgTME11.maftools.R
- Data Sheet 1/R Scripts/prgTME14.CNVfreq.R
- Data Sheet 1/R Scripts/prgTME16.RCircos.R
- Data Sheet 1/R Scripts/prgTME17.PRGdiff.R
- Data Sheet 1/R Scripts/prgTME18.merge.R
- Data Sheet 1/R Scripts/prgTME19.prgExp.R
- Data Sheet 1/R Scripts/prgTME20.prgSur.R
- Data Sheet 1/R Scripts/prgTME21.network.R
- Data Sheet 1/R Scripts/prgTME22.cluster.R
- Data Sheet 1/R Scripts/prgTME23.PRGclusterSur.R
- Data Sheet 1/R Scripts/prgTME24.heatmap.R
- Data Sheet 1/R Scripts/prgTME25.GSVA.R
- Data Sheet 1/R Scripts/prgTME26.ssGSEA.R
- Data Sheet 1/R Scripts/prgTME27.PCA.R
- Data Sheet 1/R Scripts/prgTME28.diff.R
- Data Sheet 1/R Scripts/prgTME29.GO.R
- Data Sheet 1/R Scripts/prgTME30.KEGG.R
- Data Sheet 1/R Scripts/prgTME31.uniCox.R
- Data Sheet 1/R Scripts/prgTME32.geneCluster.R
- Data Sheet 1/R Scripts/prgTME33.geneClusterSur.R
- Data Sheet 1/R Scripts/prgTME34.geneHeatmap.R
- Data Sheet 1/R Scripts/prgTME35.PRGclusterdiff.R
- Data Sheet 1/R Scripts/prgTME36.model.R
- Data Sheet 1/R Scripts/prgTME37.ggalluvial.R
- Data Sheet 1/R Scripts/prgTME38.clusterRisk.R
- Data Sheet 1/R Scripts/prgTME39.geneDiff.R
- Data Sheet 1/R Scripts/prgTME40.survial.R
- Data Sheet 1/R Scripts/prgTME41.ROC.R
- Data Sheet 1/R Scripts/prgTME42.Nomo.R
- Data Sheet 1/R Scripts/prgTME43.riskPlot.R
- Data Sheet 1/R Scripts/prgTME44.CIBERSORT.R
- Data Sheet 1/R Scripts/prgTME44.run.R
- Data Sheet 1/R Scripts/prgTME45.immuneCor.R
- Data Sheet 1/R Scripts/prgTME46.estimate.R
- Data Sheet 1/R Scripts/prgTME47.vioplot.R
- Data Sheet 1/R Scripts/prgTME49.maftools.R
- Data Sheet 1/R Scripts/prgTME50.riskTMB.R
- Data Sheet 1/R Scripts/prgTME51.MSI.R
- Data Sheet 1/R Scripts/prgTME52.Stemness.R
- Data Sheet 1/R Scripts/prgTME53.pRRophetic.R
