# Supplementary material for: Identification of cuproptosis-based molecular subtypes, construction of prognostic signature and characterization of immune landscape in colon cancer
Source: Front Oncol. 2023 Mar 17;13:927608. doi: 10.3389/fonc.2023.927608 (PMC10064275; doi:10.3389/fonc.2023.927608)
Supplement: Supplementary Table 4 — Data and scripts used in the study were uploaded to jianguoyun, the link is included. [file DataSheet_1.zip › Data Sheet 1/PCR/PCR-Rawdata.xlsx]

## Sheet: SPINK4
Color	Position	Sample Name	Gene Name	Condition Name	Cq	Cq Mean	Cq Error	Excluded	Sample Type	Sample Type RQ	Gene Type	Condition Type	Replicate Group	Ratio	Ratio Error	Normalized Ratio	Normalized Ratio Error	Scaled Ratio	Scaled Ratio Error	Dye	Edited Call	Failure	Slope	EPF	Notes	Sample Prep Notes	Number
255;250;215;15	A4	SPINK4-N1	None		32.76	32.76	0	Unchecked	Unknown	Unknown	Target	Unknown		-	-	-	-	-	-	SYBR Green I		No ratio because no reference gene defined	1.52	4.24			4
255;103;154;47	A5	SPINK4-N1	None		32.88	32.88	0	Unchecked	Unknown	Unknown	Target	Unknown		-	-	-	-	-	-	SYBR Green I		No ratio because no reference gene defined	1.44	3.24			5
255;180;73;149	A6	SPINK4-N1	None		33.32	33.32	0	Unchecked	Unknown	Unknown	Target	Unknown		-	-	-	-	-	-	SYBR Green I		No ratio because no reference gene defined	1.63	3.97			6
255;47;73;113	A10	SPINK4-T1	None		32.46	32.46	0	Unchecked	Unknown	Unknown	Target	Unknown		-	-	-	-	-	-	SYBR Green I		No ratio because no reference gene defined	1.16	3.77			10
255;234;79;79	A11	SPINK4-T1	None		32.51	32.51	0	Unchecked	Unknown	Unknown	Target	Unknown		-	-	-	-	-	-	SYBR Green I		No ratio because no reference gene defined	0.89	3.12			11
255;66;41;24	A12	SPINK4-T1	None		32.74	32.74	0	Unchecked	Unknown	Unknown	Target	Unknown		-	-	-	-	-	-	SYBR Green I		No ratio because no reference gene defined	1.07	2.68			12
255;242;138;21	B4	SPINK4-N2	None		32.55	32.55	0	Unchecked	Unknown	Unknown	Target	Unknown		-	-	-	-	-	-	SYBR Green I		No ratio because no reference gene defined	1.57	3.34			16
255;250;215;15	B5	SPINK4-N2	None		32.77	32.77	0	Unchecked	Unknown	Unknown	Target	Unknown		-	-	-	-	-	-	SYBR Green I		No ratio because no reference gene defined	1.63	3.42			17
255;103;154;47	B6	SPINK4-N2	None		32.95	32.95	0	Unchecked	Unknown	Unknown	Target	Unknown		-	-	-	-	-	-	SYBR Green I		No ratio because no reference gene defined	1.53	3.29			18
255;34;176;146	B10	SPINK4-T2	None		32.01	32.01	0	Unchecked	Unknown	Unknown	Target	Unknown		-	-	-	-	-	-	SYBR Green I		No ratio because no reference gene defined	1.24	2.94			22
255;47;73;113	B11	SPINK4-T2	None		32.31	32.31	0	Unchecked	Unknown	Unknown	Target	Unknown		-	-	-	-	-	-	SYBR Green I		No ratio because no reference gene defined	1.46	3.93			23
255;234;79;79	B12	SPINK4-T2	None		32.5	32.5	0	Unchecked	Unknown	Unknown	Target	Unknown		-	-	-	-	-	-	SYBR Green I		No ratio because no reference gene defined	1.14	3.29			24
255;103;103;103	C4	SPINK4-N3	None		30.84	30.84	0	Unchecked	Unknown	Unknown	Target	Unknown		-	-	-	-	-	-	SYBR Green I		No ratio because no reference gene defined	1.73	4.78			28
255;242;138;21	C5	SPINK4-N3	None		30.98	30.98	0	Unchecked	Unknown	Unknown	Target	Unknown		-	-	-	-	-	-	SYBR Green I		No ratio because no reference gene defined	1.69	4.74			29
255;250;215;15	C6	SPINK4-N3	None		31.24	31.24	0	Unchecked	Unknown	Unknown	Target	Unknown		-	-	-	-	-	-	SYBR Green I		No ratio because no reference gene defined	1.79	4.78			30
255;205;18;55	C10	SPINK4-T3	None		24.93	24.93	0	Unchecked	Unknown	Unknown	Target	Unknown		-	-	-	-	-	-	SYBR Green I		No ratio because no reference gene defined	1.46	4.72			34
255;34;176;146	C11	SPINK4-T3	None		25.12	25.12	0	Unchecked	Unknown	Unknown	Target	Unknown		-	-	-	-	-	-	SYBR Green I		No ratio because no reference gene defined	1.62	4.97			35
255;47;73;113	C12	SPINK4-T3	None		25.15	25.15	0	Unchecked	Unknown	Unknown	Target	Unknown		-	-	-	-	-	-	SYBR Green I		No ratio because no reference gene defined	1.12	4.08			36
255;132;197;238	D4	SPINK4-N4	None		36.39	36.39	0	Unchecked	Unknown	Unknown	Target	Unknown		-	-	-	-	-	-	SYBR Green I		No ratio because no reference gene defined	1.42	2.36			40
255;103;103;103	D5	SPINK4-N4	None		36.4	36.4	0	Unchecked	Unknown	Unknown	Target	Unknown		-	-	-	-	-	-	SYBR Green I		No ratio because no reference gene defined	1.15	1.61			41
255;242;138;21	D6	SPINK4-N4	None		36.46	36.46	0	Unchecked	Unknown	Unknown	Target	Unknown		-	-	-	-	-	-	SYBR Green I		No ratio because no reference gene defined	0.68	1.04			42
255;95;103;174	D10	SPINK4-T4	None		36.83	36.83	0	Unchecked	Unknown	Unknown	Target	Unknown		-	-	-	-	-	-	SYBR Green I		No ratio because no reference gene defined	1.66	5.09			46
255;205;18;55	D11	SPINK4-T4	None		36.91	36.91	0	Unchecked	Unknown	Unknown	Target	Unknown		-	-	-	-	-	-	SYBR Green I		No ratio because no reference gene defined	1.62	4.95			47
255;34;176;146	D12	SPINK4-T4	None		37.23	37.23	0	Unchecked	Unknown	Unknown	Target	Unknown		-	-	-	-	-	-	SYBR Green I		No ratio because no reference gene defined	1.61	4.89			48
255;66;41;24	E4	SPINK4-N5	None		32.32	32.32	0	Unchecked	Unknown	Unknown	Target	Unknown		-	-	-	-	-	-	SYBR Green I		No ratio because no reference gene defined	1.69	4.17			52
255;132;197;238	E5	SPINK4-N5	None		32.45	32.45	0	Unchecked	Unknown	Unknown	Target	Unknown		-	-	-	-	-	-	SYBR Green I		No ratio because no reference gene defined	1.56	3.93			53
255;103;103;103	E6	SPINK4-N5	None		32.48	32.48	0	Unchecked	Unknown	Unknown	Target	Unknown		-	-	-	-	-	-	SYBR Green I		No ratio because no reference gene defined	1.6	4.16			54
255;180;73;149	E10	SPINK4-T5	None		30.68	30.68	0	Unchecked	Unknown	Unknown	Target	Unknown		-	-	-	-	-	-	SYBR Green I		No ratio because no reference gene defined	1.35	4.34			58
255;95;103;174	E11	SPINK4-T5	None		31.02	31.02	0	Unchecked	Unknown	Unknown	Target	Unknown		-	-	-	-	-	-	SYBR Green I		No ratio because no reference gene defined	1.29	4.1			59
255;205;18;55	E12	SPINK4-T5	None		31.33	31.33	0	Unchecked	Unknown	Unknown	Target	Unknown		-	-	-	-	-	-	SYBR Green I		No ratio because no reference gene defined	1.3	4.19			60
255;234;79;79	F4	SPINK4-N6	None		32.2	32.2	0	Unchecked	Unknown	Unknown	Target	Unknown		-	-	-	-	-	-	SYBR Green I		No ratio because no reference gene defined	1.69	3.47			64
255;66;41;24	F5	SPINK4-N6	None		32.42	32.42	0	Unchecked	Unknown	Unknown	Target	Unknown		-	-	-	-	-	-	SYBR Green I		No ratio because no reference gene defined	1.51	4.15			65
255;132;197;238	F6	SPINK4-N6	None		32.71	32.71	0	Unchecked	Unknown	Unknown	Target	Unknown		-	-	-	-	-	-	SYBR Green I		No ratio because no reference gene defined	1.66	3.86			66
255;103;154;47	F10	SPINK4-T6	None		25.02	25.02	0	Unchecked	Unknown	Unknown	Target	Unknown		-	-	-	-	-	-	SYBR Green I		No ratio because no reference gene defined	1.51	4.8			70
255;180;73;149	F11	SPINK4-T6	None		25.13	25.13	0	Unchecked	Unknown	Unknown	Target	Unknown		-	-	-	-	-	-	SYBR Green I		No ratio because no reference gene defined	1.35	4.53			71
255;95;103;174	F12	SPINK4-T6	None		25.98	25.98	0	Unchecked	Unknown	Unknown	Target	Unknown		-	-	-	-	-	-	SYBR Green I		No ratio because no reference gene defined	1.48	4.73			72
255;47;73;113	G4	SPINK4-N7	None		31.27	31.27	0	Unchecked	Unknown	Unknown	Target	Unknown		-	-	-	-	-	-	SYBR Green I		No ratio because no reference gene defined	1.25	3.9			76
255;234;79;79	G5	SPINK4-N7	None		31.82	31.82	0	Unchecked	Unknown	Unknown	Target	Unknown		-	-	-	-	-	-	SYBR Green I		No ratio because no reference gene defined	1.42	4.16			77
255;66;41;24	G6	SPINK4-N7	None		31.84	31.84	0	Unchecked	Unknown	Unknown	Target	Unknown		-	-	-	-	-	-	SYBR Green I		No ratio because no reference gene defined	1.05	3.68			78
255;250;215;15	G10	SPINK4-T7	None		28.57	28.57	0	Unchecked	Unknown	Unknown	Target	Unknown		-	-	-	-	-	-	SYBR Green I		No ratio because no reference gene defined	1.66	5.12			82
255;103;154;47	G11	SPINK4-T7	None		28.67	28.67	0	Unchecked	Unknown	Unknown	Target	Unknown		-	-	-	-	-	-	SYBR Green I		No ratio because no reference gene defined	1.6	5.01			83
255;180;73;149	G12	SPINK4-T7	None		28.7	28.7	0	Unchecked	Unknown	Unknown	Target	Unknown		-	-	-	-	-	-	SYBR Green I		No ratio because no reference gene defined	1.43	4.75			84
255;34;176;146	H4	SPINK4-N8	None		28.69	28.69	0	Unchecked	Unknown	Unknown	Target	Unknown		-	-	-	-	-	-	SYBR Green I		No ratio because no reference gene defined	1.33	4.43			88
255;47;73;113	H5	SPINK4-N8	None		28.92	28.92	0	Unchecked	Unknown	Unknown	Target	Unknown		-	-	-	-	-	-	SYBR Green I		No ratio because no reference gene defined	1.3	4.35			89
255;234;79;79	H6	SPINK4-N8	None		28.99	28.99	0	Unchecked	Unknown	Unknown	Target	Unknown		-	-	-	-	-	-	SYBR Green I		No ratio because no reference gene defined	1.8	5.18			90
255;242;138;21	H10	SPINK4-T8	None		25.26	25.26	0	Unchecked	Unknown	Unknown	Target	Unknown		-	-	-	-	-	-	SYBR Green I		No ratio because no reference gene defined	1.62	4.97			94
255;250;215;15	H11	SPINK4-T8	None		25.38	25.38	0	Unchecked	Unknown	Unknown	Target	Unknown		-	-	-	-	-	-	SYBR Green I		No ratio because no reference gene defined	1.51	4.79			95
255;103;154;47	H12	SPINK4-T8	None		25.86	25.86	0	Unchecked	Unknown	Unknown	Target	Unknown		-	-	-	-	-	-	SYBR Green I		No ratio because no reference gene defined	1.1	3.99			96

## Sheet: HOOK1
Color	Position	Sample Name	Gene Name	Condition Name	Cq	Cq Mean	Cq Error	Excluded	Sample Type	Sample Type RQ	Gene Type	Condition Type	Replicate Group	Ratio	Ratio Error	Normalized Ratio	Normalized Ratio Error	Scaled Ratio	Scaled Ratio Error	Dye	Edited Call	Failure	Slope	EPF	Notes	Sample Prep Notes	Number
255;250;215;15	A4	HOOK1-N1	None		24.92	24.92	0	Unchecked	Unknown	Unknown	Target	Unknown		-	-	-	-	-	-	SYBR Green I		No ratio because no reference gene defined	1.44	4.65			4
255;103;154;47	A5	HOOK1-N1	None		24.99	24.99	0	Unchecked	Unknown	Unknown	Target	Unknown		-	-	-	-	-	-	SYBR Green I		No ratio because no reference gene defined	1.46	4.64			5
255;180;73;149	A6	HOOK1-N1	None		25.14	25.14	0	Unchecked	Unknown	Unknown	Target	Unknown		-	-	-	-	-	-	SYBR Green I		No ratio because no reference gene defined	1.43	4.57			6
255;47;73;113	A10	HOOK1-T1	None		23.59	23.59	0	Unchecked	Unknown	Unknown	Target	Unknown		-	-	-	-	-	-	SYBR Green I		No ratio because no reference gene defined	1.15	4.02			10
255;234;79;79	A11	HOOK1-T1	None		23.76	23.76	0	Unchecked	Unknown	Unknown	Target	Unknown		-	-	-	-	-	-	SYBR Green I		No ratio because no reference gene defined	1.1	3.99			11
255;66;41;24	A12	HOOK1-T1	None		23.89	23.89	0	Unchecked	Unknown	Unknown	Target	Unknown		-	-	-	-	-	-	SYBR Green I		No ratio because no reference gene defined	1.06	3.88			12
255;242;138;21	B4	HOOK1-N2	None		24.76	24.76	0	Unchecked	Unknown	Unknown	Target	Unknown		-	-	-	-	-	-	SYBR Green I		No ratio because no reference gene defined	1.56	4.81			16
255;250;215;15	B5	HOOK1-N2	None		24.9	24.9	0	Unchecked	Unknown	Unknown	Target	Unknown		-	-	-	-	-	-	SYBR Green I		No ratio because no reference gene defined	1.51	4.78			17
255;103;154;47	B6	HOOK1-N2	None		24.96	24.96	0	Unchecked	Unknown	Unknown	Target	Unknown		-	-	-	-	-	-	SYBR Green I		No ratio because no reference gene defined	1.55	4.81			18
255;34;176;146	B10	HOOK1-T2	None		21.32	21.32	0	Unchecked	Unknown	Unknown	Target	Unknown		-	-	-	-	-	-	SYBR Green I		No ratio because no reference gene defined	1.43	4.5			22
255;47;73;113	B11	HOOK1-T2	None		21.42	21.42	0	Unchecked	Unknown	Unknown	Target	Unknown		-	-	-	-	-	-	SYBR Green I		No ratio because no reference gene defined	1.38	4.45			23
255;234;79;79	B12	HOOK1-T2	None		21.46	21.46	0	Unchecked	Unknown	Unknown	Target	Unknown		-	-	-	-	-	-	SYBR Green I		No ratio because no reference gene defined	1.04	3.82			24
255;103;103;103	C4	HOOK1-N3	None		31.29	31.29	0	Unchecked	Unknown	Unknown	Target	Unknown		-	-	-	-	-	-	SYBR Green I		No ratio because no reference gene defined	1.52	4.4			28
255;242;138;21	C5	HOOK1-N3	None		31.1	31.1	0	Unchecked	Unknown	Unknown	Target	Unknown		-	-	-	-	-	-	SYBR Green I		No ratio because no reference gene defined	1.45	4.39			29
255;250;215;15	C6	HOOK1-N3	None		31.31	31.31	0	Unchecked	Unknown	Unknown	Target	Unknown		-	-	-	-	-	-	SYBR Green I		No ratio because no reference gene defined	1.2	4.28			30
255;205;18;55	C10	HOOK1-T3	None		26.81	26.81	0	Unchecked	Unknown	Unknown	Target	Unknown		-	-	-	-	-	-	SYBR Green I		No ratio because no reference gene defined	1.5	4.72			34
255;34;176;146	C11	HOOK1-T3	None		27.03	27.03	0	Unchecked	Unknown	Unknown	Target	Unknown		-	-	-	-	-	-	SYBR Green I		No ratio because no reference gene defined	1.4	4.53			35
255;47;73;113	C12	HOOK1-T3	None		27.19	27.19	0	Unchecked	Unknown	Unknown	Target	Unknown		-	-	-	-	-	-	SYBR Green I		No ratio because no reference gene defined	1.06	3.88			36
255;132;197;238	D4	HOOK1-N4	None		25.75	25.75	0	Unchecked	Unknown	Unknown	Target	Unknown		-	-	-	-	-	-	SYBR Green I		No ratio because no reference gene defined	1.32	4.34			40
255;103;103;103	D5	HOOK1-N4	None		25.78	25.78	0	Unchecked	Unknown	Unknown	Target	Unknown		-	-	-	-	-	-	SYBR Green I		No ratio because no reference gene defined	1.39	4.49			41
255;242;138;21	D6	HOOK1-N4	None		26.14	26.14	0	Unchecked	Unknown	Unknown	Target	Unknown		-	-	-	-	-	-	SYBR Green I		No ratio because no reference gene defined	0.97	3.67			42
255;95;103;174	D10	HOOK1-T4	None		28.43	28.43	0	Unchecked	Unknown	Unknown	Target	Unknown		-	-	-	-	-	-	SYBR Green I		No ratio because no reference gene defined	1.45	4.65			46
255;205;18;55	D11	HOOK1-T4	None		28.93	28.93	0	Unchecked	Unknown	Unknown	Target	Unknown		-	-	-	-	-	-	SYBR Green I		No ratio because no reference gene defined	1.38	4.54			47
255;34;176;146	D12	HOOK1-T4	None		29.3	29.3	0	Unchecked	Unknown	Unknown	Target	Unknown		-	-	-	-	-	-	SYBR Green I		No ratio because no reference gene defined	1.42	4.57			48
255;66;41;24	E4	HOOK1-N5	None		25.02	25.02	0	Unchecked	Unknown	Unknown	Target	Unknown		-	-	-	-	-	-	SYBR Green I		No ratio because no reference gene defined	1.51	4.75			52
255;132;197;238	E5	HOOK1-N5	None		25.05	25.05	0	Unchecked	Unknown	Unknown	Target	Unknown		-	-	-	-	-	-	SYBR Green I		No ratio because no reference gene defined	1.48	4.69			53
255;103;103;103	E6	HOOK1-N5	None		25.12	25.12	0	Unchecked	Unknown	Unknown	Target	Unknown		-	-	-	-	-	-	SYBR Green I		No ratio because no reference gene defined	1.52	4.74			54
255;180;73;149	E10	HOOK1-T5	None		24.08	24.08	0	Unchecked	Unknown	Unknown	Target	Unknown		-	-	-	-	-	-	SYBR Green I		No ratio because no reference gene defined	1.46	4.62			58
255;95;103;174	E11	HOOK1-T5	None		24.18	24.18	0	Unchecked	Unknown	Unknown	Target	Unknown		-	-	-	-	-	-	SYBR Green I		No ratio because no reference gene defined	1.47	4.52			59
255;205;18;55	E12	HOOK1-T5	None		24.42	24.42	0	Unchecked	Unknown	Unknown	Target	Unknown		-	-	-	-	-	-	SYBR Green I		No ratio because no reference gene defined	1.28	4.29			60
255;234;79;79	F4	HOOK1-N6	None		28.02	28.02	0	Unchecked	Unknown	Unknown	Target	Unknown		-	-	-	-	-	-	SYBR Green I		No ratio because no reference gene defined	1.49	4.75			64
255;66;41;24	F5	HOOK1-N6	None		28.37	28.37	0	Unchecked	Unknown	Unknown	Target	Unknown		-	-	-	-	-	-	SYBR Green I		No ratio because no reference gene defined	1.34	4.5			65
255;132;197;238	F6	HOOK1-N6	None		28.44	28.44	0	Unchecked	Unknown	Unknown	Target	Unknown		-	-	-	-	-	-	SYBR Green I		No ratio because no reference gene defined	1.56	4.79			66
255;103;154;47	F10	HOOK1-T6	None		25.32	25.32	0	Unchecked	Unknown	Unknown	Target	Unknown		-	-	-	-	-	-	SYBR Green I		No ratio because no reference gene defined	1.67	4.96			70
255;180;73;149	F11	HOOK1-T6	None		25.4	25.4	0	Unchecked	Unknown	Unknown	Target	Unknown		-	-	-	-	-	-	SYBR Green I		No ratio because no reference gene defined	1.5	4.67			71
255;95;103;174	F12	HOOK1-T6	None		25.45	25.45	0	Unchecked	Unknown	Unknown	Target	Unknown		-	-	-	-	-	-	SYBR Green I		No ratio because no reference gene defined	1.46	4.61			72
255;47;73;113	G4	HOOK1-N7	None		28.23	28.23	0	Unchecked	Unknown	Unknown	Target	Unknown		-	-	-	-	-	-	SYBR Green I		No ratio because no reference gene defined	1.32	4.36			76
255;234;79;79	G5	HOOK1-N7	None		28.6	28.6	0	Unchecked	Unknown	Unknown	Target	Unknown		-	-	-	-	-	-	SYBR Green I		No ratio because no reference gene defined	1.37	4.49			77
255;66;41;24	G6	HOOK1-N7	None		28.73	28.73	0	Unchecked	Unknown	Unknown	Target	Unknown		-	-	-	-	-	-	SYBR Green I		No ratio because no reference gene defined	1.05	3.85			78
255;250;215;15	G10	HOOK1-T7	None		27.42	27.42	0	Unchecked	Unknown	Unknown	Target	Unknown		-	-	-	-	-	-	SYBR Green I		No ratio because no reference gene defined	1.56	4.77			82
255;103;154;47	G11	HOOK1-T7	None		27.59	27.59	0	Unchecked	Unknown	Unknown	Target	Unknown		-	-	-	-	-	-	SYBR Green I		No ratio because no reference gene defined	1.48	4.67			83
255;180;73;149	G12	HOOK1-T7	None		27.81	27.81	0	Unchecked	Unknown	Unknown	Target	Unknown		-	-	-	-	-	-	SYBR Green I		No ratio because no reference gene defined	1.46	4.61			84
255;34;176;146	H4	HOOK1-N8	None		28.32	28.32	0	Unchecked	Unknown	Unknown	Target	Unknown		-	-	-	-	-	-	SYBR Green I		No ratio because no reference gene defined	1.33	4.4			88
255;47;73;113	H5	HOOK1-N8	None		28.8	28.8	0	Unchecked	Unknown	Unknown	Target	Unknown		-	-	-	-	-	-	SYBR Green I		No ratio because no reference gene defined	1.31	4.34			89
255;234;79;79	H6	HOOK1-N8	None		28.97	28.97	0	Unchecked	Unknown	Unknown	Target	Unknown		-	-	-	-	-	-	SYBR Green I		No ratio because no reference gene defined	1.16	4.21			90
255;242;138;21	H10	HOOK1-T8	None		24.67	24.67	0	Unchecked	Unknown	Unknown	Target	Unknown		-	-	-	-	-	-	SYBR Green I		No ratio because no reference gene defined	1.39	4.53			94
255;250;215;15	H11	HOOK1-T8	None		24.82	24.82	0	Unchecked	Unknown	Unknown	Target	Unknown		-	-	-	-	-	-	SYBR Green I		No ratio because no reference gene defined	1.42	4.57			95
255;103;154;47	H12	HOOK1-T8	None		24.83	24.83	0	Unchecked	Unknown	Unknown	Target	Unknown		-	-	-	-	-	-	SYBR Green I		No ratio because no reference gene defined	1.41	4.5			96

## Sheet: HOXC6
Color	Position	Sample Name	Gene Name	Condition Name	Cq	Cq Mean	Cq Error	Excluded	Sample Type	Sample Type RQ	Gene Type	Condition Type	Replicate Group	Ratio	Ratio Error	Normalized Ratio	Normalized Ratio Error	Scaled Ratio	Scaled Ratio Error	Dye	Edited Call	Failure	Slope	EPF	Notes	Sample Prep Notes	Number
255;132;197;238	A1	HOXC6-N1	None		30.31	30.31	0	Unchecked	Unknown	Unknown	Target	Unknown		-	-	-	-	-	-	SYBR Green I		No ratio because no reference gene defined	1.46	4.45			1
255;103;103;103	A2	HOXC6-N1	None		30.73	30.73	0	Unchecked	Unknown	Unknown	Target	Unknown		-	-	-	-	-	-	SYBR Green I		No ratio because no reference gene defined	1.45	4.43			2
255;242;138;21	A3	HOXC6-N1	None		30.85	30.85	0	Unchecked	Unknown	Unknown	Target	Unknown		-	-	-	-	-	-	SYBR Green I		No ratio because no reference gene defined	1.5	4.56			3
255;250;215;15	A4	SKMT2-N1	None		26.86	26.86	0	Unchecked	Unknown	Unknown	Target	Unknown		-	-	-	-	-	-	SYBR Green I		No ratio because no reference gene defined	1.5	4.73			4
255;103;154;47	A5	SKMT2-N1	None		27.34	27.34	0	Unchecked	Unknown	Unknown	Target	Unknown		-	-	-	-	-	-	SYBR Green I		No ratio because no reference gene defined	1.45	4.71			5
255;180;73;149	A6	SKMT2-N1	None		27.39	27.39	0	Unchecked	Unknown	Unknown	Target	Unknown		-	-	-	-	-	-	SYBR Green I		No ratio because no reference gene defined	1.42	4.71			6
255;95;103;174	A7	HOXC6-T1	None		26.49	26.49	0	Unchecked	Unknown	Unknown	Target	Unknown		-	-	-	-	-	-	SYBR Green I		No ratio because no reference gene defined	1.26	4.17			7
255;205;18;55	A8	HOXC6-T1	None		26.81	26.81	0	Unchecked	Unknown	Unknown	Target	Unknown		-	-	-	-	-	-	SYBR Green I		No ratio because no reference gene defined	1.17	4.01			8
255;34;176;146	A9	HOXC6-T1	None		26.91	26.91	0	Unchecked	Unknown	Unknown	Target	Unknown		-	-	-	-	-	-	SYBR Green I		No ratio because no reference gene defined	1.19	4.06			9
255;47;73;113	A10	SKMT2-T1	None		24.75	24.75	0	Unchecked	Unknown	Unknown	Target	Unknown		-	-	-	-	-	-	SYBR Green I		No ratio because no reference gene defined	1.14	4.1			10
255;234;79;79	A11	SKMT2-T1	None		24.08	24.08	0	Unchecked	Unknown	Unknown	Target	Unknown		-	-	-	-	-	-	SYBR Green I		No ratio because no reference gene defined	0.96	3.72			11
255;66;41;24	A12	SKMT2-T1	None		24.1	24.1	0	Unchecked	Unknown	Unknown	Target	Unknown		-	-	-	-	-	-	SYBR Green I		No ratio because no reference gene defined	0.86	3.49			12
255;66;41;24	B1	HOXC6-N2	None		30.16	30.16	0	Unchecked	Unknown	Unknown	Target	Unknown		-	-	-	-	-	-	SYBR Green I		No ratio because no reference gene defined	1.56	4.67			13
255;132;197;238	B2	HOXC6-N2	None		30.24	30.24	0	Unchecked	Unknown	Unknown	Target	Unknown		-	-	-	-	-	-	SYBR Green I		No ratio because no reference gene defined	1.67	4.83			14
255;103;103;103	B3	HOXC6-N2	None		30.42	30.42	0	Unchecked	Unknown	Unknown	Target	Unknown		-	-	-	-	-	-	SYBR Green I		No ratio because no reference gene defined	1.62	4.74			15
255;242;138;21	B4	SKMT2-N2	None		27.27	27.27	0	Unchecked	Unknown	Unknown	Target	Unknown		-	-	-	-	-	-	SYBR Green I		No ratio because no reference gene defined	1.55	5			16
255;250;215;15	B5	SKMT2-N2	None		27.33	27.33	0	Unchecked	Unknown	Unknown	Target	Unknown		-	-	-	-	-	-	SYBR Green I		No ratio because no reference gene defined	1.44	4.78			17
255;103;154;47	B6	SKMT2-N2	None		27.38	27.38	0	Unchecked	Unknown	Unknown	Target	Unknown		-	-	-	-	-	-	SYBR Green I		No ratio because no reference gene defined	1.26	4.79			18
255;180;73;149	B7	HOXC6-T2	None		26.31	26.31	0	Unchecked	Unknown	Unknown	Target	Unknown		-	-	-	-	-	-	SYBR Green I		No ratio because no reference gene defined	1.44	4.44			19
255;95;103;174	B8	HOXC6-T2	None		26.53	26.53	0	Unchecked	Unknown	Unknown	Target	Unknown		-	-	-	-	-	-	SYBR Green I		No ratio because no reference gene defined	1.35	4.25			20
255;205;18;55	B9	HOXC6-T2	None		26.79	26.79	0	Unchecked	Unknown	Unknown	Target	Unknown		-	-	-	-	-	-	SYBR Green I		No ratio because no reference gene defined	1.51	4.53			21
255;34;176;146	B10	SKMT2-T2	None		24.84	24.84	0	Unchecked	Unknown	Unknown	Target	Unknown		-	-	-	-	-	-	SYBR Green I		No ratio because no reference gene defined	1.45	4.7			22
255;47;73;113	B11	SKMT2-T2	None		24.14	24.14	0	Unchecked	Unknown	Unknown	Target	Unknown		-	-	-	-	-	-	SYBR Green I		No ratio because no reference gene defined	1.37	4.61			23
255;234;79;79	B12	SKMT2-T2	None		24.25	24.25	0	Unchecked	Unknown	Unknown	Target	Unknown		-	-	-	-	-	-	SYBR Green I		No ratio because no reference gene defined	1.45	4.51			24
255;234;79;79	C1	HOXC6-N3	None		35.93	35.93	0	Unchecked	Unknown	Unknown	Target	Unknown		-	-	-	-	-	-	SYBR Green I		No ratio because no reference gene defined	0.58	1.01			25
255;66;41;24	C2	HOXC6-N3	None		35.98	35.98	0	Unchecked	Unknown	Unknown	Target	Unknown		-	-	-	-	-	-	SYBR Green I		No ratio because no reference gene defined	1.72	1.87			26
255;132;197;238	C3	HOXC6-N3	None		35.99	35.99	0	Unchecked	Unknown	Unknown	Target	Unknown		-	-	-	-	-	-	SYBR Green I		No ratio because no reference gene defined	1.38	1.73			27
255;103;103;103	C4	SKMT2-N3	None		34.01	34.01	0	Unchecked	Unknown	Unknown	Target	Unknown		-	-	-	-	-	-	SYBR Green I		No ratio because no reference gene defined	1.73	2.52			28
255;242;138;21	C5	SKMT2-N3	None		34.65	34.65	0	Unchecked	Unknown	Unknown	Target	Unknown		-	-	-	-	-	-	SYBR Green I		No ratio because no reference gene defined	1.88	2.61			29
255;250;215;15	C6	SKMT2-N3	None		34.69	34.69	0	Unchecked	Unknown	Unknown	Target	Unknown		-	-	-	-	-	-	SYBR Green I		No ratio because no reference gene defined	1.46	2.83			30
255;103;154;47	C7	HOXC6-T3	None		30.74	30.74	0	Unchecked	Unknown	Unknown	Target	Unknown		-	-	-	-	-	-	SYBR Green I		No ratio because no reference gene defined	1.73	1.92			31
255;180;73;149	C8	HOXC6-T3	None		30.65	30.65	0	Unchecked	Unknown	Unknown	Target	Unknown		-	-	-	-	-	-	SYBR Green I		No ratio because no reference gene defined	1.53	2.51			32
255;95;103;174	C9	HOXC6-T3	None		30.66	30.66	0	Unchecked	Unknown	Unknown	Target	Unknown		-	-	-	-	-	-	SYBR Green I		No ratio because no reference gene defined	1.45	3.09			33
255;205;18;55	C10	SKMT2-T3	None		29.06	29.06	0	Unchecked	Unknown	Unknown	Target	Unknown		-	-	-	-	-	-	SYBR Green I		No ratio because no reference gene defined	1.66	4.8			34
255;34;176;146	C11	SKMT2-T3	None		29.4	29.4	0	Unchecked	Unknown	Unknown	Target	Unknown		-	-	-	-	-	-	SYBR Green I		No ratio because no reference gene defined	1.53	4.59			35
255;47;73;113	C12	SKMT2-T3	None		29.41	29.41	0	Unchecked	Unknown	Unknown	Target	Unknown		-	-	-	-	-	-	SYBR Green I		No ratio because no reference gene defined	2.18	2.14			36
255;47;73;113	D1	HOXC6-N4	None		29.75	29.75	0	Unchecked	Unknown	Unknown	Target	Unknown		-	-	-	-	-	-	SYBR Green I		No ratio because no reference gene defined	1.29	4.27			37
255;234;79;79	D2	HOXC6-N4	None		29.76	29.76	0	Unchecked	Unknown	Unknown	Target	Unknown		-	-	-	-	-	-	SYBR Green I		No ratio because no reference gene defined	1.36	4.41			38
255;66;41;24	D3	HOXC6-N4	None		29.89	29.89	0	Unchecked	Unknown	Unknown	Target	Unknown		-	-	-	-	-	-	SYBR Green I		No ratio because no reference gene defined	1.4	4.47			39
255;132;197;238	D4	SKMT2-N4	None		24.65	24.65	0	Unchecked	Unknown	Unknown	Target	Unknown		-	-	-	-	-	-	SYBR Green I		No ratio because no reference gene defined	1.36	4.54			40
255;103;103;103	D5	SKMT2-N4	None		24.82	24.82	0	Unchecked	Unknown	Unknown	Target	Unknown		-	-	-	-	-	-	SYBR Green I		No ratio because no reference gene defined	1.09	4.06			41
255;242;138;21	D6	SKMT2-N4	None		24.89	24.89	0	Unchecked	Unknown	Unknown	Target	Unknown		-	-	-	-	-	-	SYBR Green I		No ratio because no reference gene defined	1.25	4.33			42
255;250;215;15	D7	HOXC6-T4	None		31.63	31.63	0	Unchecked	Unknown	Unknown	Target	Unknown		-	-	-	-	-	-	SYBR Green I		No ratio because no reference gene defined	1.56	3.47			43
255;103;154;47	D8	HOXC6-T4	None		31.32	31.32	0	Unchecked	Unknown	Unknown	Target	Unknown		-	-	-	-	-	-	SYBR Green I		No ratio because no reference gene defined	1.59	2.88			44
255;180;73;149	D9	HOXC6-T4	None		31.38	31.38	0	Unchecked	Unknown	Unknown	Target	Unknown		-	-	-	-	-	-	SYBR Green I		No ratio because no reference gene defined	1.54	2.77			45
255;95;103;174	D10	SKMT2-T4	None		28.14	28.14	0	Unchecked	Unknown	Unknown	Target	Unknown		-	-	-	-	-	-	SYBR Green I		No ratio because no reference gene defined	1.79	4.22			46
255;205;18;55	D11	SKMT2-T4	None		28.32	28.32	0	Unchecked	Unknown	Unknown	Target	Unknown		-	-	-	-	-	-	SYBR Green I		No ratio because no reference gene defined	1.56	4.19			47
255;34;176;146	D12	SKMT2-T4	None		28.73	28.73	0	Unchecked	Unknown	Unknown	Target	Unknown		-	-	-	-	-	-	SYBR Green I		No ratio because no reference gene defined	1.58	4.29			48
255;34;176;146	E1	HOXC6-N5	None		28.74	28.74	0	Unchecked	Unknown	Unknown	Target	Unknown		-	-	-	-	-	-	SYBR Green I		No ratio because no reference gene defined	1.55	4.79			49
255;47;73;113	E2	HOXC6-N5	None		28.81	28.81	0	Unchecked	Unknown	Unknown	Target	Unknown		-	-	-	-	-	-	SYBR Green I		No ratio because no reference gene defined	1.81	5.19			50
255;234;79;79	E3	HOXC6-N5	None		28.91	28.91	0	Unchecked	Unknown	Unknown	Target	Unknown		-	-	-	-	-	-	SYBR Green I		No ratio because no reference gene defined	1.52	4.74			51
255;66;41;24	E4	SKMT2-N5	None		26.07	26.07	0	Unchecked	Unknown	Unknown	Target	Unknown		-	-	-	-	-	-	SYBR Green I		No ratio because no reference gene defined	1.57	4.82			52
255;132;197;238	E5	SKMT2-N5	None		26.17	26.17	0	Unchecked	Unknown	Unknown	Target	Unknown		-	-	-	-	-	-	SYBR Green I		No ratio because no reference gene defined	1.43	4.64			53
255;103;103;103	E6	SKMT2-N5	None		26.19	26.19	0	Unchecked	Unknown	Unknown	Target	Unknown		-	-	-	-	-	-	SYBR Green I		No ratio because no reference gene defined	1.36	4.51			54
255;242;138;21	E7	HOXC6-T5	None		26.8	26.8	0	Unchecked	Unknown	Unknown	Target	Unknown		-	-	-	-	-	-	SYBR Green I		No ratio because no reference gene defined	1.29	4.16			55
255;250;215;15	E8	HOXC6-T5	None		26.98	26.98	0	Unchecked	Unknown	Unknown	Target	Unknown		-	-	-	-	-	-	SYBR Green I		No ratio because no reference gene defined	1.42	4.46			56
255;103;154;47	E9	HOXC6-T5	None		26.59	26.59	0	Unchecked	Unknown	Unknown	Target	Unknown		-	-	-	-	-	-	SYBR Green I		No ratio because no reference gene defined	1.42	4.42			57
255;180;73;149	E10	SKMT2-T5	None		23.22	23.22	0	Unchecked	Unknown	Unknown	Target	Unknown		-	-	-	-	-	-	SYBR Green I		No ratio because no reference gene defined	1.56	4.84			58
255;95;103;174	E11	SKMT2-T5	None		23.26	23.26	0	Unchecked	Unknown	Unknown	Target	Unknown		-	-	-	-	-	-	SYBR Green I		No ratio because no reference gene defined	1.44	4.64			59
255;205;18;55	E12	SKMT2-T5	None		23.33	23.33	0	Unchecked	Unknown	Unknown	Target	Unknown		-	-	-	-	-	-	SYBR Green I		No ratio because no reference gene defined	1.29	4.37			60
255;205;18;55	F1	HOXC6-N6	None		34.84	34.84	0	Unchecked	Unknown	Unknown	Target	Unknown		-	-	-	-	-	-	SYBR Green I		No ratio because no reference gene defined	1.37	1.76			61
255;34;176;146	F2	HOXC6-N6	None		34.91	34.91	0	Unchecked	Unknown	Unknown	Target	Unknown		-	-	-	-	-	-	SYBR Green I		No ratio because no reference gene defined	1.43	1.98			62
255;47;73;113	F3	HOXC6-N6	None		35.22	35.22	0	Unchecked	Unknown	Unknown	Target	Unknown		-	-	-	-	-	-	SYBR Green I		No ratio because no reference gene defined	1.76	2.42			63
255;234;79;79	F4	SKMT2-N6	None		32	32	0	Unchecked	Unknown	Unknown	Target	Unknown		-	-	-	-	-	-	SYBR Green I		No ratio because no reference gene defined	1.64	4			64
255;66;41;24	F5	SKMT2-N6	None		32.11	32.11	0	Unchecked	Unknown	Unknown	Target	Unknown		-	-	-	-	-	-	SYBR Green I		No ratio because no reference gene defined	1.57	4.32			65
255;132;197;238	F6	SKMT2-N6	None		32.9	32.9	0	Unchecked	Unknown	Unknown	Target	Unknown		-	-	-	-	-	-	SYBR Green I		No ratio because no reference gene defined	1.53	4.23			66
255;103;103;103	F7	HOXC6-T6	None		30.02	30.02	0	Unchecked	Unknown	Unknown	Target	Unknown		-	-	-	-	-	-	SYBR Green I		No ratio because no reference gene defined	1.6	4.15			67
255;242;138;21	F8	HOXC6-T6	None		30.13	30.13	0	Unchecked	Unknown	Unknown	Target	Unknown		-	-	-	-	-	-	SYBR Green I		No ratio because no reference gene defined	1.73	4.53			68
255;250;215;15	F9	HOXC6-T6	None		30.6	30.6	0	Unchecked	Unknown	Unknown	Target	Unknown		-	-	-	-	-	-	SYBR Green I		No ratio because no reference gene defined	1.32	3.94			69
255;103;154;47	F10	SKMT2-T6	None		27.58	27.58	0	Unchecked	Unknown	Unknown	Target	Unknown		-	-	-	-	-	-	SYBR Green I		No ratio because no reference gene defined	1.71	4.92			70
255;180;73;149	F11	SKMT2-T6	None		27.9	27.9	0	Unchecked	Unknown	Unknown	Target	Unknown		-	-	-	-	-	-	SYBR Green I		No ratio because no reference gene defined	1.5	4.66			71
255;95;103;174	F12	SKMT2-T6	None		27.99	27.99	0	Unchecked	Unknown	Unknown	Target	Unknown		-	-	-	-	-	-	SYBR Green I		No ratio because no reference gene defined	1.3	4.34			72
255;95;103;174	G1	HOXC6-N7	None		33.81	33.81	0	Unchecked	Unknown	Unknown	Target	Unknown		-	-	-	-	-	-	SYBR Green I		No ratio because no reference gene defined	0.79	1.19			73
255;205;18;55	G2	HOXC6-N7	None		33.9	33.9	0	Unchecked	Unknown	Unknown	Target	Unknown		-	-	-	-	-	-	SYBR Green I		No ratio because no reference gene defined	1.67	3.3			74
255;34;176;146	G3	HOXC6-N7	None		33.98	33.98	0	Unchecked	Unknown	Unknown	Target	Unknown		-	-	-	-	-	-	SYBR Green I		No ratio because no reference gene defined	1.48	3.04			75
255;47;73;113	G4	SKMT2-N7	None		30.11	30.11	0	Unchecked	Unknown	Unknown	Target	Unknown		-	-	-	-	-	-	SYBR Green I		No ratio because no reference gene defined	1.28	4.23			76
255;234;79;79	G5	SKMT2-N7	None		30.26	30.26	0	Unchecked	Unknown	Unknown	Target	Unknown		-	-	-	-	-	-	SYBR Green I		No ratio because no reference gene defined	1.5	4.55			77
255;66;41;24	G6	SKMT2-N7	None		30.3	30.3	0	Unchecked	Unknown	Unknown	Target	Unknown		-	-	-	-	-	-	SYBR Green I		No ratio because no reference gene defined	0.96	3.55			78
255;132;197;238	G7	HOXC6-T7	None		34.82	34.82	0	Unchecked	Unknown	Unknown	Target	Unknown		-	-	-	-	-	-	SYBR Green I		No ratio because no reference gene defined	1.35	1.69			79
255;103;103;103	G8	HOXC6-T7	None		35.19	35.19	0	Unchecked	Unknown	Unknown	Target	Unknown		-	-	-	-	-	-	SYBR Green I		No ratio because no reference gene defined	1.31	2.37			80
255;242;138;21	G9	HOXC6-T7	None		34.9	34.9	0	Unchecked	Unknown	Unknown	Target	Unknown		-	-	-	-	-	-	SYBR Green I		No ratio because no reference gene defined	0.65	1.08			81
255;250;215;15	G10	SKMT2-T7	None		31.22	31.22	0	Unchecked	Unknown	Unknown	Target	Unknown		-	-	-	-	-	-	SYBR Green I		No ratio because no reference gene defined	1.69	4.71			82
255;103;154;47	G11	SKMT2-T7	None		31.57	31.57	0	Unchecked	Unknown	Unknown	Target	Unknown		-	-	-	-	-	-	SYBR Green I		No ratio because no reference gene defined	1.52	4.64			83
255;180;73;149	G12	SKMT2-T7	None		31.75	31.75	0	Unchecked	Unknown	Unknown	Target	Unknown		-	-	-	-	-	-	SYBR Green I		No ratio because no reference gene defined	1.29	4.21			84
255;180;73;149	H1	HOXC6-N8	None		35.34	35.34	0	Unchecked	Unknown	Unknown	Target	Unknown		-	-	-	-	-	-	SYBR Green I		No ratio because no reference gene defined	0.88	1.28			85
255;95;103;174	H2	HOXC6-N8	None		35.77	35.77	0	Unchecked	Unknown	Unknown	Target	Unknown		-	-	-	-	-	-	SYBR Green I		No ratio because no reference gene defined	1.43	2.04			86
255;205;18;55	H3	HOXC6-N8	None		35.85	35.85	0	Unchecked	Unknown	Unknown	Target	Unknown		-	-	-	-	-	-	SYBR Green I		No ratio because no reference gene defined	1.51	1.75			87
255;34;176;146	H4	SKMT2-N8	None		33.6	33.6	0	Unchecked	Unknown	Unknown	Target	Unknown		-	-	-	-	-	-	SYBR Green I		No ratio because no reference gene defined	1.4	3.35			88
255;47;73;113	H5	SKMT2-N8	None		33.6	33.6	0	Unchecked	Unknown	Unknown	Target	Unknown		-	-	-	-	-	-	SYBR Green I		No ratio because no reference gene defined	1.33	3.26			89
255;234;79;79	H6	SKMT2-N8	None		33.71	33.71	0	Unchecked	Unknown	Unknown	Target	Unknown		-	-	-	-	-	-	SYBR Green I		No ratio because no reference gene defined	1.19	3.58			90
255;66;41;24	H7	HOXC6-T8	None		31.88	31.88	0	Unchecked	Unknown	Unknown	Target	Unknown		-	-	-	-	-	-	SYBR Green I		No ratio because no reference gene defined	1.53	4.01			91
255;132;197;238	H8	HOXC6-T8	None		31.04	31.04	0	Unchecked	Unknown	Unknown	Target	Unknown		-	-	-	-	-	-	SYBR Green I		No ratio because no reference gene defined	1.62	2.68			92
255;103;103;103	H9	HOXC6-T8	None		31.76	31.76	0	Unchecked	Unknown	Unknown	Target	Unknown		-	-	-	-	-	-	SYBR Green I		No ratio because no reference gene defined	1.67	4.07			93
255;242;138;21	H10	SKMT2-T8	None		29.4	29.4	0	Unchecked	Unknown	Unknown	Target	Unknown		-	-	-	-	-	-	SYBR Green I		No ratio because no reference gene defined	1.52	4.56			94
255;250;215;15	H11	SKMT2-T8	None		29.56	29.56	0	Unchecked	Unknown	Unknown	Target	Unknown		-	-	-	-	-	-	SYBR Green I		No ratio because no reference gene defined	1.61	4.66			95
255;103;154;47	H12	SKMT2-T8	None		29.64	29.64	0	Unchecked	Unknown	Unknown	Target	Unknown		-	-	-	-	-	-	SYBR Green I		No ratio because no reference gene defined	1.35	4.26			96

## Sheet: LGR5
Color	Position	Sample Name	Gene Name	Condition Name	Cq	Cq Mean	Cq Error	Excluded	Sample Type	Sample Type RQ	Gene Type	Condition Type	Replicate Group	Ratio	Ratio Error	Normalized Ratio	Normalized Ratio Error	Scaled Ratio	Scaled Ratio Error	Dye	Edited Call	Failure	Slope	EPF	Notes	Sample Prep Notes	Number
255;132;197;238	A1	GAPDH-N1	None		19.22	19.22	0	Unchecked	Unknown	Unknown	Target	Unknown		-	-	-	-	-	-	SYBR Green I		No ratio because no reference gene defined	1.17	4.22			1
255;103;103;103	A2	GAPDH-N1	None		19.04	19.04	0	Unchecked	Unknown	Unknown	Target	Unknown		-	-	-	-	-	-	SYBR Green I		No ratio because no reference gene defined	1.37	4.44			2
255;242;138;21	A3	GAPDH-N1	None		19.28	19.28	0	Unchecked	Unknown	Unknown	Target	Unknown		-	-	-	-	-	-	SYBR Green I		No ratio because no reference gene defined	1.58	4.86			3
255;250;215;15	A4	LGR5-N1	None		24.5	24.5	0	Unchecked	Unknown	Unknown	Target	Unknown		-	-	-	-	-	-	SYBR Green I		No ratio because no reference gene defined	1.39	4.61			4
255;103;154;47	A5	LGR5-N1	None		24.6	24.6	0	Unchecked	Unknown	Unknown	Target	Unknown		-	-	-	-	-	-	SYBR Green I		No ratio because no reference gene defined	1.44	4.7			5
255;180;73;149	A6	LGR5-N1	None		24.62	24.62	0	Unchecked	Unknown	Unknown	Target	Unknown		-	-	-	-	-	-	SYBR Green I		No ratio because no reference gene defined	1.48	4.76			6
255;95;103;174	A7	GAPDH-T1	None		17.09	17.09	0	Unchecked	Unknown	Unknown	Target	Unknown		-	-	-	-	-	-	SYBR Green I		No ratio because no reference gene defined	1.14	3.98			7
255;205;18;55	A8	GAPDH-T1	None		17.71	17.71	0	Unchecked	Unknown	Unknown	Target	Unknown		-	-	-	-	-	-	SYBR Green I		No ratio because no reference gene defined	1.17	4.12			8
255;34;176;146	A9	GAPDH-T1	None		18.87	18.87	0	Unchecked	Unknown	Unknown	Target	Unknown		-	-	-	-	-	-	SYBR Green I		No ratio because no reference gene defined	1.31	4.33			9
255;47;73;113	A10	LGR5-T1	None		22.03	22.03	0	Unchecked	Unknown	Unknown	Target	Unknown		-	-	-	-	-	-	SYBR Green I		No ratio because no reference gene defined	1.16	4.09			10
255;234;79;79	A11	LGR5-T1	None		22.91	22.91	0	Unchecked	Unknown	Unknown	Target	Unknown		-	-	-	-	-	-	SYBR Green I		No ratio because no reference gene defined	1.21	4.18			11
255;66;41;24	A12	LGR5-T1	None		22.63	22.63	0	Unchecked	Unknown	Unknown	Target	Unknown		-	-	-	-	-	-	SYBR Green I		No ratio because no reference gene defined	0.7	2.97			12
255;66;41;24	B1	GAPDH-N2	None		21.42	21.42	0	Unchecked	Unknown	Unknown	Target	Unknown		-	-	-	-	-	-	SYBR Green I		No ratio because no reference gene defined	1.44	4.59			13
255;132;197;238	B2	GAPDH-N2	None		20.43	20.43	0	Unchecked	Unknown	Unknown	Target	Unknown		-	-	-	-	-	-	SYBR Green I		No ratio because no reference gene defined	1.44	4.65			14
255;103;103;103	B3	GAPDH-N2	None		20.45	20.45	0	Unchecked	Unknown	Unknown	Target	Unknown		-	-	-	-	-	-	SYBR Green I		No ratio because no reference gene defined	1.6	4.91			15
255;242;138;21	B4	LGR5-N2	None		25.29	25.29	0	Unchecked	Unknown	Unknown	Target	Unknown		-	-	-	-	-	-	SYBR Green I		No ratio because no reference gene defined	1.6	4.53			16
255;250;215;15	B5	LGR5-N2	None		25.1	25.1	0	Unchecked	Unknown	Unknown	Target	Unknown		-	-	-	-	-	-	SYBR Green I		No ratio because no reference gene defined	1.71	4.72			17
255;103;154;47	B6	LGR5-N2	None		25.94	25.94	0	Unchecked	Unknown	Unknown	Target	Unknown		-	-	-	-	-	-	SYBR Green I		No ratio because no reference gene defined	1.56	4.57			18
255;180;73;149	B7	GAPDH-T2	None		18.46	25.46	0	Unchecked	Unknown	Unknown	Target	Unknown		-	-	-	-	-	-	SYBR Green I		No ratio because no reference gene defined	1.24	4.87			19
255;95;103;174	B8	GAPDH-T2	None		18.33	18.33	0	Unchecked	Unknown	Unknown	Target	Unknown		-	-	-	-	-	-	SYBR Green I		No ratio because no reference gene defined	1.25	4.26			20
255;205;18;55	B9	GAPDH-T2	None		17.96	17.96	0	Unchecked	Unknown	Unknown	Target	Unknown		-	-	-	-	-	-	SYBR Green I		No ratio because no reference gene defined	1.24	4.24			21
255;34;176;146	B10	LGR5-T2	None		22.03	22.03	0	Unchecked	Unknown	Unknown	Target	Unknown		-	-	-	-	-	-	SYBR Green I		No ratio because no reference gene defined	1.37	4.42			22
255;47;73;113	B11	LGR5-T2	None		22.32	22.32	0	Unchecked	Unknown	Unknown	Target	Unknown		-	-	-	-	-	-	SYBR Green I		No ratio because no reference gene defined	1.37	4.38			23
255;234;79;79	B12	LGR5-T2	None		22.35	22.35	0	Unchecked	Unknown	Unknown	Target	Unknown		-	-	-	-	-	-	SYBR Green I		No ratio because no reference gene defined	1.39	4.4			24
255;234;79;79	C1	GAPDH-N3	None		26.47	26.47	0	Unchecked	Unknown	Unknown	Target	Unknown		-	-	-	-	-	-	SYBR Green I		No ratio because no reference gene defined	1.02	3.74			25
255;66;41;24	C2	GAPDH-N3	None		25.44	25.44	0	Unchecked	Unknown	Unknown	Target	Unknown		-	-	-	-	-	-	SYBR Green I		No ratio because no reference gene defined	1.51	4.82			26
255;132;197;238	C3	GAPDH-N3	None		25.35	25.35	0	Unchecked	Unknown	Unknown	Target	Unknown		-	-	-	-	-	-	SYBR Green I		No ratio because no reference gene defined	1.49	4.84			27
255;103;103;103	C4	LGR5-N3	None		33.97	33.97	0	Unchecked	Unknown	Unknown	Target	Unknown		-	-	-	-	-	-	SYBR Green I		No ratio because no reference gene defined	1.86	3.25			28
255;242;138;21	C5	LGR5-N3	None		33.95	33.95	0	Unchecked	Unknown	Unknown	Target	Unknown		-	-	-	-	-	-	SYBR Green I		No ratio because no reference gene defined	1.55	3.22			29
255;250;215;15	C6	LGR5-N3	None		33.95	33.95	0	Unchecked	Unknown	Unknown	Target	Unknown		-	-	-	-	-	-	SYBR Green I		No ratio because no reference gene defined	0.93	2.15			30
255;103;154;47	C7	GAPDH-T3	None		21.14	21.14	0	Unchecked	Unknown	Unknown	Target	Unknown		-	-	-	-	-	-	SYBR Green I		No ratio because no reference gene defined	1.46	4.57			31
255;180;73;149	C8	GAPDH-T3	None		21.25	21.25	0	Unchecked	Unknown	Unknown	Target	Unknown		-	-	-	-	-	-	SYBR Green I		No ratio because no reference gene defined	1.41	4.52			32
255;95;103;174	C9	GAPDH-T3	None		21.21	21.21	0	Unchecked	Unknown	Unknown	Target	Unknown		-	-	-	-	-	-	SYBR Green I		No ratio because no reference gene defined	1.34	4.46			33
255;205;18;55	C10	LGR5-T3	None		28.07	28.07	0	Unchecked	Unknown	Unknown	Target	Unknown		-	-	-	-	-	-	SYBR Green I		No ratio because no reference gene defined	1.64	5			34
255;34;176;146	C11	LGR5-T3	None		28.16	28.16	0	Unchecked	Unknown	Unknown	Target	Unknown		-	-	-	-	-	-	SYBR Green I		No ratio because no reference gene defined	1.58	4.91			35
255;47;73;113	C12	LGR5-T3	None		28.41	28.41	0	Unchecked	Unknown	Unknown	Target	Unknown		-	-	-	-	-	-	SYBR Green I		No ratio because no reference gene defined	1.52	4.82			36
255;47;73;113	D1	GAPDH-N4	None		18.9	18.9	0	Unchecked	Unknown	Unknown	Target	Unknown		-	-	-	-	-	-	SYBR Green I		No ratio because no reference gene defined	1.37	4.43			37
255;234;79;79	D2	GAPDH-N4	None		18.39	18.39	0	Unchecked	Unknown	Unknown	Target	Unknown		-	-	-	-	-	-	SYBR Green I		No ratio because no reference gene defined	1.36	4.39			38
255;66;41;24	D3	GAPDH-N4	None		18.89	18.89	0	Unchecked	Unknown	Unknown	Target	Unknown		-	-	-	-	-	-	SYBR Green I		No ratio because no reference gene defined	1.45	4.59			39
255;132;197;238	D4	LGR5-N4	None		31.78	31.78	0	Unchecked	Unknown	Unknown	Target	Unknown		-	-	-	-	-	-	SYBR Green I		No ratio because no reference gene defined	1.61	4.44			40
255;103;103;103	D5	LGR5-N4	None		31.85	31.85	0	Unchecked	Unknown	Unknown	Target	Unknown		-	-	-	-	-	-	SYBR Green I		No ratio because no reference gene defined	1.25	3.64			41
255;242;138;21	D6	LGR5-N4	None		32.02	32.02	0	Unchecked	Unknown	Unknown	Target	Unknown		-	-	-	-	-	-	SYBR Green I		No ratio because no reference gene defined	1.36	4.07			42
255;250;215;15	D7	GAPDH-T4	None		24.71	24.71	0	Unchecked	Unknown	Unknown	Target	Unknown		-	-	-	-	-	-	SYBR Green I		No ratio because no reference gene defined	1.35	5.11			43
255;103;154;47	D8	GAPDH-T4	None		22.39	22.39	0	Unchecked	Unknown	Unknown	Target	Unknown		-	-	-	-	-	-	SYBR Green I		No ratio because no reference gene defined	1.51	4.78			44
255;180;73;149	D9	GAPDH-T4	None		22.44	22.44	0	Unchecked	Unknown	Unknown	Target	Unknown		-	-	-	-	-	-	SYBR Green I		No ratio because no reference gene defined	1.38	4.57			45
255;95;103;174	D10	LGR5-T4	None		33.01	33.01	0	Unchecked	Unknown	Unknown	Target	Unknown		-	-	-	-	-	-	SYBR Green I		No ratio because no reference gene defined	1.61	4.61			46
255;205;18;55	D11	LGR5-T4	None		33.36	33.36	0	Unchecked	Unknown	Unknown	Target	Unknown		-	-	-	-	-	-	SYBR Green I		No ratio because no reference gene defined	1.63	4.56			47
255;34;176;146	D12	LGR5-T4	None		33.45	33.45	0	Unchecked	Unknown	Unknown	Target	Unknown		-	-	-	-	-	-	SYBR Green I		No ratio because no reference gene defined	1.58	4.46			48
255;34;176;146	E1	GAPDH-N5	None		18.31	18.31	0	Unchecked	Unknown	Unknown	Target	Unknown		-	-	-	-	-	-	SYBR Green I		No ratio because no reference gene defined	1.47	4.62			49
255;47;73;113	E2	GAPDH-N5	None		18.54	18.54	0	Unchecked	Unknown	Unknown	Target	Unknown		-	-	-	-	-	-	SYBR Green I		No ratio because no reference gene defined	1.53	4.8			50
255;234;79;79	E3	GAPDH-N5	None		18.27	18.27	0	Unchecked	Unknown	Unknown	Target	Unknown		-	-	-	-	-	-	SYBR Green I		No ratio because no reference gene defined	1.48	4.74			51
255;66;41;24	E4	LGR5-N5	None		29.67	29.67	0	Unchecked	Unknown	Unknown	Target	Unknown		-	-	-	-	-	-	SYBR Green I		No ratio because no reference gene defined	1.7	4.9			52
255;132;197;238	E5	LGR5-N5	None		29.68	29.68	0	Unchecked	Unknown	Unknown	Target	Unknown		-	-	-	-	-	-	SYBR Green I		No ratio because no reference gene defined	1.37	4.49			53
255;103;103;103	E6	LGR5-N5	None		30.09	30.09	0	Unchecked	Unknown	Unknown	Target	Unknown		-	-	-	-	-	-	SYBR Green I		No ratio because no reference gene defined	1.37	4.39			54
255;242;138;21	E7	GAPDH-T5	None		16.62	16.62	0	Unchecked	Unknown	Unknown	Target	Unknown		-	-	-	-	-	-	SYBR Green I		No ratio because no reference gene defined	1.23	4.23			55
255;250;215;15	E8	GAPDH-T5	None		17.03	17.03	0	Unchecked	Unknown	Unknown	Target	Unknown		-	-	-	-	-	-	SYBR Green I		No ratio because no reference gene defined	1.25	4.3			56
255;103;154;47	E9	GAPDH-T5	None		17.27	17.27	0	Unchecked	Unknown	Unknown	Target	Unknown		-	-	-	-	-	-	SYBR Green I		No ratio because no reference gene defined	1.29	4.36			57
255;180;73;149	E10	LGR5-T5	None		26.57	26.57	0	Unchecked	Unknown	Unknown	Target	Unknown		-	-	-	-	-	-	SYBR Green I		No ratio because no reference gene defined	1.51	4.5			58
255;95;103;174	E11	LGR5-T5	None		26.75	26.75	0	Unchecked	Unknown	Unknown	Target	Unknown		-	-	-	-	-	-	SYBR Green I		No ratio because no reference gene defined	1.48	4.46			59
255;205;18;55	E12	LGR5-T5	None		26.51	26.51	0	Unchecked	Unknown	Unknown	Target	Unknown		-	-	-	-	-	-	SYBR Green I		No ratio because no reference gene defined	1.32	4.23			60
255;205;18;55	F1	GAPDH-N6	None		22.41	22.41	0	Unchecked	Unknown	Unknown	Target	Unknown		-	-	-	-	-	-	SYBR Green I		No ratio because no reference gene defined	1.32	4.39			61
255;34;176;146	F2	GAPDH-N6	None		22.16	22.16	0	Unchecked	Unknown	Unknown	Target	Unknown		-	-	-	-	-	-	SYBR Green I		No ratio because no reference gene defined	1.49	4.59			62
255;47;73;113	F3	GAPDH-N6	None		22.23	22.23	0	Unchecked	Unknown	Unknown	Target	Unknown		-	-	-	-	-	-	SYBR Green I		No ratio because no reference gene defined	1.56	4.85			63
255;234;79;79	F4	LGR5-N6	None		33.16	33.16	0	Unchecked	Unknown	Unknown	Target	Unknown		-	-	-	-	-	-	SYBR Green I		No ratio because no reference gene defined	1.54	3.78			64
255;66;41;24	F5	LGR5-N6	None		33.58	33.58	0	Unchecked	Unknown	Unknown	Target	Unknown		-	-	-	-	-	-	SYBR Green I		No ratio because no reference gene defined	1.39	3.35			65
255;132;197;238	F6	LGR5-N6	None		33.25	33.25	0	Unchecked	Unknown	Unknown	Target	Unknown		-	-	-	-	-	-	SYBR Green I		No ratio because no reference gene defined	1.69	3.76			66
255;103;103;103	F7	GAPDH-T6	None		19.17	19.17	0	Unchecked	Unknown	Unknown	Target	Unknown		-	-	-	-	-	-	SYBR Green I		No ratio because no reference gene defined	1.38	4.5			67
255;242;138;21	F8	GAPDH-T6	None		18.99	18.99	0	Unchecked	Unknown	Unknown	Target	Unknown		-	-	-	-	-	-	SYBR Green I		No ratio because no reference gene defined	1.53	4.8			68
255;250;215;15	F9	GAPDH-T6	None		19.57	19.57	0	Unchecked	Unknown	Unknown	Target	Unknown		-	-	-	-	-	-	SYBR Green I		No ratio because no reference gene defined	1.53	4.72			69
255;103;154;47	F10	LGR5-T6	None		28.68	28.68	0	Unchecked	Unknown	Unknown	Target	Unknown		-	-	-	-	-	-	SYBR Green I		No ratio because no reference gene defined	1.61	4.92			70
255;180;73;149	F11	LGR5-T6	None		28.63	28.63	0	Unchecked	Unknown	Unknown	Target	Unknown		-	-	-	-	-	-	SYBR Green I		No ratio because no reference gene defined	1.41	4.56			71
255;95;103;174	F12	LGR5-T6	None		29.13	29.13	0	Unchecked	Unknown	Unknown	Target	Unknown		-	-	-	-	-	-	SYBR Green I		No ratio because no reference gene defined	1.53	4.8			72
255;95;103;174	G1	GAPDH-N7	None		20.73	20.73	0	Unchecked	Unknown	Unknown	Target	Unknown		-	-	-	-	-	-	SYBR Green I		No ratio because no reference gene defined	1.41	4.59			73
255;205;18;55	G2	GAPDH-N7	None		20.7	20.7	0	Unchecked	Unknown	Unknown	Target	Unknown		-	-	-	-	-	-	SYBR Green I		No ratio because no reference gene defined	1.3	4.42			74
255;34;176;146	G3	GAPDH-N7	None		20.81	20.81	0	Unchecked	Unknown	Unknown	Target	Unknown		-	-	-	-	-	-	SYBR Green I		No ratio because no reference gene defined	1.36	4.52			75
255;47;73;113	G4	LGR5-N7	None		32.19	32.19	0	Unchecked	Unknown	Unknown	Target	Unknown		-	-	-	-	-	-	SYBR Green I		No ratio because no reference gene defined	1.31	3.89			76
255;234;79;79	G5	LGR5-N7	None		32.82	32.82	0	Unchecked	Unknown	Unknown	Target	Unknown		-	-	-	-	-	-	SYBR Green I		No ratio because no reference gene defined	1.51	3.89			77
255;66;41;24	G6	LGR5-N7	None		32.35	32.35	0	Unchecked	Unknown	Unknown	Target	Unknown		-	-	-	-	-	-	SYBR Green I		No ratio because no reference gene defined	1.12	3.55			78
255;132;197;238	G7	GAPDH-T7	None		22.18	22.18	0	Unchecked	Unknown	Unknown	Target	Unknown		-	-	-	-	-	-	SYBR Green I		No ratio because no reference gene defined	0.72	3.11			79
255;103;103;103	G8	GAPDH-T7	None		21.7	21.7	0	Unchecked	Unknown	Unknown	Target	Unknown		-	-	-	-	-	-	SYBR Green I		No ratio because no reference gene defined	0.91	3.54			80
255;242;138;21	G9	GAPDH-T7	None		21.32	21.32	0	Unchecked	Unknown	Unknown	Target	Unknown		-	-	-	-	-	-	SYBR Green I		No ratio because no reference gene defined	1.01	3.77			81
255;250;215;15	G10	LGR5-T7	None		32.08	32.08	0	Unchecked	Unknown	Unknown	Target	Unknown		-	-	-	-	-	-	SYBR Green I		No ratio because no reference gene defined	1.18	4.25			82
255;103;154;47	G11	LGR5-T7	None		32.48	32.48	0	Unchecked	Unknown	Unknown	Target	Unknown		-	-	-	-	-	-	SYBR Green I		No ratio because no reference gene defined	1.21	4.27			83
255;180;73;149	G12	LGR5-T7	None		32.49	32.49	0	Unchecked	Unknown	Unknown	Target	Unknown		-	-	-	-	-	-	SYBR Green I		No ratio because no reference gene defined	0.89	3.61			84
255;180;73;149	H1	GAPDH-N8	None		24.81	24.81	0	Unchecked	Unknown	Unknown	Target	Unknown		-	-	-	-	-	-	SYBR Green I		No ratio because no reference gene defined	1.34	4.47			85
255;95;103;174	H2	GAPDH-N8	None		24.65	24.65	0	Unchecked	Unknown	Unknown	Target	Unknown		-	-	-	-	-	-	SYBR Green I		No ratio because no reference gene defined	1.32	4.45			86
255;205;18;55	H3	GAPDH-N8	None		24.55	24.55	0	Unchecked	Unknown	Unknown	Target	Unknown		-	-	-	-	-	-	SYBR Green I		No ratio because no reference gene defined	1.33	4.43			87
255;34;176;146	H4	LGR5-N8	None		32.75	32.75	0	Unchecked	Unknown	Unknown	Target	Unknown		-	-	-	-	-	-	SYBR Green I		No ratio because no reference gene defined	1.53	2.59			88
255;47;73;113	H5	LGR5-N8	None		32.7	32.7	0	Unchecked	Unknown	Unknown	Target	Unknown		-	-	-	-	-	-	SYBR Green I		No ratio because no reference gene defined	1.44	3.91			89
255;234;79;79	H6	LGR5-N8	None		32.52	32.52	0	Unchecked	Unknown	Unknown	Target	Unknown		-	-	-	-	-	-	SYBR Green I		No ratio because no reference gene defined	1.69	4.26			90
255;66;41;24	H7	GAPDH-T8	None		21.48	21.48	0	Unchecked	Unknown	Unknown	Target	Unknown		-	-	-	-	-	-	SYBR Green I		No ratio because no reference gene defined	1.45	4.63			91
255;132;197;238	H8	GAPDH-T8	None		21.58	21.58	0	Unchecked	Unknown	Unknown	Target	Unknown		-	-	-	-	-	-	SYBR Green I		No ratio because no reference gene defined	1.54	4.81			92
255;103;103;103	H9	GAPDH-T8	None		21.59	21.59	0	Unchecked	Unknown	Unknown	Target	Unknown		-	-	-	-	-	-	SYBR Green I		No ratio because no reference gene defined	0.99	3.77			93
255;242;138;21	H10	LGR5-T8	None		27.95	27.95	0	Unchecked	Unknown	Unknown	Target	Unknown		-	-	-	-	-	-	SYBR Green I		No ratio because no reference gene defined	1.75	5.16			94
255;250;215;15	H11	LGR5-T8	None		27.95	27.95	0	Unchecked	Unknown	Unknown	Target	Unknown		-	-	-	-	-	-	SYBR Green I		No ratio because no reference gene defined	1.52	4.83			95
255;103;154;47	H12	LGR5-T8	None		27.09	27.09	0	Unchecked	Unknown	Unknown	Target	Unknown		-	-	-	-	-	-	SYBR Green I		No ratio because no reference gene defined	1.52	4.75			96
