# Supplementary material for: Identification of cuproptosis-based molecular subtypes, construction of prognostic signature and characterization of immune landscape in colon cancer
Source: Front Oncol. 2023 Mar 17;13:927608. doi: 10.3389/fonc.2023.927608 (PMC10064275; doi:10.3389/fonc.2023.927608)
Supplement: Supplementary Table 4 — Data and scripts used in the study were uploaded to jianguoyun, the link is included. [file DataSheet_1.zip › Data Sheet 1/R Scripts/immunotherapy-copy.R]

#install.packages("ggpubr")


library(ggpubr)             #???ð?
tciaFile="TCIA.txt"         #IPS?ļ?
riskFile="risk.all.txt"     #?????ļ?
setwd("C:\\Users\\Administrator\\Desktop\\140prgTME\\immunetherapy")     #?޸Ĺ???Ŀ¼

#??ȡIPS????
ips=read.table(tciaFile, header=T, sep="\t", check.names=F, row.names=1)

#??ȡ?????????ļ?
risk=read.table(riskFile, header=T, sep="\t", check.names=F, row.names=1)
	
#?ϲ?????
sameSample=intersect(row.names(ips), row.names(risk))
ips=ips[sameSample, , drop=F]
risk=risk[sameSample, "risk", drop=F]
data=cbind(ips, risk)
	
#???ñȽ???
data$risk=ifelse(data$risk=="high", "High-risk", "Low-risk")
group=levels(factor(data$risk))
data$risk=factor(data$risk, levels=c("Low-risk", "High-risk"))
group=levels(factor(data$risk))
comp=combn(group,2)
my_comparisons=list()
for(i in 1:ncol(comp)){my_comparisons[[i]]<-comp[,i]}

#??IPS????ѭ??,?ֱ?????С????ͼ
for(i in colnames(data)[1:(ncol(data)-1)]){
	rt=data[,c(i, "risk")]
	colnames(rt)=c("IPS", "Risk")
	gg1=ggviolin(rt, x="Risk", y="IPS", fill = "Risk", 
	         xlab="", ylab=i,
	         legend.title="Risk",
	         palette=c("#0066FF", "#FF0000"),
	         add = "boxplot", add.params = list(fill="white"))+ 
	         stat_compare_means(comparisons = my_comparisons)
	         stat_compare_means(comparisons = my_comparisons,symnum.args=list(cutpoints = c(0, 0.001, 0.01, 0.05, 1), symbols = c("***", "**", "*", "ns")),label = "p.signif")
	
	pdf(file=paste0(i, ".pdf"), width=4, height=5)
	print(gg1)
	dev.off()
}
