# Supplementary material for: Identification of cuproptosis-based molecular subtypes, construction of prognostic signature and characterization of immune landscape in colon cancer
Source: Front Oncol. 2023 Mar 17;13:927608. doi: 10.3389/fonc.2023.927608 (PMC10064275; doi:10.3389/fonc.2023.927608)
Supplement: Supplementary Table 4 — Data and scripts used in the study were uploaded to jianguoyun, the link is included. [file DataSheet_1.zip › Data Sheet 1/R Scripts/prgTME11.maftools.R]

######Video source: https://ke.biowolf.cn
######ÉúÐÅ×ÔÑ§Íø: https://www.biowolf.cn/
######Î¢ÐÅ¹«ÖÚºÅ£ºbiowolf_cn
######ºÏ×÷ÓÊÏä£ºbiowolf@foxmail.com
######´ðÒÉÎ¢ÐÅ: 18520221056

#if (!require("BiocManager"))
#    install.packages("BiocManager")
#BiocManager::install("maftools")


library(maftools)       #ÒýÓÃ°ü
setwd("C:\\Users\\Administrator\\Desktop\\140prgTME\\11.maftools")      #ÉèÖÃ¹¤×÷Ä¿Â¼

#¶ÁÈ¡Í»±ä»ùÒòÎÄ¼þ
geneRT=read.table("gene.txt", header=T, sep="\t", check.names=F, row.names=1)
gene=row.names(geneRT)

#»æÖÆÆÙ²¼Í¼
pdf(file="oncoplot.pdf", width=8, height=7.5)
maf=read.maf(maf="input.maf")
oncoplot(maf=maf, genes=gene, fontSize=0.5, draw_titv=T)
dev.off()


######Video source: https://ke.biowolf.cn
######ÉúÐÅ×ÔÑ§Íø: https://www.biowolf.cn/
######Î¢ÐÅ¹«ÖÚºÅ£ºbiowolf_cn
######ºÏ×÷ÓÊÏä£ºbiowolf@foxmail.com
######´ðÒÉÎ¢ÐÅ: 18520221056
