# Supplementary material for: Identification of cuproptosis-based molecular subtypes, construction of prognostic signature and characterization of immune landscape in colon cancer
Source: Front Oncol. 2023 Mar 17;13:927608. doi: 10.3389/fonc.2023.927608 (PMC10064275; doi:10.3389/fonc.2023.927608)
Supplement: Supplementary Table 4 — Data and scripts used in the study were uploaded to jianguoyun, the link is included. [file DataSheet_1.zip › Data Sheet 1/R Scripts/prgTME21.network.R]

######Video source: https://ke.biowolf.cn
######ÉúÐÅ×ÔÑ§Íø: https://www.biowolf.cn/
######Î¢ÐÅ¹«ÖÚºÅ£ºbiowolf_cn
######ºÏ×÷ÓÊÏä£ºbiowolf@foxmail.com
######´ðÒÉÎ¢ÐÅ: 18520221056

#install.packages("igraph")
#install.packages("psych")
#install.packages("reshape2")
#install.packages("RColorBrewer")

#ÒýÓÃ°ü
library(igraph)
library(psych)
library(reshape2)
library(RColorBrewer)

GeneExpfile <- "prgGeneExp.txt"     #±í´ïÊý¾ÝÎÄ¼þ
Genefile <- "gene.txt"              #»ùÒòÁÐ±íÎÄ¼þ
Coxfile <- "uniCox.txt"             #µ¥ÒòËØµÄ½á¹ûÎÄ¼þ
setwd("C:\\Users\\Administrator\\Desktop\\140prgTME\\21.network")       #ÉèÖÃ¹¤×÷Ä¿Â¼

#¶ÁÈ¡ÊäÈëÎÄ¼þ
gene.group <- read.table(Genefile,header=T,sep="\t")
gene.exp <- read.table(GeneExpfile,header=T,sep="\t",row.names=1)
gene.cox <- read.table(Coxfile,header=T,sep="\t")

#»ùÒòÈ¡½»¼¯
colnames(gene.group) <- c('id','group')
genelist <- intersect(gene.group$id, gene.cox$id)
genelist <- intersect(genelist, rownames(gene.exp))
gene.group <- gene.group[match(genelist,gene.group$id),]
gene.group <- gene.group[order(gene.group$group),]
gene.exp <- gene.exp[match(gene.group$id,rownames(gene.exp)),]
gene.cox <- gene.cox[match(gene.group$id,gene.cox$id),]

#×¼±¸ÍøÂçÎÄ¼þ
gene.cor <- corr.test(t(gene.exp))
gene.cor.cor <- gene.cor$r
gene.cor.pvalue <- gene.cor$p
gene.cor.cor[upper.tri(gene.cor.cor)] = NA
gene.cor.pvalue[upper.tri(gene.cor.pvalue)] = NA
gene.cor.cor.melt <- melt(gene.cor.cor)   #gene1 \t gene2 \t cor
gene.cor.pvalue.melt <- melt(gene.cor.pvalue)
gene.melt <- data.frame(from = gene.cor.cor.melt$Var2,to=gene.cor.cor.melt$Var1,cor=gene.cor.cor.melt$value,pvalue=gene.cor.pvalue.melt$value)
gene.melt <- gene.melt[gene.melt$from!=gene.melt$to&!is.na(gene.melt$pvalue),,drop=F]
gene.edge <- gene.melt[gene.melt$pvalue<0.0001,,drop=F]
gene.edge$color <- ifelse(gene.edge$cor>0,'pink','#6495ED')
gene.edge$weight <- abs(gene.edge$cor)*6

#×¼±¸½ÚµãÊôÐÔÊôÐÔÎÄ¼þ
gene.node <- gene.group
group.color <- colorRampPalette(brewer.pal(9, "Set1"))(length(unique(gene.node$group)))
gene.node$color <- group.color[as.numeric(as.factor(gene.node$group))]
gene.node$shape <- "circle"
gene.node$frame <- ifelse(gene.cox$HR>1,'purple',"green")
gene.node$pvalue <- gene.cox$pvalue
# pvalue size
pvalue.breaks <- c(0,0.0001,0.001,0.01,0.05,1)
pvalue.size <- c(16,14,12,10,8)
cutpvalue <- cut(gene.node$pvalue,breaks=pvalue.breaks)
gene.node$size <- pvalue.size[as.numeric(cutpvalue)]
nodefile <- "network.node.txt"
edgefile <- "network.edge.txt"
write.table(gene.node, nodefile, sep="\t", col.names=T, row.names=F, quote=F)
write.table(gene.edge, edgefile, sep="\t", col.names=T, row.names=F, quote=F)


#»æÖÆÍøÂçÍ¼
node = read.table(nodefile, header=T, sep="\t", comment.char="")
edge = read.table(edgefile, header=T, sep="\t", comment.char="")

g = graph.data.frame(edge,directed = FALSE)
node = node[match(names(components(g)$membership),node$id),]

if(!is.na(match('color',colnames(node)))) V(g)$color = node$color
if(!is.na(match('size',colnames(node)))) V(g)$size = node$size
if(!is.na(match('shape',colnames(node)))) V(g)$shape = node$shape
if(!is.na(match('frame',colnames(node)))) V(g)$frame = node$frame

#Êä³öÎÄ¼þ
pdf(file="network.pdf", width=10, height=8)
par(mar=c(0,0,0,0))
layout(matrix(c(1,1,4,2,3,4),nc=2),height=c(4,4,2),width=c(8,3))

#½Úµã×ø±ê 
coord = layout_in_circle(g)
degree.x = acos(coord[,1])
degree.y = asin(coord[,2])
degree.alpha = c()
for(i in 1:length(degree.x)){
	if(degree.y[i]<0) degree.alpha=c(degree.alpha,2*pi-degree.x[i]) else degree.alpha=c(degree.alpha,degree.x[i])
}
degree.cut.group = (0:8)/4*pi
degree.cut.group[1] = -0.0001
degree.cut = cut(degree.alpha,degree.cut.group)
degree.degree = c(-pi/4,-pi/4,-pi/2,-pi/2,pi/2,pi/2,pi/2,pi/4)
degree = degree.degree[as.numeric(degree.cut)]

#¶¨Òå±ýÍ¼,×ó°ëÔ²ÑÕÉ«´ú±í»ùÒòµÄÊôÐÔ,ÓÒ°ëÔ²´ú±í»ùÒòµÄ·çÏÕ,ÄÄÐ©»ùÒòÊÇ¸ß·çÏÕ»ùÒò,»¹ÊÇµÍ·çÏÕ»ùÒò
values <- lapply(node$id,function(x)c(1,1))
V(g)$pie.color = lapply(1:nrow(node),function(x)c(node$color[x],node$frame[x]))
V(g)$frame = NA 

#»æÖÆÍ¼ÐÎ
plot(g,layout=layout_in_circle,vertex.shape="pie",vertex.pie=values,
	vertex.label.cex=V(g)$lable.cex,edge.width = E(g)$weight,edge.arrow.size=0,
	vertex.label.color=V(g)$color,vertex.frame.color=V(g)$frame,edge.color=E(g)$color,
	vertex.label.cex=2,vertex.label.font=2,vertex.size=V(g)$size,edge.curved=0.4,
	vertex.color=V(g)$color,vertex.label.dist=1,vertex.label.degree=degree)
# label.degree : zero means to the right; and pi means to the left; up is -pi/2 and down is pi/2;  The default value is -pi/4
# label.dist If it is 0 then the label is centered on the vertex; If it is 1 then the label is displayed beside the vertex.

#»æÖÆ½ÚµãÊôÐÔÍ¼Àý(»ùÒòµÄÊôÐÔ)
par(mar=c(0,0,0,0))
plot(1,type="n",xlab="",ylab="",axes=F)
groupinfo = unique(data.frame(group=node$group,color=node$color))
legend("left",legend=groupinfo$group,col=groupinfo$color,pch=16,bty="n",cex=3)
#»æÖÆ»ùÒò·çÏÕµÄÍ¼Àý(ÄÄÐ©»ùÒòÊÇ¸ß·çÏÕµÄ»ùÒò,ÄÄÐ©»ùÒòÊÇµÍ·çÏÕµÄ»ùÒò)
par(mar=c(0,0,0,0))
plot(1,type="n",xlab="",ylab="",axes=F)
legend("left",legend=c('Risk factors','Favorable factors'),col=c('purple','green'),pch=16,bty="n",cex=2.5)
#»æÖÆÔ¤ºópvalueÍ¼Àý
par(mar=c(0,0,0,0))
plot(1,type="n",xlab="",axes=F,ylab="")
legend("top",legend=c('Postive correlation with P<0.0001','Negative correlation with P<0.0001'),lty=1,lwd=4,col=c('pink','#6495ED'),bty="n",cex=2.2)
legend('bottom',legend=c(0.0001,0.001,0.01,0.05,1),pch=16,pt.cex=c(1.6,1.4,1.2,1,0.8)*6,bty="n",ncol=5,cex=2.2,col="black",title="Cox test, pvalue")
dev.off()


######Video source: https://ke.biowolf.cn
######ÉúÐÅ×ÔÑ§Íø: https://www.biowolf.cn/
######Î¢ÐÅ¹«ÖÚºÅ£ºbiowolf_cn
######ºÏ×÷ÓÊÏä£ºbiowolf@foxmail.com
######´ðÒÉÎ¢ÐÅ: 18520221056
