# Supplementary material for: Identification of cuproptosis-based molecular subtypes, construction of prognostic signature and characterization of immune landscape in colon cancer
Source: Front Oncol. 2023 Mar 17;13:927608. doi: 10.3389/fonc.2023.927608 (PMC10064275; doi:10.3389/fonc.2023.927608)
Supplement: Supplementary Table 4 — Data and scripts used in the study were uploaded to jianguoyun, the link is included. [file DataSheet_1.zip › Data Sheet 1/R Scripts/prgTME22.cluster.R]

######Video source: https://ke.biowolf.cn
######ÉúÐÅ×ÔÑ§Íø: https://www.biowolf.cn/
######Î¢ÐÅ¹«ÖÚºÅ£ºbiowolf_cn
######ºÏ×÷ÓÊÏä£ºbiowolf@foxmail.com
######´ðÒÉÎ¢ÐÅ: 18520221056

#if (!requireNamespace("BiocManager", quietly = TRUE))
#    install.packages("BiocManager")
#BiocManager::install("ConsensusClusterPlus")


library(ConsensusClusterPlus)       #ÒýÓÃ°ü
expFile="prgGeneExp.txt"            #±í´ïÊý¾ÝÎÄ¼þ
workDir="C:\\Users\\Administrator\\Desktop\\140prgTME\\22.prgCluster"     #¹¤×÷Ä¿Â¼
setwd(workDir)       #ÉèÖÃ¹¤×÷Ä¿Â¼

#¶ÁÈ¡ÊäÈëÎÄ¼þ
data=read.table(expFile, header=T, sep="\t", check.names=F, row.names=1)
data=as.matrix(data)

#¶ÔÑùÆ·½øÐÐ¾ÛÀà
maxK=9
results=ConsensusClusterPlus(data,
              maxK=maxK,
              reps=50,
              pItem=0.8,
              pFeature=1,
              title=workDir,
              clusterAlg="km",
              distance="euclidean",
              seed=123456,
              plot="png")


#Êä³ö·ÖÐÍ½á¹û
clusterNum=2        #·Ö³É¼¸¸öÑÇÐÍ
cluster=results[[clusterNum]][["consensusClass"]]
cluster=as.data.frame(cluster)
colnames(cluster)=c("PRGcluster")
letter=c("A","B","C","D","E","F","G")
uniqClu=levels(factor(cluster$PRGcluster))
cluster$PRGcluster=letter[match(cluster$PRGcluster, uniqClu)]
clusterOut=rbind(ID=colnames(cluster), cluster)
write.table(clusterOut, file="PRGcluster.txt", sep="\t", quote=F, col.names=F)


######Video source: https://ke.biowolf.cn
######ÉúÐÅ×ÔÑ§Íø: https://www.biowolf.cn/
######Î¢ÐÅ¹«ÖÚºÅ£ºbiowolf_cn
######ºÏ×÷ÓÊÏä£ºbiowolf@foxmail.com
######´ðÒÉÎ¢ÐÅ: 18520221056
