# Supplementary material for: Identification of cuproptosis-based molecular subtypes, construction of prognostic signature and characterization of immune landscape in colon cancer
Source: Front Oncol. 2023 Mar 17;13:927608. doi: 10.3389/fonc.2023.927608 (PMC10064275; doi:10.3389/fonc.2023.927608)
Supplement: Supplementary Table 4 — Data and scripts used in the study were uploaded to jianguoyun, the link is included. [file DataSheet_1.zip › Data Sheet 1/R Scripts/prgTME24.heatmap.R]

######Video source: https://ke.biowolf.cn
######ÉúÐÅ×ÔÑ§Íø: https://www.biowolf.cn/
######Î¢ÐÅ¹«ÖÚºÅ£ºbiowolf_cn
######ºÏ×÷ÓÊÏä£ºbiowolf@foxmail.com
######´ðÒÉÎ¢ÐÅ: 18520221056

#install.packages("pheatmap")


library(pheatmap)         #ÒýÓÃ°ü
expFile="prgGeneExp.txt"         #±í´ïÊäÈëÎÄ¼þ
clusterFile="PRGcluster.txt"     #·ÖÐÍµÄ½á¹ûÎÄ¼þ
cliFile="clinical.txt"           #ÁÙ´²Êý¾ÝÎÄ¼þ
setwd("C:\\Users\\Administrator\\Desktop\\140prgTME\\24.heatmap")     #ÉèÖÃ¹¤×÷Ä¿Â¼

#¶ÁÈ¡ÊäÈëÎÄ¼þ
exp=read.table(expFile, header=T, sep="\t", check.names=F, row.names=1)
exp=t(exp)
cluster=read.table(clusterFile, header=T, sep="\t", check.names=F, row.names=1)

#ºÏ²¢±í´ïºÍ·ÖÐÍÊý¾Ý
sameSample=intersect(row.names(exp), row.names(cluster))
exp=exp[sameSample, , drop=F]
cluster=cluster[sameSample, , drop=F]
expCluster=cbind(exp, cluster)
Project=gsub("(.*?)\\_.*", "\\1", rownames(expCluster))
rownames(expCluster)=gsub("(.*?)\\_(.*?)", "\\2", rownames(expCluster))
expCluster=cbind(expCluster, Project)

#ºÏ²¢ÁÙ´²Êý¾Ý
cli=read.table(cliFile, header=T, sep="\t", check.names=F, row.names=1)
cli[,"Age"]=ifelse(cli[,"Age"]=="unknow", "unknow", ifelse(cli[,"Age"]>65,">65","<=65"))
sameSample=intersect(row.names(expCluster), row.names(cli))
expCluster=expCluster[sameSample,,drop=F]
cli=cli[sameSample,,drop=F]
data=cbind(expCluster, cli)

#ÌáÈ¡ÈÈÍ¼Êý¾Ý
data=data[order(data$PRGcluster),]
Type=data[,((ncol(exp)+1):ncol(data))]
data=t(data[,1:ncol(exp)])

#¾ÛÀàÑÕÉ«
bioCol=c("#0066FF","#FF9900","#FF0000","#6E568C","#7CC767","#223D6C","#D20A13","#FFD121","#088247","#11AA4D")
ann_colors=list()
prgCluCol=bioCol[1:length(levels(factor(Type$PRGcluster)))]
names(prgCluCol)=levels(factor(Type$PRGcluster))
ann_colors[["PRGcluster"]]=prgCluCol

#ÈÈÍ¼¿ÉÊÓ»¯
pdf("heatmap.pdf", width=7.5, height=5)
pheatmap(data,
         annotation=Type,
         annotation_colors = ann_colors,
         color = colorRampPalette(c(rep("blue",5), "white", rep("red",5)))(100),
         cluster_cols =F,
         cluster_rows =F,
         scale="row",
         show_colnames=F,
         fontsize=6,
         fontsize_row=6,
         fontsize_col=6)
dev.off()


######Video source: https://ke.biowolf.cn
######ÉúÐÅ×ÔÑ§Íø: https://www.biowolf.cn/
######Î¢ÐÅ¹«ÖÚºÅ£ºbiowolf_cn
######ºÏ×÷ÓÊÏä£ºbiowolf@foxmail.com
######´ðÒÉÎ¢ÐÅ: 18520221056
