# Supplementary material for: Identification of cuproptosis-based molecular subtypes, construction of prognostic signature and characterization of immune landscape in colon cancer
Source: Front Oncol. 2023 Mar 17;13:927608. doi: 10.3389/fonc.2023.927608 (PMC10064275; doi:10.3389/fonc.2023.927608)
Supplement: Supplementary Table 4 — Data and scripts used in the study were uploaded to jianguoyun, the link is included. [file DataSheet_1.zip › Data Sheet 1/R Scripts/prgTME25.GSVA.R]

######Video source: https://ke.biowolf.cn
######ÉúÐÅ×ÔÑ§Íø: https://www.biowolf.cn/
######Î¢ÐÅ¹«ÖÚºÅ£ºbiowolf_cn
######ºÏ×÷ÓÊÏä£ºbiowolf@foxmail.com
######´ðÒÉÎ¢ÐÅ: 18520221056

#if (!requireNamespace("BiocManager", quietly = TRUE))
#    install.packages("BiocManager")
#BiocManager::install("limma")
#BiocManager::install("GSEABase")
#BiocManager::install("GSVA")

#install.packages("pheatmap")


#ÒýÓÃ°ü
library(limma)
library(GSEABase)
library(GSVA)
library(pheatmap)

expFile="merge.txt"               #±í´ïÊý¾ÝÎÄ¼þ
clusterFile="PRGcluster.txt"      #·ÖÐÍ½á¹ûÎÄ¼þ
gmtFile="c2.cp.kegg.v7.4.symbols.gmt"                   #»ùÒò¼¯ÎÄ¼þ
setwd("C:\\Users\\Administrator\\Desktop\\140prgTME\\25.GSVA")      #ÉèÖÃ¹¤×÷Ä¿Â¼

#¶ÁÈ¡±í´ïÊäÈëÎÄ¼þ,²¢¶ÔÊäÈëÎÄ¼þÕûÀí
rt=read.table(expFile, header=T, sep="\t", check.names=F)
rt=as.matrix(rt)
rownames(rt)=rt[,1]
exp=rt[,2:ncol(rt)]
dimnames=list(rownames(exp), colnames(exp))
data=matrix(as.numeric(as.matrix(exp)), nrow=nrow(exp), dimnames=dimnames)
data=avereps(data)

#GSVA·ÖÎö
geneSets=getGmt(gmtFile, geneIdType=SymbolIdentifier())
gsvaResult=gsva(data, 
                geneSets, 
                min.sz=10, 
                max.sz=500, 
                verbose=TRUE,
                parallel.sz=1)
gsvaOut=rbind(id=colnames(gsvaResult), gsvaResult)
write.table(gsvaOut, file="gsvaOut.txt", sep="\t", quote=F, col.names=F)

#¶ÁÈ¡clusterÎÄ¼þ
cluster=read.table(clusterFile, header=T, sep="\t", check.names=F, row.names=1)

#Êý¾ÝºÏ²¢
gsvaResult=t(gsvaResult)
sameSample=intersect(row.names(gsvaResult), row.names(cluster))
gsvaResult=gsvaResult[sameSample,,drop=F]
cluster=cluster[sameSample,,drop=F]
gsvaCluster=cbind(gsvaResult, cluster)
Project=gsub("(.*?)\\_.*", "\\1", rownames(gsvaCluster))
gsvaCluster=cbind(gsvaCluster, Project)

#²îÒì·ÖÎö
adj.P.Val.Filter=0.05
allType=as.vector(gsvaCluster$PRGcluster)
comp=combn(levels(factor(allType)), 2)
for(i in 1:ncol(comp)){
	#ÑùÆ··Ö×é
	treat=gsvaCluster[gsvaCluster$PRGcluster==comp[2,i],]
	con=gsvaCluster[gsvaCluster$PRGcluster==comp[1,i],]
	data=rbind(con, treat)
	#¶ÔÍ¨Â·½øÐÐ²îÒì·ÖÎö
	Type=as.vector(data$PRGcluster)
	ann=data[,c(ncol(data), (ncol(data)-1))]
	data=t(data[,-c((ncol(data)-1), ncol(data))])
	design=model.matrix(~0+factor(Type))
	colnames(design)=levels(factor(Type))
	fit=lmFit(data, design)
	contrast=paste0(comp[2,i], "-", comp[1,i])
	cont.matrix=makeContrasts(contrast, levels=design)
	fit2=contrasts.fit(fit, cont.matrix)
	fit2=eBayes(fit2)
	
	#Êä³öËùÓÐÍ¨Â·µÄ²îÒìÇé¿ö
	allDiff=topTable(fit2,adjust='fdr',number=200000)
	allDiffOut=rbind(id=colnames(allDiff),allDiff)
	write.table(allDiffOut, file=paste0(contrast, ".all.txt"), sep="\t", quote=F, col.names=F)
	
	#Êä³öÏÔÖøµÄ²îÒì
	diffSig=allDiff[with(allDiff, (abs(logFC)>0.1 & adj.P.Val < adj.P.Val.Filter )), ]
	diffSigOut=rbind(id=colnames(diffSig),diffSig)
	write.table(diffSigOut, file=paste0(contrast, ".diff.txt"), sep="\t", quote=F, col.names=F)
	
	#ÉèÖÃÈÈÍ¼×¢ÊÍµÄÑÕÉ«
	bioCol=c("#0066FF","#FF9900","#FF0000","#6E568C","#7CC767","#223D6C","#D20A13","#FFD121","#088247","#11AA4D")
	ann_colors=list()
	m6aCluCol=bioCol[1:length(levels(factor(allType)))]
	names(m6aCluCol)=levels(factor(allType))
	ann_colors[["PRGcluster"]]=m6aCluCol[c(comp[1,i], comp[2,i])]

	#»æÖÆ²îÒìÍ¨Â·ÈÈÍ¼
	termNum=20     #ÉèÖÃÏÔÊ¾Í¨Â·µÄÊýÄ¿
	diffTermName=as.vector(rownames(diffSig))
	diffLength=length(diffTermName)
	if(diffLength<termNum){termNum=diffLength}
	hmGene=diffTermName[1:termNum]
	hmExp=data[hmGene,]
	pdf(file=paste0(contrast,".heatmap.pdf"), width=10, height=6)
	pheatmap(hmExp, 
	         annotation=ann,
	         annotation_colors = ann_colors,
	         color = colorRampPalette(c(rep("blue",2), "white", rep("red",2)))(50),
	         cluster_cols =F,
	         show_colnames = F,
	         gaps_col=as.vector(cumsum(table(Type))),
	         scale="row",
	         fontsize = 8,
	         fontsize_row=6,
	         fontsize_col=8)
	dev.off()
}


######Video source: https://ke.biowolf.cn
######ÉúÐÅ×ÔÑ§Íø: https://www.biowolf.cn/
######Î¢ÐÅ¹«ÖÚºÅ£ºbiowolf_cn
######ºÏ×÷ÓÊÏä£ºbiowolf@foxmail.com
######´ðÒÉÎ¢ÐÅ: 18520221056
