# Supplementary material for: Identification of cuproptosis-based molecular subtypes, construction of prognostic signature and characterization of immune landscape in colon cancer
Source: Front Oncol. 2023 Mar 17;13:927608. doi: 10.3389/fonc.2023.927608 (PMC10064275; doi:10.3389/fonc.2023.927608)
Supplement: Supplementary Table 4 — Data and scripts used in the study were uploaded to jianguoyun, the link is included. [file DataSheet_1.zip › Data Sheet 1/R Scripts/prgTME41.ROC.R]

######Video source: https://ke.biowolf.cn
######ÉúÐÅ×ÔÑ§Íø: https://www.biowolf.cn/
######Î¢ÐÅ¹«ÖÚºÅ£ºbiowolf_cn
######ºÏ×÷ÓÊÏä£ºbiowolf@foxmail.com
######´ðÒÉÎ¢ÐÅ: 18520221056

#install.packages("survival")
#install.packages("survminer")
#install.packages("timeROC")


#ÒýÓÃ°ü
library(survival)
library(survminer)
library(timeROC)
setwd("C:\\Users\\Administrator\\Desktop\\140prgTME\\41.ROC")      #ÉèÖÃ¹¤×÷Ä¿Â¼

#¶¨ÒåROCÇúÏßµÄº¯Êý
bioROC=function(inputFile=null, rocFile=null){
	#¶ÁÈ¡ÊäÈëÎÄ¼þ
	rt=read.table(inputFile, header=T, sep="\t", check.names=F)
	#»ñÈ¡ROCÇúÏßµÄ²ÎÊý
	ROC_rt=timeROC(T=rt$futime,delta=rt$fustat,
	               marker=rt$riskScore,cause=1,
	               weighting='aalen',
	               times=c(1,3,5),ROC=TRUE)
	#»æÖÆROCÇúÏß
	pdf(file=rocFile, width=5, height=5)
	plot(ROC_rt,time=1,col='green',title=FALSE,lwd=2)
	plot(ROC_rt,time=3,col='blue',add=TRUE,title=FALSE,lwd=2)
	plot(ROC_rt,time=5,col='red',add=TRUE,title=FALSE,lwd=2)
	#»æÖÆÍ¼Àý
	legend('bottomright',
	        c(paste0('AUC at 1 years: ',sprintf("%.03f",ROC_rt$AUC[1])),
	          paste0('AUC at 3 years: ',sprintf("%.03f",ROC_rt$AUC[2])),
	          paste0('AUC at 5 years: ',sprintf("%.03f",ROC_rt$AUC[3]))),
	        col=c("green",'blue','red'),lwd=2,bty = 'n')
	dev.off()
}

#µ÷ÓÃº¯Êý,»æÖÆROCÇúÏß
bioROC(inputFile="risk.train.txt", rocFile="ROC.train.pdf")
bioROC(inputFile="risk.test.txt", rocFile="ROC.test.pdf")
bioROC(inputFile="risk.all.txt", rocFile="ROC.all.pdf")


######Video source: https://ke.biowolf.cn
######ÉúÐÅ×ÔÑ§Íø: https://www.biowolf.cn/
######Î¢ÐÅ¹«ÖÚºÅ£ºbiowolf_cn
######ºÏ×÷ÓÊÏä£ºbiowolf@foxmail.com
######´ðÒÉÎ¢ÐÅ: 18520221056
