# Supplementary material for: Identification of cuproptosis-based molecular subtypes, construction of prognostic signature and characterization of immune landscape in colon cancer
Source: Front Oncol. 2023 Mar 17;13:927608. doi: 10.3389/fonc.2023.927608 (PMC10064275; doi:10.3389/fonc.2023.927608)
Supplement: Supplementary Table 4 — Data and scripts used in the study were uploaded to jianguoyun, the link is included. [file DataSheet_1.zip › Data Sheet 1/R Scripts/prgTME50.riskTMB.R]

######Video source: https://ke.biowolf.cn
######çä¿¡èªå­¦ç½?: https://www.biowolf.cn/
######å¾®ä¿¡å¬ä¼å·ï¼biowolf_cn
######åä½é®ç®±ï¼biowolf@foxmail.com
######ç­çå¾®ä¿¡: 18520221056

#install.packages("ggpubr")


#å¼ç¨å?
library(ggpubr)
library(reshape2)

tmbFile="TMB.txt"             #è¿ç¤çªåè´è·æä»¶
riskFile="risk.all.txt"       #é£é©æä»¶
cluFile="geneCluster.txt"     #åºå ååæä»¶
setwd("C:\\Users\\Administrator\\Desktop\\140prgTME\\50.riskTMB")       #è®¾ç½®å·¥ä½ç®å½

#è¯»åè¾å¥æä»¶
tmb=read.table(tmbFile, header=T, sep="\t", check.names=F, row.names=1)       #è¯»åTMBæ°æ®æä»¶
risk=read.table(riskFile, header=T, sep="\t", check.names=F, row.names=1)     #è¯»åé£é©æä»¶
clu=read.table(cluFile, header=T, sep="\t", check.names=F, row.names=1)       #è¯»ååºå ååç±»æä»?

#åå¹¶æ°æ®
tmb=as.matrix(tmb)
tmb[tmb>quantile(tmb,0.975)]=quantile(tmb,0.975)
sameSample=intersect(row.names(tmb), row.names(risk))
tmb=tmb[sameSample,,drop=F]
risk=risk[sameSample,,drop=F]
rownames(clu)=gsub("(.*?)\\_(.*?)", "\\2", rownames(clu))
clu=clu[sameSample,,drop=F]
data=cbind(risk, tmb, clu)
data=data[,c("riskScore", "risk", "geneCluster", "TMB")]

#è®¾ç½®æ¯è¾ç»?
data$risk=factor(data$risk, levels=c("low", "high"))
risk=levels(factor(data$risk))
comp=combn(risk, 2)
my_comparisons=list()
for(i in 1:ncol(comp)){my_comparisons[[i]]<-comp[,i]}

#è®¾ç½®é¢è²
bioCol=c("#0066FF","#FF0000","#6E568C","#7CC767","#223D6C","#D20A13","#FFD121","#088247","#11AA4D")
bioCol=bioCol[1:length(risk)]

#ç»å¶ç®±çº¿å?
boxplot=ggboxplot(data, x="risk", y="TMB", fill="risk",
		          xlab="",
		          ylab="Tumor Burden Mutation",
		          legend.title="Risk",
		          palette = bioCol )+ 
	    stat_compare_means(comparisons = my_comparisons)
pdf(file="boxplot.pdf",width=5,height=4.5)
print(boxplot)
dev.off()

#ç¸å³æ§å¾å½?
length=length(levels(factor(data$geneCluster)))
bioCol=c("#0066FF","#FF9900","#FF0000","#6E568C","#7CC767","#223D6C","#D20A13","#FFD121","#088247","#11AA4D")
p1=ggplot(data, aes(riskScore, TMB)) + 
		  xlab("Risk score")+ylab("Tumor Burden Mutation")+
		  geom_point(aes(colour=geneCluster))+
		  scale_color_manual(values=bioCol[1:length])+ 
		  geom_smooth(method="lm",formula = y ~ x) + theme_bw()+
		  stat_cor(method = 'spearman', aes(x =riskScore, y =TMB))
#ç¸å³æ§å¾å½?
pdf(file="cor.pdf", width=6, height=4.5)
print(p1)
dev.off()


######Video source: https://ke.biowolf.cn
######çä¿¡èªå­¦ç½?: https://www.biowolf.cn/
######å¾®ä¿¡å¬ä¼å·ï¼biowolf_cn
######åä½é®ç®±ï¼biowolf@foxmail.com
######ç­çå¾®ä¿¡: 18520221056
