# Supplementary material for: Identification of cuproptosis-based molecular subtypes, construction of prognostic signature and characterization of immune landscape in colon cancer
Source: Front Oncol. 2023 Mar 17;13:927608. doi: 10.3389/fonc.2023.927608 (PMC10064275; doi:10.3389/fonc.2023.927608)
Supplement: Supplementary file 5 [file DataSheet_2.zip]

Archive with 28 entries (27 files):
- Data Sheet 2/
- Data Sheet 2/B-A.all.txt
- Data Sheet 2/B-A.diff.txt
- Data Sheet 2/CRGcluster.txt
- Data Sheet 2/MSI.txt
- Data Sheet 2/Rcircos.geneLabel.txt
- Data Sheet 2/Rcircos.scatter.txt
- Data Sheet 2/StemnessScores_RNAexp_20170127.2.tsv
- Data Sheet 2/Subtype_Immune_Model_Based.txt
- Data Sheet 2/TMB.txt
- Data Sheet 2/TMEscores.txt
- Data Sheet 2/cnvMatrix.txt
- Data Sheet 2/crgGeneExp.txt
- Data Sheet 2/gene.txt
- Data Sheet 2/geneCluster.txt
- Data Sheet 2/geneMut.txt
- Data Sheet 2/gsvaOut.txt
- Data Sheet 2/lasso.SigExp.txt
- Data Sheet 2/lasso.cvfit.pdf
- Data Sheet 2/lasso.lambda.pdf
- Data Sheet 2/multiCox.txt
- Data Sheet 2/mutMatrix.txt
- Data Sheet 2/refer.txt
- Data Sheet 2/risk.all.txt
- Data Sheet 2/risk.test.txt
- Data Sheet 2/risk.train.txt
- Data Sheet 2/ssGSEA.result.txt
- Data Sheet 2/uniCox.txt
