# Supplementary material for: Identification of cuproptosis-based molecular subtypes, construction of prognostic signature and characterization of immune landscape in colon cancer
Source: Front Oncol. 2023 Mar 17;13:927608. doi: 10.3389/fonc.2023.927608 (PMC10064275; doi:10.3389/fonc.2023.927608)
Supplement: Supplementary file 5 [file DataSheet_2.zip › Data Sheet 2/B-A.all.txt]

id	logFC	AveExpr	t	P.Value	adj.P.Val	B
KEGG_AMINOACYL_TRNA_BIOSYNTHESIS	0.319165222522674	0.0149313120089659	16.2882537033273	2.6248530277662e-53	4.82972957108981e-51	110.383385966542
KEGG_UBIQUITIN_MEDIATED_PROTEOLYSIS	0.177170929397563	0.00313106809680896	15.7284186076474	3.58370977971901e-50	3.29701299734149e-48	103.225989551477
KEGG_CITRATE_CYCLE_TCA_CYCLE	0.286024066703304	0.00258181331583107	15.551444421917	3.401147215043e-49	2.08603695855971e-47	100.99522354327
KEGG_PROPANOATE_METABOLISM	0.239046766858967	0.00422977227840806	15.0510567768173	1.80993043508626e-46	8.3256800013968e-45	94.7736113400329
KEGG_LYSINE_DEGRADATION	0.196624470134816	-2.79388868101013e-05	15.0280026372084	2.40938055863687e-46	8.8665204557837e-45	94.4900827648717
KEGG_RNA_DEGRADATION	0.229831670008857	0.00358218415585396	14.3371259485068	1.11690503117305e-42	3.42517542893068e-41	86.125277975916
KEGG_COMPLEMENT_AND_COAGULATION_CASCADES	-0.21019196968958	-0.000647521767883228	-14.3084421805692	1.57682845982393e-42	4.03836761875574e-41	85.7836208445003
KEGG_BASAL_TRANSCRIPTION_FACTORS	0.214101066572119	0.00765285605727605	14.2994915978801	1.75581200815467e-42	4.03836761875574e-41	85.677102723143
KEGG_SELENOAMINO_ACID_METABOLISM	0.189912795843617	0.00245501333478081	14.0447975819381	3.67289965406776e-41	7.50903929276075e-40	82.6649052363038
KEGG_NEUROACTIVE_LIGAND_RECEPTOR_INTERACTION	-0.153334733618212	0.000655107584869899	-13.4287258863224	4.92590105452146e-38	9.06365794031949e-37	75.5328315771606
KEGG_VALINE_LEUCINE_AND_ISOLEUCINE_DEGRADATION	0.227184331263501	-0.00211373104936853	13.0661473841936	3.07308401700977e-36	5.14043144663452e-35	71.4405554418654
KEGG_GLYCOSAMINOGLYCAN_BIOSYNTHESIS_CHONDROITIN_SULFATE	-0.242597914584234	-0.0126908015450493	-12.8649357968016	2.94283285227959e-35	4.51234370682871e-34	69.2041975188653
KEGG_DILATED_CARDIOMYOPATHY	-0.165268997380449	-0.00508387840415742	-12.799844828871	6.07926772768572e-35	8.60450201457056e-34	68.4861210325192
KEGG_PEROXISOME	0.174671103710397	0.00292364828141433	12.4064046051521	4.61104606219617e-33	6.06023196745782e-32	64.2025611043485
KEGG_NON_HOMOLOGOUS_END_JOINING	0.226882928324475	0.00281920430631804	11.9879184039121	4.13223736341601e-31	5.06887783245698e-30	59.7555861752698
KEGG_HYPERTROPHIC_CARDIOMYOPATHY_HCM	-0.147119526740682	-0.00323524888421306	-11.8174939440588	2.49464992004687e-30	2.8688474080539e-29	57.9776134775429
KEGG_GLYCOSAMINOGLYCAN_DEGRADATION	-0.17843322161037	-0.0051069020707984	-11.2554566155682	8.16692890485878e-28	8.83949952055303e-27	52.2530406931859
KEGG_GLYCOSYLPHOSPHATIDYLINOSITOL_GPI_ANCHOR_BIOSYNTHESIS	0.176205536415128	0.00340827690582984	10.8999096503204	2.84726411324959e-26	2.91053664909958e-25	48.7443915059109
KEGG_CELL_ADHESION_MOLECULES_CAMS	-0.178804794131049	0.00119823880386412	-10.8880522634146	3.20039073458727e-26	3.09932576402135e-25	48.6289142644963
KEGG_NUCLEOTIDE_EXCISION_REPAIR	0.187862740435128	0.00341771888788786	10.8591740343476	4.25288838236923e-26	3.91265731177969e-25	48.3480916456945
KEGG_GLYCOSAMINOGLYCAN_BIOSYNTHESIS_KERATAN_SULFATE	-0.18849421517264	-0.00439394296688404	-10.7885782107617	8.50095088398954e-26	7.44845220311465e-25	47.6640923282857
KEGG_CYTOKINE_CYTOKINE_RECEPTOR_INTERACTION	-0.1491567503314	0.00164256792573801	-10.6561190642618	3.08800960002422e-25	2.58269893820207e-24	46.3903255513233
KEGG_CELL_CYCLE	0.168392890242858	0.00506554831808098	10.5220483688949	1.12500795206007e-24	9.00006361648057e-24	45.1139339200297
KEGG_PYRUVATE_METABOLISM	0.154737832315007	0.0018075697179465	10.5037462754832	1.34081145507783e-24	1.027955448893e-23	44.9407030403301
KEGG_SPLICEOSOME	0.17993028597043	0.00180013003221381	10.484866156931	1.60648546265459e-24	1.18237330051378e-23	44.7622562961795
KEGG_OOCYTE_MEIOSIS	0.0976198261356125	0.000110067106132503	10.4346256600071	2.59565234981447e-24	1.83692320140717e-23	44.2886693359151
KEGG_ECM_RECEPTOR_INTERACTION	-0.191726833426983	-0.00931655986621101	-10.3796526806458	4.37858722970259e-24	2.98392611209362e-23	43.7725834725129
KEGG_CALCIUM_SIGNALING_PATHWAY	-0.104417714177694	-0.00078442919124071	-9.99384329881828	1.61460963317922e-22	1.05290258531562e-21	40.2132840712912
KEGG_HEMATOPOIETIC_CELL_LINEAGE	-0.180927305532289	0.000434946839310496	-9.99086708992575	1.65946603120397e-22	1.05290258531562e-21	40.1862570568073
KEGG_FATTY_ACID_METABOLISM	0.16580230862688	0.000250972871611165	9.63407811575522	4.22485346988159e-21	2.59073917727107e-20	36.9946390212339
KEGG_SYSTEMIC_LUPUS_ERYTHEMATOSUS	-0.192922275758405	-0.00520946889988138	-9.63043098984298	4.36483230953278e-21	2.59073917727107e-20	36.9625129611093
KEGG_BUTANOATE_METABOLISM	0.169620953345964	0.00478945517400353	9.61853625584875	4.85406122891141e-21	2.79108520662406e-20	36.8578076940038
KEGG_LEUKOCYTE_TRANSENDOTHELIAL_MIGRATION	-0.123428190280263	0.000451263913173175	-9.48488485756804	1.5896808316264e-20	8.86367493997748e-20	35.6887738314215
KEGG_GLYCOSPHINGOLIPID_BIOSYNTHESIS_GLOBO_SERIES	-0.148975598904849	0.00439497894501648	-9.26462548599049	1.09004075679618e-19	5.89904409560288e-19	33.7922557263967
KEGG_CYSTEINE_AND_METHIONINE_METABOLISM	0.116748103244479	0.00539598393478018	9.08636631570927	5.03785639883309e-19	2.64847307824368e-18	32.2850349431464
KEGG_ARACHIDONIC_ACID_METABOLISM	-0.116436306336837	0.000159888200823448	-9.08260389710685	5.20190012390697e-19	2.65874895221912e-18	32.2534913827194
KEGG_PRION_DISEASES	-0.124057908433535	0.000113845990397673	-9.06751292202827	5.9146843237927e-19	2.9413565285888e-18	32.127082819711
KEGG_ONE_CARBON_POOL_BY_FOLATE	0.169857293206495	0.00405629895115145	9.01091618472011	9.55875347445358e-19	4.62844905078805e-18	31.6546022926721
KEGG_MAPK_SIGNALING_PATHWAY	-0.0740970002988848	-0.00370735308201594	-8.93472660220203	1.81686660979117e-18	8.49754526725183e-18	31.0225524539589
KEGG_ASTHMA	-0.198403167764611	0.000347243193342278	-8.93274924360263	1.84729244940257e-18	8.49754526725183e-18	31.0062099617672
KEGG_MISMATCH_REPAIR	0.187127563335816	0.00512078447216212	8.86801302188	3.17637195523571e-18	1.42549375552042e-17	30.4728911243513
KEGG_ARRHYTHMOGENIC_RIGHT_VENTRICULAR_CARDIOMYOPATHY_ARVC	-0.119196368123783	-0.00240026474276683	-8.68734495159419	1.41675674457131e-17	6.20674383336002e-17	29.0021527408839
KEGG_MELANOGENESIS	-0.0833163672878207	-0.00302485236840798	-8.6563575982609	1.82618198884187e-17	7.81436013830008e-17	28.7525238501147
KEGG_INTESTINAL_IMMUNE_NETWORK_FOR_IGA_PRODUCTION	-0.185413349829756	-0.000284624004420657	-8.54717879021472	4.43960431232167e-17	1.85656180333452e-16	27.8791559632042
KEGG_VIRAL_MYOCARDITIS	-0.141346674346128	-0.0011821438520293	-8.491327468985	6.96797902307129e-17	2.84912920054471e-16	27.436098359953
KEGG_AXON_GUIDANCE	-0.0889404424144215	-0.00347176760373139	-8.47639520075208	7.85709164888481e-17	3.14283665955393e-16	27.31807153648
KEGG_AUTOIMMUNE_THYROID_DISEASE	-0.171519494125223	0.00155521806183917	-8.42024647955337	1.23220167592915e-16	4.82393847597796e-16	26.8758830754968
KEGG_VEGF_SIGNALING_PATHWAY	-0.0823259597814031	-0.00337255862783254	-8.3968570609631	1.48512181566195e-16	5.69296696003746e-16	26.6924401017408
KEGG_GLYCOSPHINGOLIPID_BIOSYNTHESIS_GANGLIO_SERIES	-0.143842301236742	0.00311996882858305	-8.3889519526393	1.58169322562996e-16	5.93941945950841e-16	26.6305410754331
KEGG_TERPENOID_BACKBONE_BIOSYNTHESIS	0.179784676867767	-0.00420900497469478	7.98099802135935	3.81314191149574e-15	1.40323622343043e-14	23.505665804316
KEGG_VASCULAR_SMOOTH_MUSCLE_CONTRACTION	-0.0902877151079268	-0.0051415843519485	-7.91269700486851	6.41114211380283e-15	2.31303950772494e-14	22.9959166594146
KEGG_GAP_JUNCTION	-0.0823974432238627	-0.00401817341847634	-7.70616790196031	3.01389936726878e-14	1.06645669918742e-13	21.4782085138051
KEGG_TYPE_I_DIABETES_MELLITUS	-0.157989683284751	-0.00469541976628401	-7.37856203674201	3.2650462392359e-13	1.13352548682907e-12	19.1443886921647
KEGG_HOMOLOGOUS_RECOMBINATION	0.141694032333179	0.000910313579390902	7.22593245579194	9.6086722834371e-13	3.27406611139338e-12	18.0882275785885
KEGG_FOCAL_ADHESION	-0.104391468861309	-0.00710325791256064	-7.20755814135772	1.09275397061047e-12	3.65575873804231e-12	17.9624263478912
KEGG_N_GLYCAN_BIOSYNTHESIS	0.0977295324815921	0.000484384101622514	7.19982864175674	1.15340961945569e-12	3.78977446392584e-12	17.9095922695248
KEGG_CHEMOKINE_SIGNALING_PATHWAY	-0.0981278178181572	-0.00110992548236302	-7.15229189053754	1.60616097950632e-12	5.18480035489761e-12	17.5857887304589
KEGG_PROTEIN_EXPORT	0.149848309562533	-0.00361872218894242	7.14292679756958	1.71404426444275e-12	5.43765766650805e-12	17.5222260908813
KEGG_BASAL_CELL_CARCINOMA	-0.0930606872362512	-0.000955587625171491	-7.12135659590096	1.99033963494906e-12	6.20716089543436e-12	17.376112228918
KEGG_GRAFT_VERSUS_HOST_DISEASE	-0.178220936349246	-0.00824167900902796	-7.02767480048736	3.79167732431045e-12	1.14817069135605e-11	16.7461772895425
KEGG_ALLOGRAFT_REJECTION	-0.177799368492159	-0.00724712115711503	-7.02710684153937	3.80643544416951e-12	1.14817069135605e-11	16.7423813304662
KEGG_LEISHMANIA_INFECTION	-0.134029044613713	-0.001356859712387	-7.00321329339555	4.48110788208315e-12	1.32987717790855e-11	16.5829412939724
KEGG_DNA_REPLICATION	0.164230838476648	0.00831739841006379	6.86852128651201	1.11410673005833e-11	3.25389902112275e-11	15.6934061962064
KEGG_NATURAL_KILLER_CELL_MEDIATED_CYTOTOXICITY	-0.097525375378874	-0.00525597895107187	-6.86418596671299	1.14695519727641e-11	3.29749619216967e-11	15.6650365393618
KEGG_ENDOMETRIAL_CANCER	0.078823475389987	0.00169015095501571	6.73378999040549	2.72805026868217e-11	7.72248076057722e-11	14.8194015392838
KEGG_ALANINE_ASPARTATE_AND_GLUTAMATE_METABOLISM	0.0881902531041319	0.00513719943816312	6.62568574915662	5.53382786662802e-11	1.54276413251448e-10	14.1296022885473
KEGG_PROGESTERONE_MEDIATED_OOCYTE_MATURATION	0.0587483432071757	-0.000840013653288151	6.4608313234814	1.59600772057012e-10	4.38306597887913e-10	13.0974595896507
KEGG_TASTE_TRANSDUCTION	-0.0833730522997046	0.00308791370518421	-6.42740065622753	1.97276735175724e-10	5.33807636357841e-10	12.8910762499197
KEGG_THYROID_CANCER	0.0724215738099984	-0.00186295448793386	6.29533886661983	4.51389389364157e-10	1.20370503830442e-09	12.0854755887814
KEGG_BETA_ALANINE_METABOLISM	0.0894942952531489	0.000995282859681411	6.09855310988909	1.50652926634161e-09	3.96001978581222e-09	10.9138327642363
KEGG_ANTIGEN_PROCESSING_AND_PRESENTATION	-0.111241007229431	-0.00745467745578211	-6.09291238423867	1.5587078783367e-09	4.03946830442186e-09	10.8807583829821
KEGG_PRIMARY_IMMUNODEFICIENCY	-0.121053385717777	-0.00278386630504878	-6.08699358592224	1.61535454466801e-09	4.12812828081826e-09	10.8460841535335
KEGG_HUNTINGTONS_DISEASE	0.082232389286384	-0.00420872733526177	6.08441401837736	1.6406666954352e-09	4.13537906794626e-09	10.8309820308057
KEGG_REGULATION_OF_ACTIN_CYTOSKELETON	-0.0625299426324346	-0.00412240213410789	-5.87144095961512	5.80467072829065e-09	1.44332353243984e-08	9.60473556718684
KEGG_TAURINE_AND_HYPOTAURINE_METABOLISM	-0.0876854170756223	0.00125144409541588	-5.80057542395383	8.7606040266574e-09	2.12746106822241e-08	9.20576827553152
KEGG_JAK_STAT_SIGNALING_PATHWAY	-0.0667309243686408	8.80510969815862e-05	-5.80004794751851	8.78733919483171e-09	2.12746106822241e-08	9.20281564008755
KEGG_PURINE_METABOLISM	0.0530322744877663	0.00165045229279079	5.74390647837468	1.21365822592271e-08	2.90017030610101e-08	8.88999409023086
KEGG_PYRIMIDINE_METABOLISM	0.0794148915535149	0.00275371223331282	5.64188718001259	2.16691243262396e-08	5.09151549262916e-08	8.32885359814766
KEGG_RNA_POLYMERASE	0.106446958024607	0.00122223104380683	5.64004624777703	2.18951216357351e-08	5.09151549262916e-08	8.31881466341299
KEGG_ERBB_SIGNALING_PATHWAY	0.0561040765461535	-0.00265223844203431	5.63809611320719	2.21370238809964e-08	5.09151549262916e-08	8.30818358931444
KEGG_TIGHT_JUNCTION	-0.0493501256632071	-0.000504248062306115	-5.60029185426019	2.73738052912671e-08	6.21824712789277e-08	8.10277876995668
KEGG_GLYCOSAMINOGLYCAN_BIOSYNTHESIS_HEPARAN_SULFATE	-0.0678554536310026	-0.00270339805699897	-5.51252199943386	4.45975226063382e-08	1.00072489750808e-07	7.63091109578036
KEGG_OLFACTORY_TRANSDUCTION	-0.0776848880347283	0.0108999913562833	-5.4163507772862	7.55380686166902e-08	1.67457887053868e-07	7.1219507374758
KEGG_GLYOXYLATE_AND_DICARBOXYLATE_METABOLISM	0.0998852602830555	0.00175192747619249	5.40201888388584	8.16516837480702e-08	1.7885606916244e-07	7.0468274498064
KEGG_BIOSYNTHESIS_OF_UNSATURATED_FATTY_ACIDS	0.0874812012505047	-0.00368099134810412	5.39783399909005	8.35255778698882e-08	1.80808309741876e-07	7.02492708419159
KEGG_LYSOSOME	-0.0708213681286997	-0.00573758366621529	-5.21948661598334	2.16512084040849e-07	4.63235156552513e-07	6.10653692480335
KEGG_GLYCOSPHINGOLIPID_BIOSYNTHESIS_LACTO_AND_NEOLACTO_SERIES	-0.0806691184980043	-0.000899416509081055	-5.1895010502859	2.53408114217303e-07	5.35943597884871e-07	5.95500069887487
KEGG_ARGININE_AND_PROLINE_METABOLISM	0.0650412475593452	0.00317676929743623	5.12912581235995	3.47023564003674e-07	7.25594724734955e-07	5.65240166305745
KEGG_HEDGEHOG_SIGNALING_PATHWAY	-0.0621446868448908	0.00189402271271501	-5.11457756499058	3.74151944043116e-07	7.73527614650936e-07	5.57998938327333
KEGG_P53_SIGNALING_PATHWAY	0.0616214392074788	-0.00245268416757328	5.07433177994425	4.603086050486e-07	9.41075370321581e-07	5.38068953991503
KEGG_HISTIDINE_METABOLISM	0.0677574938914273	0.00390136978060535	5.05637725657295	5.04658128067352e-07	1.02040764356476e-06	5.29226076111031
KEGG_ASCORBATE_AND_ALDARATE_METABOLISM	0.107211159803569	0.00869695047069258	5.04923360916379	5.23427750669774e-07	1.04685550133955e-06	5.25716016798262
KEGG_FC_GAMMA_R_MEDIATED_PHAGOCYTOSIS	-0.0614063769218092	-0.00338499781032883	-4.9439660769622	8.9177345779669e-07	1.76436899176979e-06	4.74540654986596
KEGG_COLORECTAL_CANCER	0.0537754409106127	-2.14161781815906e-05	4.89359461769159	1.14670627174567e-06	2.2446165319277e-06	4.50416580275987
KEGG_PARKINSONS_DISEASE	0.0894323639652124	-0.00551421748711907	4.8666517803736	1.31055020619711e-06	2.53832882042388e-06	4.37609852299582
KEGG_SULFUR_METABOLISM	-0.088220215772475	0.000534338809928836	-4.85172247989648	1.41081745318602e-06	2.7040667852732e-06	4.30542597296014
KEGG_BASE_EXCISION_REPAIR	0.0890321979219667	0.0036675835977517	4.83962555211029	1.49744151948535e-06	2.84050762459078e-06	4.24831353241616
KEGG_MELANOMA	-0.04754613348989	0.000129883614086298	-4.72966498890448	2.55838740914652e-06	4.80350289064244e-06	3.73541918359787
KEGG_PHENYLALANINE_METABOLISM	-0.0745154260762483	-0.00932469487382192	-4.72659323327371	2.59654925887551e-06	4.82590973366762e-06	3.72125345398285
KEGG_RIBOFLAVIN_METABOLISM	0.0679358388612859	-0.00170620075806264	4.50904807659765	7.25094028027669e-06	1.33417301157091e-05	2.74048175550495
KEGG_NOTCH_SIGNALING_PATHWAY	-0.0613454561863523	-0.00767554253318522	-4.49374750423991	7.78151425964956e-06	1.41762239977774e-05	2.67317208170436
KEGG_B_CELL_RECEPTOR_SIGNALING_PATHWAY	-0.0616604666903417	-0.00282574800398425	-4.48322800982566	8.16764766134176e-06	1.4733795781244e-05	2.62702278814542
KEGG_LONG_TERM_DEPRESSION	-0.0430187112304397	-0.00104405797116295	-4.4460811242819	9.68326003318236e-06	1.72982509330636e-05	2.46489105218305
KEGG_OXIDATIVE_PHOSPHORYLATION	0.0772540523228172	-0.00581315808084996	4.31166224187225	1.77416253203188e-05	3.13890294128717e-05	1.88906583535609
KEGG_INSULIN_SIGNALING_PATHWAY	0.0361231757658448	-0.00428166816571728	4.28456093689501	2.00056602485377e-05	3.50575379593423e-05	1.7750339524223
KEGG_STEROID_BIOSYNTHESIS	0.0946745050792485	0.00474173896679104	4.27602360328946	2.0774190141183e-05	3.60608583582799e-05	1.7392558663962
KEGG_ALZHEIMERS_DISEASE	0.0528957216121692	-0.00503800072185429	4.03368848852553	5.89198155275099e-05	0.000101320056608054	0.752467886816206
KEGG_CHRONIC_MYELOID_LEUKEMIA	0.0452082789691768	-0.00270615621438477	4.01401288980424	6.39741701945739e-05	0.000108993030701867	0.674795047548063
KEGG_PATHOGENIC_ESCHERICHIA_COLI_INFECTION	-0.0528485875297925	-0.00642619241469312	-3.99669606717721	6.87601319928868e-05	0.000116072149419185	0.606738512221283
KEGG_PATHWAYS_IN_CANCER	-0.0354722473829064	-0.00219796712552138	-3.91831600427538	9.49893298603369e-05	0.000158891242675473	0.302268472145241
KEGG_GLYCEROLIPID_METABOLISM	0.0406752423669388	0.00421671006820432	3.89200967744956	0.0001057384763715	0.00017527819506627	0.201392612558761
KEGG_TOLL_LIKE_RECEPTOR_SIGNALING_PATHWAY	-0.054376867576301	0.0012958846977154	-3.83243438144227	0.000134481864745742	0.00021986012589684	-0.0246180033884986
KEGG_FC_EPSILON_RI_SIGNALING_PATHWAY	-0.0419753457262267	-0.00209308640260044	-3.83143300664747	0.000135022794708385	0.00021986012589684	-0.0283879629952271
KEGG_CARDIAC_MUSCLE_CONTRACTION	-0.0498466757544765	-0.00297492063560633	-3.77971134534875	0.000165926472335464	0.000267811148330925	-0.221806204468111
KEGG_NICOTINATE_AND_NICOTINAMIDE_METABOLISM	0.0488586941215534	0.00174295986845295	3.751279991366	0.000185638979933721	0.000297022367893954	-0.327038810825377
KEGG_GNRH_SIGNALING_PATHWAY	-0.0370011931813541	-0.00379763695168539	-3.70585566536877	0.000221768777195788	0.000351771163827801	-0.493562293878765
KEGG_STEROID_HORMONE_BIOSYNTHESIS	-0.0518907904041725	0.00886886797631487	-3.67507708971752	0.000249901140967258	0.000393006922546798	-0.605272218261214
KEGG_ABC_TRANSPORTERS	-0.0390068273836924	0.00435100201804096	-3.6146524438598	0.000315143905672068	0.000491410835963225	-0.821940655398315
KEGG_SNARE_INTERACTIONS_IN_VESICULAR_TRANSPORT	0.0454726204865398	-0.00270125040609825	3.54972758630985	0.000402854330828335	0.000622900814053896	-1.05084138143715
KEGG_PROXIMAL_TUBULE_BICARBONATE_RECLAMATION	0.0530233664120013	0.000152640262025898	3.48291821207594	0.000516592139792486	0.000792107947681812	-1.28215824145943
KEGG_PENTOSE_PHOSPHATE_PATHWAY	0.0577645851386541	0.000673499793127654	3.4686933267686	0.000544396945336047	0.000827843288775477	-1.33085535270881
KEGG_TYPE_II_DIABETES_MELLITUS	-0.0382701568790944	-5.04014986766707e-05	-3.33332632004602	0.000888363656410893	0.00133982715393118	-1.78451582313302
KEGG_INOSITOL_PHOSPHATE_METABOLISM	0.0390304158326363	-0.00345596652487678	3.25814720091211	0.00115767943389471	0.00173181313688315	-2.0288327658993
KEGG_GALACTOSE_METABOLISM	-0.0482032050837494	-0.00930260810878568	-3.20512750464103	0.00139108136047319	0.00206418524457312	-2.19785255666018
KEGG_PENTOSE_AND_GLUCURONATE_INTERCONVERSIONS	0.0600138334741504	0.0041133026847299	3.19315556077407	0.00144947401079961	0.00213362574389703	-2.23564133263176
KEGG_MTOR_SIGNALING_PATHWAY	0.0304226399112059	-0.00156384762829922	3.17157219892956	0.00156049649027211	0.00227882027150848	-2.3034176599886
KEGG_TRYPTOPHAN_METABOLISM	0.0399695056437281	0.00666508037890501	3.03295008153881	0.00248176674825607	0.00359563056440249	-2.72796591788365
KEGG_ALDOSTERONE_REGULATED_SODIUM_REABSORPTION	-0.0401696095903641	0.000909940206492942	-2.99968784893696	0.00276686598611764	0.0039773698550441	-2.82706397036217
KEGG_NON_SMALL_CELL_LUNG_CANCER	0.0294051711695015	-0.00187005025368862	2.83744562397174	0.0046358818127438	0.00661242057011519	-3.29502370967341
KEGG_RIBOSOME	0.0678457369709589	0.00113038524295206	2.74723561325505	0.00611374653871072	0.00862340232964561	-3.54413862565515
KEGG_DRUG_METABOLISM_CYTOCHROME_P450	-0.0433144739547239	0.00396575090521451	-2.74584726407529	0.0061394875281716	0.00862340232964561	-3.54791059230229
KEGG_VIBRIO_CHOLERAE_INFECTION	-0.028287717258235	-0.00313096372554354	-2.65059148430863	0.00815701437259135	0.0113703836708849	-3.80221865212394
KEGG_PROTEASOME	0.0573148282858521	-0.00702310689367653	2.59471159163451	0.00960012185023179	0.0132813715822756	-3.94728132518345
KEGG_METABOLISM_OF_XENOBIOTICS_BY_CYTOCHROME_P450	-0.0413803821324936	0.00282150952316399	-2.58492782702637	0.00987502909556192	0.0135597414446522	-3.97236589272433
KEGG_AMYOTROPHIC_LATERAL_SCLEROSIS_ALS	-0.0262705995179534	-0.00104030868649567	-2.56853480864457	0.010351417159161	0.0141085982021157	-4.01418620726772
KEGG_T_CELL_RECEPTOR_SIGNALING_PATHWAY	-0.033303799599438	-0.00272502835436779	-2.51336542299908	0.0121086258591309	0.0163822585152948	-4.15299900192833
KEGG_APOPTOSIS	0.0268041036809845	0.000769784418000556	2.26001161223947	0.0240265138425804	0.0322691864747065	-4.75219485224722
KEGG_RENAL_CELL_CARCINOMA	0.0277414306393312	-0.00260584809218596	2.08484016470521	0.0373270425420953	0.0497693900561271	-5.12964944631279
KEGG_ALPHA_LINOLENIC_ACID_METABOLISM	-0.0307881351467819	0.0012045019527859	-1.93163530406416	0.053675700770769	0.0710527262001546	-5.43502291900994
KEGG_GLYCEROPHOSPHOLIPID_METABOLISM	-0.017678802332538	-0.0040601829326992	-1.88677889721204	0.0594681527861719	0.0781581436618259	-5.52005550380611
KEGG_REGULATION_OF_AUTOPHAGY	0.023318056597615	0.0090965353527954	1.86742990171629	0.0621224319014699	0.0810675707083011	-5.55612214052431
KEGG_RIG_I_LIKE_RECEPTOR_SIGNALING_PATHWAY	-0.0213989771685287	-0.00177355264536774	-1.84552704694612	0.0652447377539987	0.0845424770896884	-5.59650356092678
KEGG_ETHER_LIPID_METABOLISM	-0.0247199519240017	-0.00328686701810452	-1.7894532517453	0.0738324605746247	0.0947992293820915	-5.69772733529396
KEGG_CYTOSOLIC_DNA_SENSING_PATHWAY	-0.0232449364477237	0.00329292483419815	-1.78723293746237	0.0741907012555499	0.0947992293820915	-5.70167154539312
KEGG_GLYCOLYSIS_GLUCONEOGENESIS	0.0250972236251802	-0.0023308541660828	1.74359786994459	0.0815244352055734	0.103451697088452	-5.77819792302757
KEGG_PHOSPHATIDYLINOSITOL_SIGNALING_SYSTEM	0.0193564988256149	-0.000610434277298249	1.69008551225869	0.0913109863743986	0.115076859540338	-5.86947957930626
KEGG_PROSTATE_CANCER	0.0168342122735379	-0.00104457218177001	1.65785220591484	0.097648579421505	0.122226793289503	-5.92309779434844
KEGG_PANTOTHENATE_AND_COA_BIOSYNTHESIS	0.0237578753508839	0.00364172318144572	1.59113688123578	0.111882376347238	0.139097008431702	-6.0308117166146
KEGG_VASOPRESSIN_REGULATED_WATER_REABSORPTION	-0.0179493711918343	-0.00341596388005687	-1.5786354010801	0.11472350428582	0.141671978446919	-6.05050604038685
KEGG_RETINOL_METABOLISM	-0.0259744243896101	0.00554659274298187	-1.55845477230937	0.119429421449354	0.146500090311207	-6.08197155133075
KEGG_BLADDER_CANCER	-0.0168051314845437	-0.00198664171057046	-1.48750443845251	0.137184454906331	0.167165163594469	-6.18939770782616
KEGG_NEUROTROPHIN_SIGNALING_PATHWAY	0.0152316646854054	-0.00164570534468178	1.46566358702831	0.14304192527516	0.173156014806773	-6.22146393801917
KEGG_TYROSINE_METABOLISM	-0.0185199534124973	0.000815396517216212	-1.44468573586402	0.148847095092752	0.17900565684357	-6.25181840128153
KEGG_GLUTATHIONE_METABOLISM	0.0192417808506061	-0.00198825914860865	1.39587086960665	0.163051004522047	0.194814187221147	-6.32076514461668
KEGG_ACUTE_MYELOID_LEUKEMIA	-0.015901192935877	-0.00176251039584006	-1.25115206111084	0.21116010239305	0.250667476389169	-6.51128928939082
KEGG_FRUCTOSE_AND_MANNOSE_METABOLISM	-0.0189856567594813	-0.00884797877375717	-1.2392785883902	0.215521665443723	0.254205041292596	-6.52599905917959
KEGG_DRUG_METABOLISM_OTHER_ENZYMES	-0.016986253068274	0.00238261030201795	-1.21503684253226	0.224627545786486	0.263257760666964	-6.55559734589074
KEGG_GLIOMA	-0.0123967948437719	-0.00259901076727779	-1.19686678210713	0.231630972260635	0.269747461366815	-6.57740004404948
KEGG_ADHERENS_JUNCTION	0.0158102657241452	-0.000220829164318486	1.17036676005564	0.242121261605853	0.280190642361491	-6.60861074767039
KEGG_LINOLEIC_ACID_METABOLISM	-0.0204576122326269	0.00483043387957014	-1.15874356454097	0.246826466034355	0.283850435939508	-6.62208022100955
KEGG_AMINO_SUGAR_AND_NUCLEOTIDE_SUGAR_METABOLISM	0.0161990462804944	-0.00420982852759862	1.15195585438611	0.249603693544569	0.285261364050936	-6.62988410317548
KEGG_O_GLYCAN_BIOSYNTHESIS	-0.0157815350186784	0.00510104595411453	-1.11382300456932	0.265612226118349	0.301683022257878	-6.67287555455564
KEGG_TGF_BETA_SIGNALING_PATHWAY	0.0131822950660697	-0.00260714411753119	1.09003790639534	0.275948696176272	0.311500368689779	-6.698960114119
KEGG_ENDOCYTOSIS	-0.0100312121179706	-0.00454166034284522	-1.07628298157809	0.282050080336747	0.316446431597326	-6.71378845612387
KEGG_PRIMARY_BILE_ACID_BIOSYNTHESIS	-0.0169004080437952	0.007036713435371	-1.06550945990415	0.286892508982851	0.319928616077846	-6.72527151850194
KEGG_SPHINGOLIPID_METABOLISM	0.0147972751927661	-0.00859085325252335	1.05592418821757	0.291247838598399	0.322137959151682	-6.73539117145709
KEGG_PANCREATIC_CANCER	0.0122385226542495	-0.000390527613191696	1.05345880583025	0.292375212925712	0.322137959151682	-6.73797924619332
KEGG_STARCH_AND_SUCROSE_METABOLISM	0.0153422397974199	0.00107380883497046	1.03957779588189	0.298777484199778	0.327232482694995	-6.75243837553383
KEGG_PPAR_SIGNALING_PATHWAY	0.0114303085110447	0.00383379043366132	1.0293515910061	0.3035535867365	0.330496212778201	-6.7629680494508
KEGG_WNT_SIGNALING_PATHWAY	0.00810792750036345	0.00151114406618522	1.01012087826005	0.31267210277382	0.338421570061076	-6.78248808622574
KEGG_FOLATE_BIOSYNTHESIS	0.0185477644871362	-0.00254361082418145	0.975061057633351	0.329756492444314	0.354825699472245	-6.81712986539255
KEGG_EPITHELIAL_CELL_SIGNALING_IN_HELICOBACTER_PYLORI_INFECTION	-0.010244525680599	-0.00345819473919314	-0.922286340760503	0.356592934777535	0.381471511622479	-6.86697221268626
KEGG_LONG_TERM_POTENTIATION	0.00918256615115924	-0.000486327922142926	0.908729523291703	0.363703243389427	0.386828883142512	-6.87932889086478
KEGG_DORSO_VENTRAL_AXIS_FORMATION	0.00801874613085185	0.00314473148265648	0.578037883375483	0.56336355572854	0.595740771575008	-7.12413727570158
KEGG_NOD_LIKE_RECEPTOR_SIGNALING_PATHWAY	-0.00834554826142108	0.000143211861755207	-0.565456672809628	0.571885033162181	0.601296263439093	-7.13130238069193
KEGG_GLYCINE_SERINE_AND_THREONINE_METABOLISM	-0.00627543986465974	-0.00481079705230294	-0.468219245038963	0.639725825932485	0.66880427256578	-7.18136435305303
KEGG_PORPHYRIN_AND_CHLOROPHYLL_METABOLISM	0.00760760784747815	-0.000642455063377862	0.441992811948646	0.65858621018908	0.684631992512942	-7.19325479415595
KEGG_CIRCADIAN_RHYTHM_MAMMAL	-0.00707748033675897	-0.00250286518353698	-0.370841792927169	0.710830820040196	0.734791409479753	-7.22206302446125
KEGG_SMALL_CELL_LUNG_CANCER	0.00385781277279246	-0.00219047461884165	0.349108651826256	0.72707834213461	0.747387793032225	-7.22985726438946
KEGG_NITROGEN_METABOLISM	0.0047480384506131	0.00574515226149241	0.309829136769138	0.756752902220686	0.773569633381145	-7.24275067753915
KEGG_MATURITY_ONSET_DIABETES_OF_THE_YOUNG	-0.0045552595275795	0.0108491345404226	-0.269290505540327	0.787759501943211	0.800816289268237	-7.25444580840829
KEGG_ADIPOCYTOKINE_SIGNALING_PATHWAY	-0.00217875284910518	-0.00146981513257234	-0.213036463741807	0.83134023208289	0.840475839028855	-7.26796259918955
KEGG_RENIN_ANGIOTENSIN_SYSTEM	-0.000287952214656509	0.00928086567116557	-0.0191253287466525	0.98474479060079	0.990125909675112	-7.29039041232194
KEGG_OTHER_GLYCAN_DEGRADATION	-0.000110109882927572	0.000330673900099036	-0.00609020861346257	0.99514191345989	0.99514191345989	-7.29055416416629
