# Supplementary material for: Identification of cuproptosis-based molecular subtypes, construction of prognostic signature and characterization of immune landscape in colon cancer
Source: Front Oncol. 2023 Mar 17;13:927608. doi: 10.3389/fonc.2023.927608 (PMC10064275; doi:10.3389/fonc.2023.927608)
Supplement: Supplementary file 5 [file DataSheet_2.zip › Data Sheet 2/B-A.diff.txt]

id	logFC	AveExpr	t	P.Value	adj.P.Val	B
KEGG_AMINOACYL_TRNA_BIOSYNTHESIS	0.319165222522674	0.0149313120089659	16.2882537033273	2.6248530277662e-53	4.82972957108981e-51	110.383385966542
KEGG_UBIQUITIN_MEDIATED_PROTEOLYSIS	0.177170929397563	0.00313106809680896	15.7284186076474	3.58370977971901e-50	3.29701299734149e-48	103.225989551477
KEGG_CITRATE_CYCLE_TCA_CYCLE	0.286024066703304	0.00258181331583107	15.551444421917	3.401147215043e-49	2.08603695855971e-47	100.99522354327
KEGG_PROPANOATE_METABOLISM	0.239046766858967	0.00422977227840806	15.0510567768173	1.80993043508626e-46	8.3256800013968e-45	94.7736113400329
KEGG_LYSINE_DEGRADATION	0.196624470134816	-2.79388868101013e-05	15.0280026372084	2.40938055863687e-46	8.8665204557837e-45	94.4900827648717
KEGG_RNA_DEGRADATION	0.229831670008857	0.00358218415585396	14.3371259485068	1.11690503117305e-42	3.42517542893068e-41	86.125277975916
KEGG_COMPLEMENT_AND_COAGULATION_CASCADES	-0.21019196968958	-0.000647521767883228	-14.3084421805692	1.57682845982393e-42	4.03836761875574e-41	85.7836208445003
KEGG_BASAL_TRANSCRIPTION_FACTORS	0.214101066572119	0.00765285605727605	14.2994915978801	1.75581200815467e-42	4.03836761875574e-41	85.677102723143
KEGG_SELENOAMINO_ACID_METABOLISM	0.189912795843617	0.00245501333478081	14.0447975819381	3.67289965406776e-41	7.50903929276075e-40	82.6649052363038
KEGG_NEUROACTIVE_LIGAND_RECEPTOR_INTERACTION	-0.153334733618212	0.000655107584869899	-13.4287258863224	4.92590105452146e-38	9.06365794031949e-37	75.5328315771606
KEGG_VALINE_LEUCINE_AND_ISOLEUCINE_DEGRADATION	0.227184331263501	-0.00211373104936853	13.0661473841936	3.07308401700977e-36	5.14043144663452e-35	71.4405554418654
KEGG_GLYCOSAMINOGLYCAN_BIOSYNTHESIS_CHONDROITIN_SULFATE	-0.242597914584234	-0.0126908015450493	-12.8649357968016	2.94283285227959e-35	4.51234370682871e-34	69.2041975188653
KEGG_DILATED_CARDIOMYOPATHY	-0.165268997380449	-0.00508387840415742	-12.799844828871	6.07926772768572e-35	8.60450201457056e-34	68.4861210325192
KEGG_PEROXISOME	0.174671103710397	0.00292364828141433	12.4064046051521	4.61104606219617e-33	6.06023196745782e-32	64.2025611043485
KEGG_NON_HOMOLOGOUS_END_JOINING	0.226882928324475	0.00281920430631804	11.9879184039121	4.13223736341601e-31	5.06887783245698e-30	59.7555861752698
KEGG_HYPERTROPHIC_CARDIOMYOPATHY_HCM	-0.147119526740682	-0.00323524888421306	-11.8174939440588	2.49464992004687e-30	2.8688474080539e-29	57.9776134775429
KEGG_GLYCOSAMINOGLYCAN_DEGRADATION	-0.17843322161037	-0.0051069020707984	-11.2554566155682	8.16692890485878e-28	8.83949952055303e-27	52.2530406931859
KEGG_GLYCOSYLPHOSPHATIDYLINOSITOL_GPI_ANCHOR_BIOSYNTHESIS	0.176205536415128	0.00340827690582984	10.8999096503204	2.84726411324959e-26	2.91053664909958e-25	48.7443915059109
KEGG_CELL_ADHESION_MOLECULES_CAMS	-0.178804794131049	0.00119823880386412	-10.8880522634146	3.20039073458727e-26	3.09932576402135e-25	48.6289142644963
KEGG_NUCLEOTIDE_EXCISION_REPAIR	0.187862740435128	0.00341771888788786	10.8591740343476	4.25288838236923e-26	3.91265731177969e-25	48.3480916456945
KEGG_GLYCOSAMINOGLYCAN_BIOSYNTHESIS_KERATAN_SULFATE	-0.18849421517264	-0.00439394296688404	-10.7885782107617	8.50095088398954e-26	7.44845220311465e-25	47.6640923282857
KEGG_CYTOKINE_CYTOKINE_RECEPTOR_INTERACTION	-0.1491567503314	0.00164256792573801	-10.6561190642618	3.08800960002422e-25	2.58269893820207e-24	46.3903255513233
KEGG_CELL_CYCLE	0.168392890242858	0.00506554831808098	10.5220483688949	1.12500795206007e-24	9.00006361648057e-24	45.1139339200297
KEGG_PYRUVATE_METABOLISM	0.154737832315007	0.0018075697179465	10.5037462754832	1.34081145507783e-24	1.027955448893e-23	44.9407030403301
KEGG_SPLICEOSOME	0.17993028597043	0.00180013003221381	10.484866156931	1.60648546265459e-24	1.18237330051378e-23	44.7622562961795
KEGG_ECM_RECEPTOR_INTERACTION	-0.191726833426983	-0.00931655986621101	-10.3796526806458	4.37858722970259e-24	2.98392611209362e-23	43.7725834725129
KEGG_CALCIUM_SIGNALING_PATHWAY	-0.104417714177694	-0.00078442919124071	-9.99384329881828	1.61460963317922e-22	1.05290258531562e-21	40.2132840712912
KEGG_HEMATOPOIETIC_CELL_LINEAGE	-0.180927305532289	0.000434946839310496	-9.99086708992575	1.65946603120397e-22	1.05290258531562e-21	40.1862570568073
KEGG_FATTY_ACID_METABOLISM	0.16580230862688	0.000250972871611165	9.63407811575522	4.22485346988159e-21	2.59073917727107e-20	36.9946390212339
KEGG_SYSTEMIC_LUPUS_ERYTHEMATOSUS	-0.192922275758405	-0.00520946889988138	-9.63043098984298	4.36483230953278e-21	2.59073917727107e-20	36.9625129611093
KEGG_BUTANOATE_METABOLISM	0.169620953345964	0.00478945517400353	9.61853625584875	4.85406122891141e-21	2.79108520662406e-20	36.8578076940038
KEGG_LEUKOCYTE_TRANSENDOTHELIAL_MIGRATION	-0.123428190280263	0.000451263913173175	-9.48488485756804	1.5896808316264e-20	8.86367493997748e-20	35.6887738314215
KEGG_GLYCOSPHINGOLIPID_BIOSYNTHESIS_GLOBO_SERIES	-0.148975598904849	0.00439497894501648	-9.26462548599049	1.09004075679618e-19	5.89904409560288e-19	33.7922557263967
KEGG_CYSTEINE_AND_METHIONINE_METABOLISM	0.116748103244479	0.00539598393478018	9.08636631570927	5.03785639883309e-19	2.64847307824368e-18	32.2850349431464
KEGG_ARACHIDONIC_ACID_METABOLISM	-0.116436306336837	0.000159888200823448	-9.08260389710685	5.20190012390697e-19	2.65874895221912e-18	32.2534913827194
KEGG_PRION_DISEASES	-0.124057908433535	0.000113845990397673	-9.06751292202827	5.9146843237927e-19	2.9413565285888e-18	32.127082819711
KEGG_ONE_CARBON_POOL_BY_FOLATE	0.169857293206495	0.00405629895115145	9.01091618472011	9.55875347445358e-19	4.62844905078805e-18	31.6546022926721
KEGG_ASTHMA	-0.198403167764611	0.000347243193342278	-8.93274924360263	1.84729244940257e-18	8.49754526725183e-18	31.0062099617672
KEGG_MISMATCH_REPAIR	0.187127563335816	0.00512078447216212	8.86801302188	3.17637195523571e-18	1.42549375552042e-17	30.4728911243513
KEGG_ARRHYTHMOGENIC_RIGHT_VENTRICULAR_CARDIOMYOPATHY_ARVC	-0.119196368123783	-0.00240026474276683	-8.68734495159419	1.41675674457131e-17	6.20674383336002e-17	29.0021527408839
KEGG_INTESTINAL_IMMUNE_NETWORK_FOR_IGA_PRODUCTION	-0.185413349829756	-0.000284624004420657	-8.54717879021472	4.43960431232167e-17	1.85656180333452e-16	27.8791559632042
KEGG_VIRAL_MYOCARDITIS	-0.141346674346128	-0.0011821438520293	-8.491327468985	6.96797902307129e-17	2.84912920054471e-16	27.436098359953
KEGG_AUTOIMMUNE_THYROID_DISEASE	-0.171519494125223	0.00155521806183917	-8.42024647955337	1.23220167592915e-16	4.82393847597796e-16	26.8758830754968
KEGG_GLYCOSPHINGOLIPID_BIOSYNTHESIS_GANGLIO_SERIES	-0.143842301236742	0.00311996882858305	-8.3889519526393	1.58169322562996e-16	5.93941945950841e-16	26.6305410754331
KEGG_TERPENOID_BACKBONE_BIOSYNTHESIS	0.179784676867767	-0.00420900497469478	7.98099802135935	3.81314191149574e-15	1.40323622343043e-14	23.505665804316
KEGG_TYPE_I_DIABETES_MELLITUS	-0.157989683284751	-0.00469541976628401	-7.37856203674201	3.2650462392359e-13	1.13352548682907e-12	19.1443886921647
KEGG_HOMOLOGOUS_RECOMBINATION	0.141694032333179	0.000910313579390902	7.22593245579194	9.6086722834371e-13	3.27406611139338e-12	18.0882275785885
KEGG_FOCAL_ADHESION	-0.104391468861309	-0.00710325791256064	-7.20755814135772	1.09275397061047e-12	3.65575873804231e-12	17.9624263478912
KEGG_PROTEIN_EXPORT	0.149848309562533	-0.00361872218894242	7.14292679756958	1.71404426444275e-12	5.43765766650805e-12	17.5222260908813
KEGG_GRAFT_VERSUS_HOST_DISEASE	-0.178220936349246	-0.00824167900902796	-7.02767480048736	3.79167732431045e-12	1.14817069135605e-11	16.7461772895425
KEGG_ALLOGRAFT_REJECTION	-0.177799368492159	-0.00724712115711503	-7.02710684153937	3.80643544416951e-12	1.14817069135605e-11	16.7423813304662
KEGG_LEISHMANIA_INFECTION	-0.134029044613713	-0.001356859712387	-7.00321329339555	4.48110788208315e-12	1.32987717790855e-11	16.5829412939724
KEGG_DNA_REPLICATION	0.164230838476648	0.00831739841006379	6.86852128651201	1.11410673005833e-11	3.25389902112275e-11	15.6934061962064
KEGG_ANTIGEN_PROCESSING_AND_PRESENTATION	-0.111241007229431	-0.00745467745578211	-6.09291238423867	1.5587078783367e-09	4.03946830442186e-09	10.8807583829821
KEGG_PRIMARY_IMMUNODEFICIENCY	-0.121053385717777	-0.00278386630504878	-6.08699358592224	1.61535454466801e-09	4.12812828081826e-09	10.8460841535335
KEGG_RNA_POLYMERASE	0.106446958024607	0.00122223104380683	5.64004624777703	2.18951216357351e-08	5.09151549262916e-08	8.31881466341299
KEGG_ASCORBATE_AND_ALDARATE_METABOLISM	0.107211159803569	0.00869695047069258	5.04923360916379	5.23427750669774e-07	1.04685550133955e-06	5.25716016798262
