# Supplementary material for: Identification of cuproptosis-based molecular subtypes, construction of prognostic signature and characterization of immune landscape in colon cancer
Source: Front Oncol. 2023 Mar 17;13:927608. doi: 10.3389/fonc.2023.927608 (PMC10064275; doi:10.3389/fonc.2023.927608)
Supplement: Supplementary file 5 [file DataSheet_2.zip › Data Sheet 2/CRGcluster.txt]

ID	CRGcluster
TCGA_TCGA-CK-4950	A
TCGA_TCGA-G4-6294	B
TCGA_TCGA-A6-3807	B
TCGA_TCGA-AA-3846	B
TCGA_TCGA-F4-6703	A
TCGA_TCGA-AZ-4313	A
TCGA_TCGA-F4-6461	A
TCGA_TCGA-AA-3811	B
TCGA_TCGA-G4-6303	B
TCGA_TCGA-QG-A5Z2	B
TCGA_TCGA-CA-5256	B
TCGA_TCGA-G4-6317	B
TCGA_TCGA-CM-5341	A
TCGA_TCGA-F4-6854	B
TCGA_TCGA-AA-3947	B
TCGA_TCGA-CM-6162	B
TCGA_TCGA-AA-3662	A
TCGA_TCGA-A6-2678	B
TCGA_TCGA-CM-6675	A
TCGA_TCGA-AY-4071	A
TCGA_TCGA-CA-5797	B
TCGA_TCGA-AA-A01R	A
TCGA_TCGA-A6-5664	A
TCGA_TCGA-AA-A02H	B
TCGA_TCGA-AA-3862	B
TCGA_TCGA-D5-7000	B
TCGA_TCGA-CA-6716	B
TCGA_TCGA-AA-A01G	B
TCGA_TCGA-A6-5661	A
TCGA_TCGA-D5-6535	B
TCGA_TCGA-CK-6748	B
TCGA_TCGA-D5-5539	B
TCGA_TCGA-A6-4105	A
TCGA_TCGA-G4-6307	A
TCGA_TCGA-A6-6137	B
TCGA_TCGA-AA-3860	A
TCGA_TCGA-A6-2674	B
TCGA_TCGA-AA-3986	A
TCGA_TCGA-CM-6165	B
TCGA_TCGA-A6-5656	B
TCGA_TCGA-AA-3520	B
TCGA_TCGA-G4-6625	A
TCGA_TCGA-DM-A28M	B
TCGA_TCGA-D5-6920	B
TCGA_TCGA-DM-A288	B
TCGA_TCGA-AA-A02O	A
TCGA_TCGA-AA-A02E	A
TCGA_TCGA-AA-3710	A
TCGA_TCGA-AZ-4614	A
TCGA_TCGA-G4-6320	A
TCGA_TCGA-A6-6781	A
TCGA_TCGA-AA-3856	A
TCGA_TCGA-A6-6138	B
TCGA_TCGA-A6-2685	A
TCGA_TCGA-QG-A5YX	B
TCGA_TCGA-DM-A1D8	B
TCGA_TCGA-AM-5821	A
TCGA_TCGA-A6-6650	B
TCGA_TCGA-CK-5916	B
TCGA_TCGA-NH-A50T	B
TCGA_TCGA-WS-AB45	A
TCGA_TCGA-AA-A00Z	B
TCGA_TCGA-CM-6674	B
TCGA_TCGA-AA-3833	A
TCGA_TCGA-A6-2680	B
TCGA_TCGA-CM-5862	B
TCGA_TCGA-AA-3555	B
TCGA_TCGA-DM-A28G	B
TCGA_TCGA-5M-AATE	A
TCGA_TCGA-DM-A28H	B
TCGA_TCGA-AA-A024	A
TCGA_TCGA-CM-4747	A
TCGA_TCGA-G4-6314	B
TCGA_TCGA-AA-3930	B
TCGA_TCGA-CA-6718	B
TCGA_TCGA-AD-6963	B
TCGA_TCGA-AA-3982	B
TCGA_TCGA-5M-AATA	A
TCGA_TCGA-CM-6680	B
TCGA_TCGA-DM-A1D6	A
TCGA_TCGA-AZ-6603	B
TCGA_TCGA-A6-6142	B
TCGA_TCGA-AZ-4315	A
TCGA_TCGA-AD-6895	A
TCGA_TCGA-CA-5796	B
TCGA_TCGA-A6-2672	A
TCGA_TCGA-AA-3510	A
TCGA_TCGA-AA-3527	A
TCGA_TCGA-F4-6807	B
TCGA_TCGA-G4-6310	B
TCGA_TCGA-AA-A00K	A
TCGA_TCGA-D5-6529	A
TCGA_TCGA-AA-A01I	B
TCGA_TCGA-AA-A01Z	A
TCGA_TCGA-G4-6588	B
TCGA_TCGA-CK-5912	B
TCGA_TCGA-CM-6679	B
TCGA_TCGA-AA-3519	A
TCGA_TCGA-AZ-6607	A
TCGA_TCGA-A6-5659	A
TCGA_TCGA-CM-5344	A
TCGA_TCGA-AA-3831	B
TCGA_TCGA-DM-A0X9	B
TCGA_TCGA-D5-6541	B
TCGA_TCGA-A6-3810	B
TCGA_TCGA-A6-4107	A
TCGA_TCGA-AA-3875	A
TCGA_TCGA-G4-6295	B
TCGA_TCGA-DM-A28F	B
TCGA_TCGA-CM-4743	A
TCGA_TCGA-F4-6808	A
TCGA_TCGA-AA-A00U	A
TCGA_TCGA-AA-A017	B
TCGA_TCGA-AA-A01X	A
TCGA_TCGA-CM-5861	A
TCGA_TCGA-D5-5537	B
TCGA_TCGA-CK-4948	B
TCGA_TCGA-A6-3809	A
TCGA_TCGA-AA-3968	A
TCGA_TCGA-D5-6530	A
TCGA_TCGA-AA-3818	B
TCGA_TCGA-G4-6315	B
TCGA_TCGA-AA-3562	B
TCGA_TCGA-AA-3872	A
TCGA_TCGA-AA-3845	A
TCGA_TCGA-AA-A010	B
TCGA_TCGA-AA-3529	B
TCGA_TCGA-A6-2675	B
TCGA_TCGA-AA-3952	A
TCGA_TCGA-AA-3532	B
TCGA_TCGA-AA-3989	B
TCGA_TCGA-AA-3530	B
TCGA_TCGA-NH-A5IV	B
TCGA_TCGA-CK-4947	B
TCGA_TCGA-AA-3521	A
TCGA_TCGA-AA-3554	B
TCGA_TCGA-D5-5538	B
TCGA_TCGA-D5-6532	B
TCGA_TCGA-DM-A0XD	A
TCGA_TCGA-AA-3492	B
TCGA_TCGA-AA-A022	A
TCGA_TCGA-AD-6899	B
TCGA_TCGA-AA-3844	B
TCGA_TCGA-AD-6901	B
TCGA_TCGA-AA-A01P	A
TCGA_TCGA-G4-6293	B
TCGA_TCGA-AA-3715	A
TCGA_TCGA-AY-A71X	A
TCGA_TCGA-DM-A28C	B
TCGA_TCGA-AA-3560	A
TCGA_TCGA-AA-3552	A
TCGA_TCGA-CM-6166	B
TCGA_TCGA-AZ-5403	B
TCGA_TCGA-G4-6299	B
TCGA_TCGA-AA-3496	B
TCGA_TCGA-G4-6304	B
TCGA_TCGA-CM-5864	B
TCGA_TCGA-AY-A8YK	B
TCGA_TCGA-DM-A28K	A
TCGA_TCGA-CK-5913	B
TCGA_TCGA-AZ-6605	A
TCGA_TCGA-CM-4751	A
TCGA_TCGA-CM-6677	B
TCGA_TCGA-G4-6627	B
TCGA_TCGA-A6-2677	B
TCGA_TCGA-AA-3544	A
TCGA_TCGA-A6-A567	B
TCGA_TCGA-CM-6676	B
TCGA_TCGA-AA-3867	A
TCGA_TCGA-CA-6719	B
TCGA_TCGA-NH-A50V	B
TCGA_TCGA-AA-A01C	A
TCGA_TCGA-AA-A02F	A
TCGA_TCGA-AA-A03F	A
TCGA_TCGA-AA-A00O	A
TCGA_TCGA-AZ-4615	B
TCGA_TCGA-AA-3854	A
TCGA_TCGA-AA-A01V	A
TCGA_TCGA-AA-A00D	B
TCGA_TCGA-A6-5657	B
TCGA_TCGA-AA-3522	B
TCGA_TCGA-AA-3877	B
TCGA_TCGA-D5-6923	B
TCGA_TCGA-AZ-6599	A
TCGA_TCGA-D5-6922	B
TCGA_TCGA-AA-3692	A
TCGA_TCGA-4T-AA8H	A
TCGA_TCGA-AA-A01Q	A
TCGA_TCGA-AA-3979	B
TCGA_TCGA-A6-A565	A
TCGA_TCGA-A6-5667	B
TCGA_TCGA-AA-3842	B
TCGA_TCGA-A6-A5ZU	A
TCGA_TCGA-A6-6780	B
TCGA_TCGA-AA-3870	A
TCGA_TCGA-NH-A6GC	A
TCGA_TCGA-AA-3511	B
TCGA_TCGA-CM-6167	B
TCGA_TCGA-CM-5348	A
TCGA_TCGA-AA-3949	A
TCGA_TCGA-AY-A54L	B
TCGA_TCGA-A6-2671	A
TCGA_TCGA-NH-A8F8	A
TCGA_TCGA-AA-3516	A
TCGA_TCGA-G4-6628	B
TCGA_TCGA-AD-6964	A
TCGA_TCGA-AD-6888	B
TCGA_TCGA-AA-3973	B
TCGA_TCGA-AA-3680	B
TCGA_TCGA-AA-3514	A
TCGA_TCGA-QG-A5YW	B
TCGA_TCGA-AY-A69D	B
TCGA_TCGA-5M-AAT5	B
TCGA_TCGA-AA-3673	B
TCGA_TCGA-AA-3855	A
TCGA_TCGA-CM-6172	B
TCGA_TCGA-AZ-6600	B
TCGA_TCGA-F4-6463	B
TCGA_TCGA-AA-3971	A
TCGA_TCGA-AA-3666	B
TCGA_TCGA-D5-6898	B
TCGA_TCGA-D5-6537	B
TCGA_TCGA-SS-A7HO	B
TCGA_TCGA-CK-5915	B
TCGA_TCGA-AA-A00L	A
TCGA_TCGA-G4-6321	A
TCGA_TCGA-AA-3489	A
TCGA_TCGA-AA-A01S	A
TCGA_TCGA-DM-A1HB	A
TCGA_TCGA-D5-6931	B
TCGA_TCGA-T9-A92H	B
TCGA_TCGA-AD-6965	B
TCGA_TCGA-DM-A1D7	B
TCGA_TCGA-A6-6140	B
TCGA_TCGA-AA-3672	A
TCGA_TCGA-AA-3553	B
TCGA_TCGA-A6-A56B	A
TCGA_TCGA-D5-6927	B
TCGA_TCGA-AA-A00E	A
TCGA_TCGA-AA-3814	B
TCGA_TCGA-A6-2676	B
TCGA_TCGA-AA-A02K	A
TCGA_TCGA-F4-6570	B
TCGA_TCGA-DM-A1D9	A
TCGA_TCGA-CK-4951	A
TCGA_TCGA-AA-3956	B
TCGA_TCGA-A6-2683	A
TCGA_TCGA-AA-3713	B
TCGA_TCGA-AA-3955	B
TCGA_TCGA-AZ-6598	A
TCGA_TCGA-F4-6704	A
TCGA_TCGA-CM-6163	B
TCGA_TCGA-AA-3869	B
TCGA_TCGA-AA-3538	B
TCGA_TCGA-DM-A1DA	A
TCGA_TCGA-AA-3494	B
TCGA_TCGA-CM-6168	B
TCGA_TCGA-AA-3852	A
TCGA_TCGA-AA-3851	A
TCGA_TCGA-A6-6654	A
TCGA_TCGA-DM-A28E	B
TCGA_TCGA-A6-5665	A
TCGA_TCGA-AA-3509	B
TCGA_TCGA-AA-3970	A
TCGA_TCGA-CK-5914	B
TCGA_TCGA-A6-5666	B
TCGA_TCGA-4N-A93T	A
TCGA_TCGA-CM-6171	B
TCGA_TCGA-G4-6309	B
TCGA_TCGA-AA-3697	B
TCGA_TCGA-G4-6586	B
TCGA_TCGA-AZ-4616	A
TCGA_TCGA-D5-6928	A
TCGA_TCGA-AA-A02J	B
TCGA_TCGA-D5-6538	B
TCGA_TCGA-NH-A6GB	B
TCGA_TCGA-A6-2682	A
TCGA_TCGA-AA-A02Y	B
TCGA_TCGA-AA-3850	A
TCGA_TCGA-CK-6747	B
TCGA_TCGA-A6-6782	A
TCGA_TCGA-CM-5860	B
TCGA_TCGA-AA-A00R	B
TCGA_TCGA-A6-6653	B
TCGA_TCGA-AD-6890	B
TCGA_TCGA-D5-6539	B
TCGA_TCGA-AD-A5EK	B
TCGA_TCGA-A6-3808	B
TCGA_TCGA-AA-3506	A
TCGA_TCGA-G4-6298	A
TCGA_TCGA-AZ-6608	B
TCGA_TCGA-AA-3678	A
TCGA_TCGA-G4-6306	B
TCGA_TCGA-F4-6806	B
TCGA_TCGA-AA-A01T	A
TCGA_TCGA-A6-6651	A
TCGA_TCGA-AA-3812	A
TCGA_TCGA-F4-6809	A
TCGA_TCGA-AD-5900	A
TCGA_TCGA-D5-6930	A
TCGA_TCGA-AA-A03J	A
TCGA_TCGA-AA-3815	B
TCGA_TCGA-CM-6169	B
TCGA_TCGA-F4-6855	B
TCGA_TCGA-A6-A566	B
TCGA_TCGA-CA-6715	B
TCGA_TCGA-NH-A6GA	B
TCGA_TCGA-AA-A004	A
TCGA_TCGA-AD-6889	B
TCGA_TCGA-D5-6536	A
TCGA_TCGA-G4-6322	A
TCGA_TCGA-AA-A029	A
TCGA_TCGA-AZ-5407	B
TCGA_TCGA-AA-A00N	B
TCGA_TCGA-D5-6540	A
TCGA_TCGA-AA-3548	A
TCGA_TCGA-A6-6649	B
TCGA_TCGA-DM-A282	A
TCGA_TCGA-AA-3655	B
TCGA_TCGA-G4-6311	B
TCGA_TCGA-G4-6297	B
TCGA_TCGA-5M-AAT6	B
TCGA_TCGA-D5-6534	A
TCGA_TCGA-DM-A1DB	B
TCGA_TCGA-CM-6678	B
TCGA_TCGA-AA-3660	A
TCGA_TCGA-DM-A0XF	B
TCGA_TCGA-AA-3526	B
TCGA_TCGA-CA-5255	A
TCGA_TCGA-AA-3977	B
TCGA_TCGA-AA-A01F	A
TCGA_TCGA-D5-5540	B
TCGA_TCGA-5M-AAT4	B
TCGA_TCGA-AA-3864	B
TCGA_TCGA-CA-6717	B
TCGA_TCGA-CM-6161	B
TCGA_TCGA-AA-3819	A
TCGA_TCGA-AA-3861	B
TCGA_TCGA-D5-6926	B
TCGA_TCGA-AA-3531	B
TCGA_TCGA-AA-3685	A
TCGA_TCGA-AA-3712	A
TCGA_TCGA-AA-3837	A
TCGA_TCGA-AA-3664	A
TCGA_TCGA-D5-6929	B
TCGA_TCGA-A6-6648	B
TCGA_TCGA-F4-6569	B
TCGA_TCGA-AA-3966	A
TCGA_TCGA-A6-2684	A
TCGA_TCGA-3L-AA1B	B
TCGA_TCGA-AA-A00A	B
TCGA_TCGA-AA-3950	A
TCGA_TCGA-DM-A285	B
TCGA_TCGA-CM-5349	A
TCGA_TCGA-AA-A00J	B
TCGA_TCGA-AY-6196	A
TCGA_TCGA-AA-3534	B
TCGA_TCGA-G4-6302	A
TCGA_TCGA-AA-3663	B
TCGA_TCGA-AA-3549	B
TCGA_TCGA-AA-3561	B
TCGA_TCGA-G4-6626	A
TCGA_TCGA-AA-3821	B
TCGA_TCGA-CK-4952	A
TCGA_TCGA-A6-2681	A
TCGA_TCGA-AY-6197	B
TCGA_TCGA-AY-6386	B
TCGA_TCGA-AU-3779	A
TCGA_TCGA-CM-4744	A
TCGA_TCGA-AD-A5EJ	A
TCGA_TCGA-CM-4748	B
TCGA_TCGA-AA-3517	A
TCGA_TCGA-D5-5541	B
TCGA_TCGA-A6-2686	A
TCGA_TCGA-NH-A50U	B
TCGA_TCGA-AA-3543	B
TCGA_TCGA-AA-3518	B
TCGA_TCGA-AA-3984	B
TCGA_TCGA-CM-4752	B
TCGA_TCGA-AA-3684	A
TCGA_TCGA-AA-3941	A
TCGA_TCGA-A6-5660	B
TCGA_TCGA-A6-6652	B
TCGA_TCGA-CM-5868	B
TCGA_TCGA-CM-6164	B
TCGA_TCGA-AZ-6606	B
TCGA_TCGA-DM-A1HA	A
TCGA_TCGA-G4-6323	A
TCGA_TCGA-AA-3542	A
TCGA_TCGA-D5-6924	B
TCGA_TCGA-F4-6856	B
TCGA_TCGA-QG-A5YV	B
TCGA_TCGA-AA-3688	B
TCGA_TCGA-AA-3980	B
TCGA_TCGA-AA-3525	A
TCGA_TCGA-AA-3994	A
TCGA_TCGA-AY-4070	A
TCGA_TCGA-AA-3495	B
TCGA_TCGA-D5-6531	A
TCGA_TCGA-CA-5254	B
TCGA_TCGA-QL-A97D	B
TCGA_TCGA-AA-A02R	B
TCGA_TCGA-CK-6751	B
TCGA_TCGA-F4-6805	B
TCGA_TCGA-AA-3696	B
TCGA_TCGA-A6-5662	B
TCGA_TCGA-AZ-6601	B
TCGA_TCGA-AA-3556	B
TCGA_TCGA-DM-A1D4	A
TCGA_TCGA-RU-A8FL	B
TCGA_TCGA-AA-3975	A
TCGA_TCGA-F4-6460	A
TCGA_TCGA-AZ-4308	A
TCGA_TCGA-AA-3972	B
TCGA_TCGA-AA-3858	A
TCGA_TCGA-AA-3679	A
TCGA_TCGA-AY-5543	B
TCGA_TCGA-AU-6004	B
TCGA_TCGA-DM-A28A	B
TCGA_TCGA-AA-3848	A
TCGA_TCGA-AA-3667	A
TCGA_TCGA-AA-A00F	A
TCGA_TCGA-AA-3866	B
TCGA_TCGA-AA-A01K	A
TCGA_TCGA-CM-5863	A
TCGA_TCGA-NH-A8F7	B
TCGA_TCGA-D5-6932	B
TCGA_TCGA-AA-3675	B
TCGA_TCGA-AA-3681	B
TCGA_TCGA-AA-A00Q	A
TCGA_TCGA-AM-5820	B
TCGA_TCGA-CK-6746	B
TCGA_TCGA-AA-A00W	B
TCGA_TCGA-AZ-4323	A
TCGA_TCGA-CM-4746	A
TCGA_TCGA-A6-6141	B
TCGA_TCGA-DM-A280	B
TCGA_TCGA-AA-3939	B
TCGA_TCGA-A6-2679	A
TCGA_TCGA-AA-3502	A
TCGA_TCGA-D5-6533	B
TCGA_TCGA-AA-3693	B
TCGA_TCGA-AD-6548	B
TCGA_TCGA-CM-6170	B
TCGA_TCGA-F4-6459	B
TCGA_TCGA-DM-A1D0	A
TCGA_TCGA-AA-A02W	B
TCGA_TCGA-AA-3524	B
TCGA_TCGA-AA-3841	A
GSE39582_GSM971957	B
GSE39582_GSM971958	B
GSE39582_GSM971959	B
GSE39582_GSM971960	B
GSE39582_GSM971961	A
GSE39582_GSM971962	A
GSE39582_GSM971963	A
GSE39582_GSM971964	B
GSE39582_GSM971965	B
GSE39582_GSM971966	B
GSE39582_GSM971967	B
GSE39582_GSM971968	A
GSE39582_GSM971969	B
GSE39582_GSM971970	B
GSE39582_GSM971971	B
GSE39582_GSM971972	B
GSE39582_GSM971973	B
GSE39582_GSM971974	A
GSE39582_GSM971975	B
GSE39582_GSM971976	B
GSE39582_GSM971977	B
GSE39582_GSM971978	B
GSE39582_GSM971979	A
GSE39582_GSM971980	A
GSE39582_GSM971981	A
GSE39582_GSM971982	A
GSE39582_GSM971983	A
GSE39582_GSM971984	B
GSE39582_GSM971985	B
GSE39582_GSM971986	A
GSE39582_GSM971987	B
GSE39582_GSM971988	A
GSE39582_GSM971989	B
GSE39582_GSM971990	B
GSE39582_GSM971991	B
GSE39582_GSM971992	B
GSE39582_GSM971993	B
GSE39582_GSM971994	B
GSE39582_GSM971995	A
GSE39582_GSM971996	A
GSE39582_GSM971997	A
GSE39582_GSM971998	B
GSE39582_GSM971999	A
GSE39582_GSM972000	B
GSE39582_GSM972001	B
GSE39582_GSM972002	A
GSE39582_GSM972003	B
GSE39582_GSM972004	A
GSE39582_GSM972005	A
GSE39582_GSM972006	A
GSE39582_GSM972007	A
GSE39582_GSM972008	A
GSE39582_GSM972009	A
GSE39582_GSM972010	B
GSE39582_GSM972011	A
GSE39582_GSM972012	B
GSE39582_GSM972013	B
GSE39582_GSM972014	B
GSE39582_GSM972015	A
GSE39582_GSM972016	B
GSE39582_GSM972017	B
GSE39582_GSM972018	B
GSE39582_GSM972019	A
GSE39582_GSM972020	B
GSE39582_GSM972021	B
GSE39582_GSM972022	A
GSE39582_GSM972023	B
GSE39582_GSM972024	B
GSE39582_GSM972025	B
GSE39582_GSM972026	A
GSE39582_GSM972027	A
GSE39582_GSM972028	A
GSE39582_GSM972029	B
GSE39582_GSM972030	A
GSE39582_GSM972031	B
GSE39582_GSM972032	A
GSE39582_GSM972033	B
GSE39582_GSM972034	B
GSE39582_GSM972035	B
GSE39582_GSM972036	B
GSE39582_GSM972037	A
GSE39582_GSM972038	B
GSE39582_GSM972039	A
GSE39582_GSM972040	B
GSE39582_GSM972041	B
GSE39582_GSM972042	B
GSE39582_GSM972043	B
GSE39582_GSM972044	A
GSE39582_GSM972045	B
GSE39582_GSM972046	B
GSE39582_GSM972047	B
GSE39582_GSM972048	B
GSE39582_GSM972049	A
GSE39582_GSM972050	B
GSE39582_GSM972051	B
GSE39582_GSM972052	B
GSE39582_GSM972053	B
GSE39582_GSM972054	A
GSE39582_GSM972055	B
GSE39582_GSM972056	B
GSE39582_GSM972057	B
GSE39582_GSM972058	A
GSE39582_GSM972059	A
GSE39582_GSM972060	B
GSE39582_GSM972061	A
GSE39582_GSM972062	B
GSE39582_GSM972063	B
GSE39582_GSM972064	A
GSE39582_GSM972065	B
GSE39582_GSM972066	B
GSE39582_GSM972067	A
GSE39582_GSM972068	A
GSE39582_GSM972069	B
GSE39582_GSM972070	B
GSE39582_GSM972071	B
GSE39582_GSM972072	A
GSE39582_GSM972073	B
GSE39582_GSM972074	B
GSE39582_GSM972075	B
GSE39582_GSM972076	B
GSE39582_GSM972077	A
GSE39582_GSM972078	B
GSE39582_GSM972079	A
GSE39582_GSM972080	B
GSE39582_GSM972081	B
GSE39582_GSM972082	A
GSE39582_GSM972083	B
GSE39582_GSM972084	B
GSE39582_GSM972085	B
GSE39582_GSM972086	B
GSE39582_GSM972087	B
GSE39582_GSM972088	B
GSE39582_GSM972089	A
GSE39582_GSM972090	B
GSE39582_GSM972091	B
GSE39582_GSM972092	B
GSE39582_GSM972093	A
GSE39582_GSM972094	B
GSE39582_GSM972095	B
GSE39582_GSM972096	B
GSE39582_GSM972097	A
GSE39582_GSM972098	A
GSE39582_GSM972099	B
GSE39582_GSM972100	A
GSE39582_GSM972101	A
GSE39582_GSM972102	A
GSE39582_GSM972103	B
GSE39582_GSM972104	A
GSE39582_GSM972105	A
GSE39582_GSM972106	B
GSE39582_GSM972107	A
GSE39582_GSM972108	B
GSE39582_GSM972109	B
GSE39582_GSM972110	B
GSE39582_GSM972111	A
GSE39582_GSM972112	A
GSE39582_GSM972113	A
GSE39582_GSM972114	B
GSE39582_GSM972115	A
GSE39582_GSM972116	B
GSE39582_GSM972117	A
GSE39582_GSM972118	B
GSE39582_GSM972119	B
GSE39582_GSM972120	A
GSE39582_GSM972121	B
GSE39582_GSM972122	B
GSE39582_GSM972123	A
GSE39582_GSM972124	B
GSE39582_GSM972125	A
GSE39582_GSM972126	B
GSE39582_GSM972127	B
GSE39582_GSM972128	A
GSE39582_GSM972129	B
GSE39582_GSM972130	B
GSE39582_GSM972131	A
GSE39582_GSM972132	B
GSE39582_GSM972133	A
GSE39582_GSM972134	B
GSE39582_GSM972135	B
GSE39582_GSM972136	B
GSE39582_GSM972137	B
GSE39582_GSM972138	B
GSE39582_GSM972139	B
GSE39582_GSM972140	A
GSE39582_GSM972141	B
GSE39582_GSM972142	B
GSE39582_GSM972143	B
GSE39582_GSM972144	B
GSE39582_GSM972145	B
GSE39582_GSM972146	B
GSE39582_GSM972147	B
GSE39582_GSM972148	B
GSE39582_GSM972149	A
GSE39582_GSM972150	B
GSE39582_GSM972151	B
GSE39582_GSM972152	B
GSE39582_GSM972153	B
GSE39582_GSM972154	B
GSE39582_GSM972155	B
GSE39582_GSM972156	B
GSE39582_GSM972157	B
GSE39582_GSM972158	A
GSE39582_GSM972159	B
GSE39582_GSM972160	A
GSE39582_GSM972161	B
GSE39582_GSM972162	B
GSE39582_GSM972163	B
GSE39582_GSM972164	B
GSE39582_GSM972165	A
GSE39582_GSM972166	B
GSE39582_GSM972167	B
GSE39582_GSM972168	A
GSE39582_GSM972169	B
GSE39582_GSM972170	B
GSE39582_GSM972171	A
GSE39582_GSM972172	A
GSE39582_GSM972173	A
GSE39582_GSM972174	A
GSE39582_GSM972175	A
GSE39582_GSM972176	B
GSE39582_GSM972177	B
GSE39582_GSM972178	B
GSE39582_GSM972179	A
GSE39582_GSM972180	A
GSE39582_GSM972181	A
GSE39582_GSM972182	A
GSE39582_GSM972183	A
GSE39582_GSM972184	A
GSE39582_GSM972185	A
GSE39582_GSM972186	A
GSE39582_GSM972187	B
GSE39582_GSM972188	B
GSE39582_GSM972189	B
GSE39582_GSM972190	A
GSE39582_GSM972191	B
GSE39582_GSM972192	A
GSE39582_GSM972193	A
GSE39582_GSM972194	A
GSE39582_GSM972195	B
GSE39582_GSM972196	A
GSE39582_GSM972197	B
GSE39582_GSM972198	B
GSE39582_GSM972199	B
GSE39582_GSM972200	B
GSE39582_GSM972201	A
GSE39582_GSM972202	B
GSE39582_GSM972203	B
GSE39582_GSM972204	A
GSE39582_GSM972205	B
GSE39582_GSM972206	B
GSE39582_GSM972207	B
GSE39582_GSM972208	A
GSE39582_GSM972209	B
GSE39582_GSM972210	B
GSE39582_GSM972211	B
GSE39582_GSM972212	B
GSE39582_GSM972213	A
GSE39582_GSM972214	B
GSE39582_GSM972215	B
GSE39582_GSM972216	B
GSE39582_GSM972217	B
GSE39582_GSM972218	B
GSE39582_GSM972219	B
GSE39582_GSM972220	A
GSE39582_GSM972221	B
GSE39582_GSM972222	B
GSE39582_GSM972223	B
GSE39582_GSM972224	A
GSE39582_GSM972225	A
GSE39582_GSM972226	A
GSE39582_GSM972227	A
GSE39582_GSM972228	B
GSE39582_GSM972229	B
GSE39582_GSM972230	A
GSE39582_GSM972231	A
GSE39582_GSM972232	A
GSE39582_GSM972233	B
GSE39582_GSM972234	A
GSE39582_GSM972235	B
GSE39582_GSM972236	B
GSE39582_GSM972237	B
GSE39582_GSM972238	A
GSE39582_GSM972239	B
GSE39582_GSM972240	A
GSE39582_GSM972241	B
GSE39582_GSM972242	B
GSE39582_GSM972243	B
GSE39582_GSM972244	A
GSE39582_GSM972245	B
GSE39582_GSM972246	B
GSE39582_GSM972247	B
GSE39582_GSM972248	A
GSE39582_GSM972249	B
GSE39582_GSM972250	B
GSE39582_GSM972251	B
GSE39582_GSM972252	B
GSE39582_GSM972253	B
GSE39582_GSM972254	B
GSE39582_GSM972255	A
GSE39582_GSM972256	A
GSE39582_GSM972257	A
GSE39582_GSM972258	B
GSE39582_GSM972259	A
GSE39582_GSM972260	A
GSE39582_GSM972261	B
GSE39582_GSM972262	A
GSE39582_GSM972263	B
GSE39582_GSM972264	B
GSE39582_GSM972265	A
GSE39582_GSM972266	B
GSE39582_GSM972267	A
GSE39582_GSM972268	A
GSE39582_GSM972269	A
GSE39582_GSM972270	B
GSE39582_GSM972271	A
GSE39582_GSM972272	B
GSE39582_GSM972273	B
GSE39582_GSM972274	A
GSE39582_GSM972275	A
GSE39582_GSM972276	B
GSE39582_GSM972277	B
GSE39582_GSM972278	A
GSE39582_GSM972279	B
GSE39582_GSM972280	A
GSE39582_GSM972281	B
GSE39582_GSM972282	A
GSE39582_GSM972283	A
GSE39582_GSM972284	B
GSE39582_GSM972285	B
GSE39582_GSM972286	B
GSE39582_GSM972287	A
GSE39582_GSM972288	B
GSE39582_GSM972289	B
GSE39582_GSM972290	A
GSE39582_GSM972291	B
GSE39582_GSM972292	B
GSE39582_GSM972293	A
GSE39582_GSM972294	A
GSE39582_GSM972295	A
GSE39582_GSM972296	B
GSE39582_GSM972297	A
GSE39582_GSM972298	B
GSE39582_GSM972299	B
GSE39582_GSM972300	B
GSE39582_GSM972301	A
GSE39582_GSM972302	B
GSE39582_GSM972303	A
GSE39582_GSM972304	B
GSE39582_GSM972305	A
GSE39582_GSM972306	B
GSE39582_GSM972307	B
GSE39582_GSM972308	B
GSE39582_GSM972309	B
GSE39582_GSM972310	B
GSE39582_GSM972311	B
GSE39582_GSM972312	B
GSE39582_GSM972313	A
GSE39582_GSM972314	B
GSE39582_GSM972315	B
GSE39582_GSM972316	A
GSE39582_GSM972317	B
GSE39582_GSM972318	B
GSE39582_GSM972319	B
GSE39582_GSM972320	B
GSE39582_GSM972321	A
GSE39582_GSM972322	A
GSE39582_GSM972323	B
GSE39582_GSM972324	B
GSE39582_GSM972325	B
GSE39582_GSM972326	A
GSE39582_GSM972327	A
GSE39582_GSM972328	A
GSE39582_GSM972329	B
GSE39582_GSM972330	B
GSE39582_GSM972331	B
GSE39582_GSM972332	A
GSE39582_GSM972333	A
GSE39582_GSM972334	A
GSE39582_GSM972335	B
GSE39582_GSM972336	B
GSE39582_GSM972337	A
GSE39582_GSM972338	B
GSE39582_GSM972339	B
GSE39582_GSM972340	B
GSE39582_GSM972341	B
GSE39582_GSM972342	B
GSE39582_GSM972343	B
GSE39582_GSM972344	B
GSE39582_GSM972345	A
GSE39582_GSM972346	A
GSE39582_GSM972347	B
GSE39582_GSM972348	B
GSE39582_GSM972349	A
GSE39582_GSM972350	B
GSE39582_GSM972351	B
GSE39582_GSM972352	B
GSE39582_GSM972353	A
GSE39582_GSM972354	B
GSE39582_GSM972355	B
GSE39582_GSM972356	B
GSE39582_GSM972357	B
GSE39582_GSM972358	B
GSE39582_GSM972359	A
GSE39582_GSM972360	A
GSE39582_GSM972361	A
GSE39582_GSM972362	B
GSE39582_GSM972363	A
GSE39582_GSM972364	A
GSE39582_GSM972365	A
GSE39582_GSM972366	A
GSE39582_GSM972367	A
GSE39582_GSM972368	B
GSE39582_GSM972369	A
GSE39582_GSM972370	B
GSE39582_GSM972371	A
GSE39582_GSM972372	B
GSE39582_GSM972373	B
GSE39582_GSM972374	A
GSE39582_GSM972375	B
GSE39582_GSM972376	A
GSE39582_GSM972377	A
GSE39582_GSM972378	A
GSE39582_GSM972379	A
GSE39582_GSM972380	A
GSE39582_GSM972381	A
GSE39582_GSM972382	B
GSE39582_GSM972383	B
GSE39582_GSM972384	B
GSE39582_GSM972385	A
GSE39582_GSM972386	B
GSE39582_GSM972387	B
GSE39582_GSM972388	B
GSE39582_GSM972389	A
GSE39582_GSM972390	A
GSE39582_GSM972391	B
GSE39582_GSM972392	A
GSE39582_GSM972393	A
GSE39582_GSM972394	A
GSE39582_GSM972395	B
GSE39582_GSM972396	B
GSE39582_GSM972397	A
GSE39582_GSM972398	B
GSE39582_GSM972399	B
GSE39582_GSM972400	B
GSE39582_GSM972401	A
GSE39582_GSM972402	B
GSE39582_GSM972403	B
GSE39582_GSM972404	B
GSE39582_GSM972405	B
GSE39582_GSM972406	B
GSE39582_GSM972407	B
GSE39582_GSM972408	A
GSE39582_GSM972409	A
GSE39582_GSM972410	A
GSE39582_GSM972411	B
GSE39582_GSM972412	A
GSE39582_GSM972413	A
GSE39582_GSM972414	B
GSE39582_GSM972415	B
GSE39582_GSM972416	A
GSE39582_GSM972417	A
GSE39582_GSM972418	A
GSE39582_GSM972419	B
GSE39582_GSM972420	A
GSE39582_GSM972421	A
GSE39582_GSM972422	A
GSE39582_GSM972423	A
GSE39582_GSM972424	A
GSE39582_GSM972425	A
GSE39582_GSM972426	A
GSE39582_GSM972427	A
GSE39582_GSM972428	A
GSE39582_GSM972429	A
GSE39582_GSM972430	A
GSE39582_GSM972431	B
GSE39582_GSM972432	B
GSE39582_GSM972433	A
GSE39582_GSM972434	B
GSE39582_GSM972435	B
GSE39582_GSM972436	B
GSE39582_GSM972437	B
GSE39582_GSM972438	A
GSE39582_GSM972439	B
GSE39582_GSM972440	A
GSE39582_GSM972441	B
GSE39582_GSM972442	B
GSE39582_GSM972443	B
GSE39582_GSM972444	A
GSE39582_GSM972445	B
GSE39582_GSM972446	B
GSE39582_GSM972447	A
GSE39582_GSM972448	A
GSE39582_GSM972449	A
GSE39582_GSM972450	B
GSE39582_GSM972451	B
GSE39582_GSM972452	A
GSE39582_GSM972453	B
GSE39582_GSM972454	B
GSE39582_GSM972455	B
GSE39582_GSM972456	B
GSE39582_GSM972457	A
GSE39582_GSM972458	A
GSE39582_GSM972459	B
GSE39582_GSM972460	B
GSE39582_GSM972461	A
GSE39582_GSM972462	B
GSE39582_GSM972463	B
GSE39582_GSM972464	A
GSE39582_GSM972465	B
GSE39582_GSM972466	A
GSE39582_GSM972467	A
GSE39582_GSM972468	B
GSE39582_GSM972469	B
GSE39582_GSM972470	A
GSE39582_GSM972471	B
GSE39582_GSM972472	A
GSE39582_GSM972473	B
GSE39582_GSM972474	A
GSE39582_GSM972475	A
GSE39582_GSM972476	B
GSE39582_GSM972477	B
GSE39582_GSM972478	B
GSE39582_GSM972479	A
GSE39582_GSM972480	B
GSE39582_GSM972481	A
GSE39582_GSM972482	A
GSE39582_GSM972483	B
GSE39582_GSM972484	B
GSE39582_GSM972485	A
GSE39582_GSM972486	B
GSE39582_GSM972487	B
GSE39582_GSM972488	B
GSE39582_GSM972489	A
GSE39582_GSM972490	B
GSE39582_GSM972491	B
GSE39582_GSM972492	A
GSE39582_GSM972493	B
GSE39582_GSM972494	A
GSE39582_GSM972495	B
GSE39582_GSM972496	B
GSE39582_GSM972497	B
GSE39582_GSM972498	B
GSE39582_GSM972499	B
GSE39582_GSM972500	A
GSE39582_GSM972501	A
GSE39582_GSM972502	B
GSE39582_GSM972503	A
GSE39582_GSM972504	A
GSE39582_GSM972505	A
GSE39582_GSM972506	A
GSE39582_GSM972507	B
GSE39582_GSM972508	B
GSE39582_GSM972509	B
GSE39582_GSM972510	B
GSE39582_GSM972511	B
GSE39582_GSM972512	B
GSE39582_GSM972513	B
GSE39582_GSM972514	B
GSE39582_GSM972515	B
GSE39582_GSM972516	B
GSE39582_GSM972517	B
GSE39582_GSM972518	A
GSE39582_GSM972519	A
GSE39582_GSM972520	B
GSE39582_GSM972521	B
GSE39582_GSM972522	A
GSE39582_GSM1681353	B
GSE39582_GSM1681354	A
GSE39582_GSM1681355	B
GSE39582_GSM1681356	B
GSE39582_GSM1681357	B
GSE39582_GSM1681358	B
GSE39582_GSM1681359	A
GSE39582_GSM1681360	B
GSE39582_GSM1681361	B
GSE39582_GSM1681362	B
GSE39582_GSM1681363	B
GSE39582_GSM1681364	B
GSE39582_GSM1681365	B
GSE39582_GSM1681366	B
GSE39582_GSM1681367	B
GSE39582_GSM1681368	B
GSE39582_GSM1681369	B
GSE39582_GSM1681370	B
GSE39582_GSM1681371	B
