# Supplementary material for: Identification of cuproptosis-based molecular subtypes, construction of prognostic signature and characterization of immune landscape in colon cancer
Source: Front Oncol. 2023 Mar 17;13:927608. doi: 10.3389/fonc.2023.927608 (PMC10064275; doi:10.3389/fonc.2023.927608)
Supplement: Supplementary file 5 [file DataSheet_2.zip › Data Sheet 2/MSI.txt]

id	MSI	CancerType
TCGA-AU-6004	MSI-H	COAD
TCGA-CK-5913	MSI-H	COAD
TCGA-CK-5916	MSI-H	COAD
TCGA-AA-A01Q	MSI-H	COAD
TCGA-A6-5661	MSI-H	COAD
TCGA-A6-5665	MSI-H	COAD
TCGA-A6-2686	MSI-H	COAD
TCGA-AA-3833	MSI-H	COAD
TCGA-AD-5900	MSI-H	COAD
TCGA-AA-A00A	MSI-H	COAD
TCGA-AZ-4313	MSI-H	COAD
TCGA-AA-3821	MSI-H	COAD
TCGA-AA-A00E	MSI-H	COAD
TCGA-D5-6930	MSI-H	COAD
TCGA-G4-6628	MSI-H	COAD
TCGA-CK-4951	MSI-H	COAD
TCGA-AA-3877	MSI-H	COAD
TCGA-AA-A01P	MSI-H	COAD
TCGA-AA-3713	MSI-H	COAD
TCGA-AA-3492	MSI-H	COAD
TCGA-A6-3809	MSI-H	COAD
TCGA-AA-3543	MSI-H	COAD
TCGA-G4-6588	MSI-H	COAD
TCGA-A6-6780	MSI-H	COAD
TCGA-AD-6889	MSI-H	COAD
TCGA-F4-6703	MSI-H	COAD
TCGA-CK-6746	MSI-H	COAD
TCGA-D5-6927	MSI-H	COAD
TCGA-CM-5861	MSI-H	COAD
TCGA-AA-A01R	MSI-H	COAD
TCGA-AZ-6598	MSI-H	COAD
TCGA-AA-3518	MSI-H	COAD
TCGA-CM-4746	MSI-H	COAD
TCGA-AA-3811	MSI-H	COAD
TCGA-AA-3516	MSI-H	COAD
TCGA-AA-3663	MSI-H	COAD
TCGA-G4-6320	MSI-H	COAD
TCGA-AA-3710	MSI-H	COAD
TCGA-AA-3672	MSI-H	COAD
TCGA-AY-6197	MSI-H	COAD
TCGA-D5-6530	MSI-H	COAD
TCGA-G4-6302	MSI-H	COAD
TCGA-CK-6747	MSI-H	COAD
TCGA-G4-6586	MSI-H	COAD
TCGA-AA-A02R	MSI-H	COAD
TCGA-AA-A022	MSI-H	COAD
TCGA-AZ-6601	MSI-H	COAD
TCGA-A6-2676	MSI-H	COAD
TCGA-AD-6895	MSI-H	COAD
TCGA-DM-A1HB	MSI-H	COAD
TCGA-CM-6674	MSI-H	COAD
TCGA-G4-6304	MSI-H	COAD
TCGA-AA-A00J	MSI-H	COAD
TCGA-AD-6964	MSI-H	COAD
TCGA-AM-5821	MSI-H	COAD
TCGA-F4-6856	MSI-H	COAD
TCGA-AA-3947	MSI-H	COAD
TCGA-A6-6653	MSI-H	COAD
TCGA-A6-6781	MSI-H	COAD
TCGA-A6-2672	MSI-H	COAD
TCGA-CM-6162	MSI-H	COAD
TCGA-AA-3554	MSI-H	COAD
TCGA-AA-3864	MSI-H	COAD
TCGA-CM-4743	MSI-H	COAD
TCGA-F4-6570	MSI-H	COAD
TCGA-D5-6928	MSI-H	COAD
TCGA-CM-6171	MSI-H	COAD
TCGA-AA-3845	MSI-H	COAD
TCGA-AA-3966	MSI-H	COAD
TCGA-AA-3715	MSI-H	COAD
TCGA-AA-A00R	MSI-H	COAD
TCGA-AZ-4615	MSI-H	COAD
TCGA-G4-6309	MSI-H	COAD
TCGA-D5-6540	MSI-H	COAD
TCGA-AA-3525	MSI-H	COAD
TCGA-AA-3815	MSI-H	COAD
TCGA-AA-3949	MSI-H	COAD
TCGA-AA-3950	MSI-H	COAD
TCGA-AZ-4614	MSI-L	COAD
TCGA-CM-6161	MSI-L	COAD
TCGA-AA-A02E	MSI-L	COAD
TCGA-AA-3531	MSI-L	COAD
TCGA-CM-6676	MSI-L	COAD
TCGA-A6-2684	MSI-L	COAD
TCGA-F4-6855	MSI-L	COAD
TCGA-A6-5666	MSI-L	COAD
TCGA-G4-6303	MSI-L	COAD
TCGA-CA-5254	MSI-L	COAD
TCGA-G4-6293	MSI-L	COAD
TCGA-AY-6196	MSI-L	COAD
TCGA-AA-3688	MSI-L	COAD
TCGA-AA-A00O	MSI-L	COAD
TCGA-D5-5540	MSI-L	COAD
TCGA-AA-3866	MSI-L	COAD
TCGA-AA-A010	MSI-L	COAD
TCGA-AA-3502	MSI-L	COAD
TCGA-DM-A1D4	MSI-L	COAD
TCGA-AA-A01S	MSI-L	COAD
TCGA-CM-6168	MSI-L	COAD
TCGA-AA-3973	MSI-L	COAD
TCGA-AA-A029	MSI-L	COAD
TCGA-AA-3972	MSI-L	COAD
TCGA-AA-3526	MSI-L	COAD
TCGA-AA-A00K	MSI-L	COAD
TCGA-G4-6627	MSI-L	COAD
TCGA-AA-3819	MSI-L	COAD
TCGA-G4-6298	MSI-L	COAD
TCGA-D5-6532	MSI-L	COAD
TCGA-AZ-4323	MSI-L	COAD
TCGA-D5-6529	MSI-L	COAD
TCGA-CA-6719	MSI-L	COAD
TCGA-AZ-6608	MSI-L	COAD
TCGA-AD-6548	MSI-L	COAD
TCGA-AA-3680	MSI-L	COAD
TCGA-DM-A1DA	MSI-L	COAD
TCGA-AA-3517	MSI-L	COAD
TCGA-AA-3697	MSI-L	COAD
TCGA-AA-A01G	MSI-L	COAD
TCGA-AA-3852	MSI-L	COAD
TCGA-A6-2683	MSI-L	COAD
TCGA-G4-6295	MSI-L	COAD
TCGA-AA-A02W	MSI-L	COAD
TCGA-AA-3854	MSI-L	COAD
TCGA-A6-3808	MSI-L	COAD
TCGA-AA-3930	MSI-L	COAD
TCGA-AA-3941	MSI-L	COAD
TCGA-CM-4747	MSI-L	COAD
TCGA-AA-3982	MSI-L	COAD
TCGA-CK-4948	MSI-L	COAD
TCGA-AA-3861	MSI-L	COAD
TCGA-AA-3520	MSI-L	COAD
TCGA-AA-3496	MSI-L	COAD
TCGA-D5-6929	MSI-L	COAD
TCGA-G4-6321	MSI-L	COAD
TCGA-AA-3855	MSI-L	COAD
TCGA-G4-6317	MSI-L	COAD
TCGA-DM-A0XD	MSI-L	COAD
TCGA-AD-6901	MSI-L	COAD
TCGA-DM-A0XF	MSI-L	COAD
TCGA-AA-3553	MSI-L	COAD
TCGA-AA-A004	MSI-L	COAD
TCGA-CM-4750	MSI-L	COAD
TCGA-DM-A28H	MSI-L	COAD
TCGA-AA-3692	MSI-L	COAD
TCGA-AA-A024	MSI-L	COAD
TCGA-AA-3667	MSI-L	COAD
TCGA-AZ-4684	MSI-L	COAD
TCGA-D5-6538	MSI-L	COAD
TCGA-AA-A00N	MSI-L	COAD
TCGA-AA-3529	MSI-L	COAD
TCGA-AZ-4616	MSI-L	COAD
TCGA-G4-6322	MSI-L	COAD
TCGA-A6-6137	MSS	COAD
TCGA-G4-6306	MSS	COAD
TCGA-AA-3693	MSS	COAD
TCGA-AA-3977	MSS	COAD
TCGA-AA-3510	MSS	COAD
TCGA-AY-6386	MSS	COAD
TCGA-AA-3555	MSS	COAD
TCGA-AA-A00L	MSS	COAD
TCGA-AA-3980	MSS	COAD
TCGA-D5-6541	MSS	COAD
TCGA-A6-6649	MSS	COAD
TCGA-AA-3869	MSS	COAD
TCGA-A6-2678	MSS	COAD
TCGA-D5-6926	MSS	COAD
TCGA-G4-6626	MSS	COAD
TCGA-AZ-4308	MSS	COAD
TCGA-CA-5797	MSS	COAD
TCGA-DM-A28K	MSS	COAD
TCGA-A6-6782	MSS	COAD
TCGA-AA-3675	MSS	COAD
TCGA-G4-6294	MSS	COAD
TCGA-AA-3858	MSS	COAD
TCGA-AA-3812	MSS	COAD
TCGA-AD-6963	MSS	COAD
TCGA-F4-6808	MSS	COAD
TCGA-CM-5868	MSS	COAD
TCGA-A6-6138	MSS	COAD
TCGA-AA-3530	MSS	COAD
TCGA-D5-5538	MSS	COAD
TCGA-A6-5660	MSS	COAD
TCGA-A6-6651	MSS	COAD
TCGA-AA-3851	MSS	COAD
TCGA-DM-A1D0	MSS	COAD
TCGA-A6-2679	MSS	COAD
TCGA-AA-3837	MSS	COAD
TCGA-AA-A02K	MSS	COAD
TCGA-AA-3971	MSS	COAD
TCGA-AA-3872	MSS	COAD
TCGA-AA-3562	MSS	COAD
TCGA-D5-6932	MSS	COAD
TCGA-AA-A01F	MSS	COAD
TCGA-AA-3850	MSS	COAD
TCGA-A6-6140	MSS	COAD
TCGA-CM-5349	MSS	COAD
TCGA-G4-6299	MSS	COAD
TCGA-AA-3695	MSS	COAD
TCGA-F4-6854	MSS	COAD
TCGA-AA-3552	MSS	COAD
TCGA-CA-6717	MSS	COAD
TCGA-AA-3527	MSS	COAD
TCGA-AM-5820	MSS	COAD
TCGA-CM-6172	MSS	COAD
TCGA-D5-6898	MSS	COAD
TCGA-AA-3506	MSS	COAD
TCGA-A6-5667	MSS	COAD
TCGA-F4-6461	MSS	COAD
TCGA-F4-6460	MSS	COAD
TCGA-AA-A03F	MSS	COAD
TCGA-AA-3712	MSS	COAD
TCGA-AA-3560	MSS	COAD
TCGA-CM-5341	MSS	COAD
TCGA-AA-3548	MSS	COAD
TCGA-AA-A01X	MSS	COAD
TCGA-AA-3561	MSS	COAD
TCGA-DM-A28F	MSS	COAD
TCGA-AY-4071	MSS	COAD
TCGA-AA-3655	MSS	COAD
TCGA-AA-3524	MSS	COAD
TCGA-AA-3986	MSS	COAD
TCGA-AA-3862	MSS	COAD
TCGA-A6-2675	MSS	COAD
TCGA-AA-A00D	MSS	COAD
TCGA-AA-A00U	MSS	COAD
TCGA-AA-3519	MSS	COAD
TCGA-AD-6888	MSS	COAD
TCGA-DM-A288	MSS	COAD
TCGA-G4-6310	MSS	COAD
TCGA-AY-5543	MSS	COAD
TCGA-AA-3976	MSS	COAD
TCGA-AZ-6605	MSS	COAD
TCGA-CM-6166	MSS	COAD
TCGA-AZ-5403	MSS	COAD
TCGA-DM-A28E	MSS	COAD
TCGA-AA-3495	MSS	COAD
TCGA-D5-5539	MSS	COAD
TCGA-DM-A1D8	MSS	COAD
TCGA-AA-3967	MSS	COAD
TCGA-AA-A01I	MSS	COAD
TCGA-A6-5656	MSS	COAD
TCGA-AA-3848	MSS	COAD
TCGA-D5-6922	MSS	COAD
TCGA-F4-6807	MSS	COAD
TCGA-AA-3511	MSS	COAD
TCGA-D5-5541	MSS	COAD
TCGA-CA-5256	MSS	COAD
TCGA-CA-6716	MSS	COAD
TCGA-A6-4105	MSS	COAD
TCGA-A6-5662	MSS	COAD
TCGA-AA-3856	MSS	COAD
TCGA-G4-6323	MSS	COAD
TCGA-AA-A01V	MSS	COAD
TCGA-AA-A01K	MSS	COAD
TCGA-A6-6652	MSS	COAD
TCGA-CM-5860	MSS	COAD
TCGA-CM-6677	MSS	COAD
TCGA-A6-5659	MSS	COAD
TCGA-DM-A285	MSS	COAD
TCGA-AA-3975	MSS	COAD
TCGA-AA-3532	MSS	COAD
TCGA-AA-3696	MSS	COAD
TCGA-DM-A28A	MSS	COAD
TCGA-AA-3681	MSS	COAD
TCGA-G4-6314	MSS	COAD
TCGA-AA-3860	MSS	COAD
TCGA-AA-3538	MSS	COAD
TCGA-AA-3678	MSS	COAD
TCGA-CK-5915	MSS	COAD
TCGA-F4-6704	MSS	COAD
TCGA-CK-5912	MSS	COAD
TCGA-AA-3952	MSS	COAD
TCGA-A6-2677	MSS	COAD
TCGA-AA-3846	MSS	COAD
TCGA-AA-3814	MSS	COAD
TCGA-CK-4950	MSS	COAD
TCGA-AA-3662	MSS	COAD
TCGA-AA-3984	MSS	COAD
TCGA-CM-6165	MSS	COAD
TCGA-DM-A28M	MSS	COAD
TCGA-A6-5657	MSS	COAD
TCGA-D5-6920	MSS	COAD
TCGA-AA-3685	MSS	COAD
TCGA-CM-6164	MSS	COAD
TCGA-AY-4070	MSS	COAD
TCGA-AA-A02F	MSS	COAD
TCGA-AA-3514	MSS	COAD
TCGA-AZ-4315	MSS	COAD
TCGA-AA-3534	MSS	COAD
TCGA-DM-A28C	MSS	COAD
TCGA-AA-A01T	MSS	COAD
TCGA-A6-5664	MSS	COAD
TCGA-A6-6650	MSS	COAD
TCGA-AA-3488	MSS	COAD
TCGA-CA-6718	MSS	COAD
TCGA-AA-3660	MSS	COAD
TCGA-D5-6533	MSS	COAD
TCGA-AA-A00W	MSS	COAD
TCGA-AA-A02O	MSS	COAD
TCGA-AZ-4681	MSS	COAD
TCGA-DM-A1D7	MSS	COAD
TCGA-AU-3779	MSS	COAD
TCGA-CM-6680	MSS	COAD
TCGA-AZ-6599	MSS	COAD
TCGA-CM-6675	MSS	COAD
TCGA-AA-3556	MSS	COAD
TCGA-AA-3818	MSS	COAD
TCGA-AA-3970	MSS	COAD
TCGA-AA-A02J	MSS	COAD
TCGA-CK-4947	MSS	COAD
TCGA-AA-3994	MSS	COAD
TCGA-DM-A0X9	MSS	COAD
TCGA-CM-6679	MSS	COAD
TCGA-A6-2682	MSS	COAD
TCGA-CA-6715	MSS	COAD
TCGA-G4-6311	MSS	COAD
TCGA-CK-6751	MSS	COAD
TCGA-AA-3956	MSS	COAD
TCGA-A6-2681	MSS	COAD
TCGA-AA-3841	MSS	COAD
TCGA-CK-6748	MSS	COAD
TCGA-CM-4752	MSS	COAD
TCGA-AA-3844	MSS	COAD
TCGA-AA-3842	MSS	COAD
TCGA-CM-6163	MSS	COAD
TCGA-AA-A01C	MSS	COAD
TCGA-AA-3509	MSS	COAD
TCGA-AA-3939	MSS	COAD
TCGA-A6-6654	MSS	COAD
TCGA-A6-3807	MSS	COAD
TCGA-CM-6169	MSS	COAD
TCGA-CK-4952	MSS	COAD
TCGA-AA-3875	MSS	COAD
TCGA-CA-5255	MSS	COAD
TCGA-A6-2671	MSS	COAD
TCGA-G4-6307	MSS	COAD
TCGA-DM-A1HA	MSS	COAD
TCGA-AZ-6603	MSS	COAD
TCGA-CK-5914	MSS	COAD
TCGA-A6-2674	MSS	COAD
TCGA-A6-6141	MSS	COAD
TCGA-CM-5864	MSS	COAD
TCGA-AA-3955	MSS	COAD
TCGA-D5-6931	MSS	COAD
TCGA-G4-6625	MSS	COAD
TCGA-AA-A00F	MSS	COAD
TCGA-G4-6297	MSS	COAD
TCGA-AA-3673	MSS	COAD
TCGA-AA-A00Q	MSS	COAD
TCGA-AZ-6607	MSS	COAD
TCGA-A6-6648	MSS	COAD
TCGA-CA-5796	MSS	COAD
TCGA-DM-A280	MSS	COAD
TCGA-AA-3494	MSS	COAD
TCGA-AA-A02H	MSS	COAD
TCGA-F4-6809	MSS	COAD
TCGA-AA-3544	MSS	COAD
TCGA-D5-6536	MSS	COAD
TCGA-AD-6890	MSS	COAD
TCGA-CM-5344	MSS	COAD
TCGA-AA-3558	MSS	COAD
TCGA-AD-6899	MSS	COAD
TCGA-DM-A1D6	MSS	COAD
TCGA-AZ-5407	MSS	COAD
TCGA-A6-3810	MSS	COAD
TCGA-CM-5348	MSS	COAD
TCGA-AA-3679	MSS	COAD
TCGA-CM-6170	MSS	COAD
TCGA-AA-3542	MSS	COAD
TCGA-AA-3521	MSS	COAD
TCGA-D5-6534	MSS	COAD
TCGA-D5-6537	MSS	COAD
TCGA-AA-3489	MSS	COAD
TCGA-D5-5537	MSS	COAD
TCGA-A6-6142	MSS	COAD
TCGA-F4-6806	MSS	COAD
TCGA-F4-6569	MSS	COAD
TCGA-AZ-6606	MSS	COAD
TCGA-AD-6965	MSS	COAD
TCGA-CM-6167	MSS	COAD
TCGA-AA-A01D	MSS	COAD
TCGA-AZ-6600	MSS	COAD
TCGA-AA-A017	MSS	COAD
TCGA-AA-3979	MSS	COAD
TCGA-AA-A00Z	MSS	COAD
TCGA-AA-3831	MSS	COAD
TCGA-AA-3989	MSS	COAD
TCGA-D5-7000	MSS	COAD
TCGA-A6-4107	MSS	COAD
TCGA-AA-A01Z	MSS	COAD
TCGA-D5-6539	MSS	COAD
TCGA-G4-6315	MSS	COAD
TCGA-AA-3968	MSS	COAD
TCGA-F4-6459	MSS	COAD
TCGA-AA-3664	MSS	COAD
TCGA-D5-6924	MSS	COAD
TCGA-AA-3870	MSS	COAD
TCGA-D5-6535	MSS	COAD
TCGA-DM-A1D9	MSS	COAD
TCGA-CM-4751	MSS	COAD
TCGA-AA-3867	MSS	COAD
TCGA-CM-6678	MSS	COAD
TCGA-DM-A1DB	MSS	COAD
TCGA-D5-6531	MSS	COAD
TCGA-AZ-4682	MSS	COAD
TCGA-AA-3684	MSS	COAD
TCGA-AA-3522	MSS	COAD
TCGA-F4-6463	MSS	COAD
TCGA-CM-4744	MSS	COAD
TCGA-CM-5863	MSS	COAD
TCGA-CM-5862	MSS	COAD
TCGA-A6-2685	MSS	COAD
TCGA-AA-A03J	MSS	COAD
TCGA-AA-3549	MSS	COAD
TCGA-D5-6923	MSS	COAD
TCGA-CM-4748	MSS	COAD
TCGA-AA-A02Y	MSS	COAD
TCGA-AA-3666	MSS	COAD
TCGA-DM-A282	MSS	COAD
TCGA-F4-6805	MSS	COAD
TCGA-A6-2680	MSS	COAD
TCGA-DM-A28G	MSS	COAD
TCGA-L5-A4OI	MSI-H	ESCA
TCGA-L5-A8NM	MSI-H	ESCA
TCGA-B7-5816	MSI-H	ESCA
TCGA-B7-A5TI	MSI-H	ESCA
TCGA-B7-A5TJ	MSI-H	ESCA
TCGA-BR-4201	MSI-H	ESCA
TCGA-BR-4256	MSI-H	ESCA
TCGA-BR-4257	MSI-H	ESCA
TCGA-BR-4280	MSI-H	ESCA
TCGA-BR-4292	MSI-H	ESCA
TCGA-BR-4361	MSI-H	ESCA
TCGA-BR-4362	MSI-H	ESCA
TCGA-BR-4363	MSI-H	ESCA
TCGA-BR-4368	MSI-H	ESCA
TCGA-BR-4370	MSI-H	ESCA
TCGA-BR-6452	MSI-H	ESCA
TCGA-BR-6566	MSI-H	ESCA
TCGA-BR-6802	MSI-H	ESCA
TCGA-BR-6852	MSI-H	ESCA
TCGA-BR-7703	MSI-H	ESCA
TCGA-BR-7707	MSI-H	ESCA
TCGA-BR-7851	MSI-H	ESCA
TCGA-BR-8059	MSI-H	ESCA
TCGA-BR-8078	MSI-H	ESCA
TCGA-BR-8081	MSI-H	ESCA
TCGA-BR-8284	MSI-H	ESCA
TCGA-BR-8361	MSI-H	ESCA
TCGA-BR-8363	MSI-H	ESCA
TCGA-BR-8368	MSI-H	ESCA
TCGA-BR-8372	MSI-H	ESCA
TCGA-BR-8382	MSI-H	ESCA
TCGA-BR-8487	MSI-H	ESCA
TCGA-BR-8591	MSI-H	ESCA
TCGA-CD-8536	MSI-H	ESCA
TCGA-CD-A4MG	MSI-H	ESCA
TCGA-CD-A4MI	MSI-H	ESCA
TCGA-CD-A4MJ	MSI-H	ESCA
TCGA-CG-4305	MSI-H	ESCA
TCGA-CG-4306	MSI-H	ESCA
TCGA-CG-4442	MSI-H	ESCA
TCGA-CG-4465	MSI-H	ESCA
TCGA-CG-5721	MSI-H	ESCA
TCGA-CG-5723	MSI-H	ESCA
TCGA-CG-5726	MSI-H	ESCA
TCGA-D7-A4YV	MSI-H	ESCA
TCGA-D7-A4YY	MSI-H	ESCA
TCGA-D7-A6EY	MSI-H	ESCA
TCGA-F1-6177	MSI-H	ESCA
TCGA-F1-6874	MSI-H	ESCA
TCGA-F1-A448	MSI-H	ESCA
TCGA-FP-A4BE	MSI-H	ESCA
TCGA-HF-7132	MSI-H	ESCA
TCGA-HF-A5NB	MSI-H	ESCA
TCGA-HU-8602	MSI-H	ESCA
TCGA-HU-A4G8	MSI-H	ESCA
TCGA-HU-A4G9	MSI-H	ESCA
TCGA-HU-A4GN	MSI-H	ESCA
TCGA-HU-A4GQ	MSI-H	ESCA
TCGA-HU-A4GT	MSI-H	ESCA
TCGA-HU-A4GU	MSI-H	ESCA
TCGA-HU-A4GX	MSI-H	ESCA
TCGA-HU-A4H3	MSI-H	ESCA
TCGA-HU-A4H4	MSI-H	ESCA
TCGA-HU-A4H8	MSI-H	ESCA
TCGA-MX-A5UJ	MSI-H	ESCA
TCGA-R5-A7ZI	MSI-H	ESCA
TCGA-RD-A8NB	MSI-H	ESCA
TCGA-SW-A7EA	MSI-H	ESCA
TCGA-VQ-A8E3	MSI-H	ESCA
TCGA-VQ-A8P2	MSI-H	ESCA
TCGA-VQ-A8PB	MSI-H	ESCA
TCGA-VQ-A8PO	MSI-H	ESCA
TCGA-VQ-A8PP	MSI-H	ESCA
TCGA-VQ-A8PX	MSI-H	ESCA
TCGA-VQ-A91D	MSI-H	ESCA
TCGA-VQ-A91K	MSI-H	ESCA
TCGA-VQ-A924	MSI-H	ESCA
TCGA-VQ-AA6D	MSI-H	ESCA
TCGA-2H-A9GF	MSI-L	ESCA
TCGA-2H-A9GR	MSI-L	ESCA
TCGA-JY-A6F8	MSI-L	ESCA
TCGA-JY-A6FB	MSI-L	ESCA
TCGA-JY-A6FH	MSI-L	ESCA
TCGA-L5-A43C	MSI-L	ESCA
TCGA-L5-A4OG	MSI-L	ESCA
TCGA-L5-A4OJ	MSI-L	ESCA
TCGA-L5-A4OW	MSI-L	ESCA
TCGA-L5-A4OX	MSI-L	ESCA
TCGA-L5-A88V	MSI-L	ESCA
TCGA-L5-A8NE	MSI-L	ESCA
TCGA-L5-A8NJ	MSI-L	ESCA
TCGA-L5-A8NS	MSI-L	ESCA
TCGA-L5-A8NT	MSI-L	ESCA
TCGA-R6-A6XG	MSI-L	ESCA
TCGA-V5-AASX	MSI-L	ESCA
TCGA-3M-AB47	MSI-L	ESCA
TCGA-B7-5818	MSI-L	ESCA
TCGA-BR-4294	MSI-L	ESCA
TCGA-BR-6458	MSI-L	ESCA
TCGA-BR-6705	MSI-L	ESCA
TCGA-BR-6801	MSI-L	ESCA
TCGA-BR-7723	MSI-L	ESCA
TCGA-BR-7959	MSI-L	ESCA
TCGA-BR-8058	MSI-L	ESCA
TCGA-BR-8286	MSI-L	ESCA
TCGA-BR-8373	MSI-L	ESCA
TCGA-BR-8380	MSI-L	ESCA
TCGA-BR-8679	MSI-L	ESCA
TCGA-BR-8683	MSI-L	ESCA
TCGA-BR-A4J4	MSI-L	ESCA
TCGA-CD-8524	MSI-L	ESCA
TCGA-CD-8528	MSI-L	ESCA
TCGA-CD-A48A	MSI-L	ESCA
TCGA-CG-4436	MSI-L	ESCA
TCGA-CG-4437	MSI-L	ESCA
TCGA-CG-4440	MSI-L	ESCA
TCGA-CG-4449	MSI-L	ESCA
TCGA-CG-4466	MSI-L	ESCA
TCGA-CG-4469	MSI-L	ESCA
TCGA-CG-5720	MSI-L	ESCA
TCGA-CG-5724	MSI-L	ESCA
TCGA-CG-5734	MSI-L	ESCA
TCGA-D7-5578	MSI-L	ESCA
TCGA-D7-6521	MSI-L	ESCA
TCGA-D7-6525	MSI-L	ESCA
TCGA-D7-6527	MSI-L	ESCA
TCGA-D7-6528	MSI-L	ESCA
TCGA-D7-8573	MSI-L	ESCA
TCGA-D7-A6EV	MSI-L	ESCA
TCGA-EQ-A4SO	MSI-L	ESCA
TCGA-HU-A4GC	MSI-L	ESCA
TCGA-HU-A4GP	MSI-L	ESCA
TCGA-HU-A4HD	MSI-L	ESCA
TCGA-IN-8462	MSI-L	ESCA
TCGA-IN-8663	MSI-L	ESCA
TCGA-IN-A6RO	MSI-L	ESCA
TCGA-IN-A7NT	MSI-L	ESCA
TCGA-IN-AB1X	MSI-L	ESCA
TCGA-R5-A805	MSI-L	ESCA
TCGA-VQ-A8P5	MSI-L	ESCA
TCGA-VQ-A91W	MSI-L	ESCA
TCGA-VQ-A91X	MSI-L	ESCA
TCGA-VQ-A922	MSI-L	ESCA
TCGA-VQ-A92D	MSI-L	ESCA
TCGA-VQ-A94R	MSI-L	ESCA
TCGA-VQ-A94T	MSI-L	ESCA
TCGA-ZQ-A9CR	MSI-L	ESCA
TCGA-2H-A9GH	MSS	ESCA
TCGA-2H-A9GI	MSS	ESCA
TCGA-2H-A9GK	MSS	ESCA
TCGA-2H-A9GL	MSS	ESCA
TCGA-2H-A9GM	MSS	ESCA
TCGA-2H-A9GN	MSS	ESCA
TCGA-2H-A9GO	MSS	ESCA
TCGA-2H-A9GQ	MSS	ESCA
TCGA-IC-A6RE	MSS	ESCA
TCGA-IG-A4QS	MSS	ESCA
TCGA-JY-A938	MSS	ESCA
TCGA-JY-A93C	MSS	ESCA
TCGA-JY-A93D	MSS	ESCA
TCGA-JY-A93E	MSS	ESCA
TCGA-L5-A43I	MSS	ESCA
TCGA-L5-A4OE	MSS	ESCA
TCGA-L5-A4OF	MSS	ESCA
TCGA-L5-A4OH	MSS	ESCA
TCGA-L5-A4ON	MSS	ESCA
TCGA-L5-A4OO	MSS	ESCA
TCGA-L5-A4OP	MSS	ESCA
TCGA-L5-A4OQ	MSS	ESCA
TCGA-L5-A4OR	MSS	ESCA
TCGA-L5-A4OS	MSS	ESCA
TCGA-L5-A4OT	MSS	ESCA
TCGA-L5-A4OU	MSS	ESCA
TCGA-L5-A88Y	MSS	ESCA
TCGA-L5-A891	MSS	ESCA
TCGA-L5-A8NF	MSS	ESCA
TCGA-L5-A8NG	MSS	ESCA
TCGA-L5-A8NH	MSS	ESCA
TCGA-L5-A8NI	MSS	ESCA
TCGA-L5-A8NL	MSS	ESCA
TCGA-L5-A8NN	MSS	ESCA
TCGA-L5-A8NR	MSS	ESCA
TCGA-L5-A8NU	MSS	ESCA
TCGA-L5-A8NV	MSS	ESCA
TCGA-L5-A8NW	MSS	ESCA
TCGA-L7-A6VZ	MSS	ESCA
TCGA-M9-A5M8	MSS	ESCA
TCGA-Q9-A6FW	MSS	ESCA
TCGA-R6-A6DN	MSS	ESCA
TCGA-R6-A6DQ	MSS	ESCA
TCGA-R6-A6KZ	MSS	ESCA
TCGA-R6-A6L4	MSS	ESCA
TCGA-R6-A6L6	MSS	ESCA
TCGA-R6-A6XQ	MSS	ESCA
TCGA-R6-A6Y2	MSS	ESCA
TCGA-R6-A8W5	MSS	ESCA
TCGA-R6-A8W8	MSS	ESCA
TCGA-R6-A8WC	MSS	ESCA
TCGA-R6-A8WG	MSS	ESCA
TCGA-RE-A7BO	MSS	ESCA
TCGA-S8-A6BV	MSS	ESCA
TCGA-V5-A7RB	MSS	ESCA
TCGA-V5-A7RE	MSS	ESCA
TCGA-V5-AASW	MSS	ESCA
TCGA-VR-A8EQ	MSS	ESCA
TCGA-VR-AA4D	MSS	ESCA
TCGA-X8-AAAR	MSS	ESCA
TCGA-ZR-A9CJ	MSS	ESCA
TCGA-3M-AB46	MSS	ESCA
TCGA-B7-A5TK	MSS	ESCA
TCGA-B7-A5TN	MSS	ESCA
TCGA-BR-4187	MSS	ESCA
TCGA-BR-4191	MSS	ESCA
TCGA-BR-4253	MSS	ESCA
TCGA-BR-4255	MSS	ESCA
TCGA-BR-4267	MSS	ESCA
TCGA-BR-4279	MSS	ESCA
TCGA-BR-4357	MSS	ESCA
TCGA-BR-4366	MSS	ESCA
TCGA-BR-4369	MSS	ESCA
TCGA-BR-4371	MSS	ESCA
TCGA-BR-6453	MSS	ESCA
TCGA-BR-6454	MSS	ESCA
TCGA-BR-6455	MSS	ESCA
TCGA-BR-6456	MSS	ESCA
TCGA-BR-6457	MSS	ESCA
TCGA-BR-6563	MSS	ESCA
TCGA-BR-6564	MSS	ESCA
TCGA-BR-6565	MSS	ESCA
TCGA-BR-6706	MSS	ESCA
TCGA-BR-6707	MSS	ESCA
TCGA-BR-6710	MSS	ESCA
TCGA-BR-6803	MSS	ESCA
TCGA-BR-7196	MSS	ESCA
TCGA-BR-7197	MSS	ESCA
TCGA-BR-7715	MSS	ESCA
TCGA-BR-7716	MSS	ESCA
TCGA-BR-7717	MSS	ESCA
TCGA-BR-7722	MSS	ESCA
TCGA-BR-7901	MSS	ESCA
TCGA-BR-7957	MSS	ESCA
TCGA-BR-7958	MSS	ESCA
TCGA-BR-8077	MSS	ESCA
TCGA-BR-8080	MSS	ESCA
TCGA-BR-8289	MSS	ESCA
TCGA-BR-8291	MSS	ESCA
TCGA-BR-8297	MSS	ESCA
TCGA-BR-8362	MSS	ESCA
TCGA-BR-8364	MSS	ESCA
TCGA-BR-8365	MSS	ESCA
TCGA-BR-8366	MSS	ESCA
TCGA-BR-8367	MSS	ESCA
TCGA-BR-8369	MSS	ESCA
TCGA-BR-8371	MSS	ESCA
TCGA-BR-8381	MSS	ESCA
TCGA-BR-8384	MSS	ESCA
TCGA-BR-8483	MSS	ESCA
TCGA-BR-8484	MSS	ESCA
TCGA-BR-8485	MSS	ESCA
TCGA-BR-8486	MSS	ESCA
TCGA-BR-8588	MSS	ESCA
TCGA-BR-8589	MSS	ESCA
TCGA-BR-8590	MSS	ESCA
TCGA-BR-8592	MSS	ESCA
TCGA-BR-8677	MSS	ESCA
TCGA-BR-8678	MSS	ESCA
TCGA-BR-8680	MSS	ESCA
TCGA-BR-8682	MSS	ESCA
TCGA-BR-8686	MSS	ESCA
TCGA-BR-8687	MSS	ESCA
TCGA-BR-A44T	MSS	ESCA
TCGA-BR-A44U	MSS	ESCA
TCGA-BR-A452	MSS	ESCA
TCGA-BR-A453	MSS	ESCA
TCGA-BR-A4CR	MSS	ESCA
TCGA-BR-A4CS	MSS	ESCA
TCGA-BR-A4IU	MSS	ESCA
TCGA-BR-A4IV	MSS	ESCA
TCGA-BR-A4IY	MSS	ESCA
TCGA-BR-A4IZ	MSS	ESCA
TCGA-BR-A4J1	MSS	ESCA
TCGA-BR-A4J2	MSS	ESCA
TCGA-BR-A4J5	MSS	ESCA
TCGA-BR-A4J6	MSS	ESCA
TCGA-BR-A4J7	MSS	ESCA
TCGA-BR-A4J8	MSS	ESCA
TCGA-BR-A4J9	MSS	ESCA
TCGA-BR-A4PD	MSS	ESCA
TCGA-BR-A4PE	MSS	ESCA
TCGA-BR-A4PF	MSS	ESCA
TCGA-BR-A4QI	MSS	ESCA
TCGA-CD-5798	MSS	ESCA
TCGA-CD-5799	MSS	ESCA
TCGA-CD-5800	MSS	ESCA
TCGA-CD-5801	MSS	ESCA
TCGA-CD-5803	MSS	ESCA
TCGA-CD-5804	MSS	ESCA
TCGA-CD-8526	MSS	ESCA
TCGA-CD-8529	MSS	ESCA
TCGA-CD-8530	MSS	ESCA
TCGA-CD-8531	MSS	ESCA
TCGA-CD-8532	MSS	ESCA
TCGA-CD-8534	MSS	ESCA
TCGA-CD-8535	MSS	ESCA
TCGA-CD-A486	MSS	ESCA
TCGA-CD-A487	MSS	ESCA
TCGA-CD-A489	MSS	ESCA
TCGA-CD-A48C	MSS	ESCA
TCGA-CD-A4MH	MSS	ESCA
TCGA-CG-4301	MSS	ESCA
TCGA-CG-4304	MSS	ESCA
TCGA-CG-4438	MSS	ESCA
TCGA-CG-4441	MSS	ESCA
TCGA-CG-4443	MSS	ESCA
TCGA-CG-4444	MSS	ESCA
TCGA-CG-4462	MSS	ESCA
TCGA-CG-4474	MSS	ESCA
TCGA-CG-4475	MSS	ESCA
TCGA-CG-4476	MSS	ESCA
TCGA-CG-4477	MSS	ESCA
TCGA-CG-5717	MSS	ESCA
TCGA-CG-5718	MSS	ESCA
TCGA-CG-5719	MSS	ESCA
TCGA-CG-5722	MSS	ESCA
TCGA-CG-5732	MSS	ESCA
TCGA-D7-5577	MSS	ESCA
TCGA-D7-6518	MSS	ESCA
TCGA-D7-6519	MSS	ESCA
TCGA-D7-6520	MSS	ESCA
TCGA-D7-6522	MSS	ESCA
TCGA-D7-6524	MSS	ESCA
TCGA-D7-6526	MSS	ESCA
TCGA-D7-6815	MSS	ESCA
TCGA-D7-6817	MSS	ESCA
TCGA-D7-6818	MSS	ESCA
TCGA-D7-6820	MSS	ESCA
TCGA-D7-6822	MSS	ESCA
TCGA-D7-8570	MSS	ESCA
TCGA-D7-8572	MSS	ESCA
TCGA-D7-8574	MSS	ESCA
TCGA-D7-8575	MSS	ESCA
TCGA-D7-8576	MSS	ESCA
TCGA-D7-8578	MSS	ESCA
TCGA-D7-8579	MSS	ESCA
TCGA-D7-A4YT	MSS	ESCA
TCGA-D7-A4YU	MSS	ESCA
TCGA-D7-A4YX	MSS	ESCA
TCGA-D7-A4Z0	MSS	ESCA
TCGA-D7-A6EX	MSS	ESCA
TCGA-D7-A6EZ	MSS	ESCA
TCGA-D7-A6F0	MSS	ESCA
TCGA-D7-A6F2	MSS	ESCA
TCGA-D7-A747	MSS	ESCA
TCGA-D7-A748	MSS	ESCA
TCGA-D7-A74A	MSS	ESCA
TCGA-EQ-8122	MSS	ESCA
TCGA-F1-6875	MSS	ESCA
TCGA-F1-A72C	MSS	ESCA
TCGA-FP-7735	MSS	ESCA
TCGA-FP-7829	MSS	ESCA
TCGA-FP-7916	MSS	ESCA
TCGA-FP-7998	MSS	ESCA
TCGA-FP-8099	MSS	ESCA
TCGA-FP-8209	MSS	ESCA
TCGA-FP-8210	MSS	ESCA
TCGA-FP-8211	MSS	ESCA
TCGA-FP-8631	MSS	ESCA
TCGA-FP-A4BF	MSS	ESCA
TCGA-FP-A8CX	MSS	ESCA
TCGA-FP-A9TM	MSS	ESCA
TCGA-HF-7133	MSS	ESCA
TCGA-HF-7136	MSS	ESCA
TCGA-HU-8249	MSS	ESCA
TCGA-HU-8604	MSS	ESCA
TCGA-HU-8608	MSS	ESCA
TCGA-HU-8610	MSS	ESCA
TCGA-HU-A4G2	MSS	ESCA
TCGA-HU-A4G3	MSS	ESCA
TCGA-HU-A4G6	MSS	ESCA
TCGA-HU-A4GD	MSS	ESCA
TCGA-HU-A4GF	MSS	ESCA
TCGA-HU-A4GH	MSS	ESCA
TCGA-HU-A4GY	MSS	ESCA
TCGA-HU-A4H0	MSS	ESCA
TCGA-HU-A4H2	MSS	ESCA
TCGA-HU-A4H5	MSS	ESCA
TCGA-HU-A4H6	MSS	ESCA
TCGA-IN-7806	MSS	ESCA
TCGA-IN-7808	MSS	ESCA
TCGA-IN-A6RI	MSS	ESCA
TCGA-IN-A6RJ	MSS	ESCA
TCGA-IN-A6RL	MSS	ESCA
TCGA-IN-A6RN	MSS	ESCA
TCGA-IN-A6RR	MSS	ESCA
TCGA-IN-A6RS	MSS	ESCA
TCGA-IN-A7NR	MSS	ESCA
TCGA-IN-A7NU	MSS	ESCA
TCGA-IN-AB1V	MSS	ESCA
TCGA-IP-7968	MSS	ESCA
TCGA-KB-A6F7	MSS	ESCA
TCGA-KB-A93G	MSS	ESCA
TCGA-KB-A93H	MSS	ESCA
TCGA-KB-A93J	MSS	ESCA
TCGA-MX-A5UG	MSS	ESCA
TCGA-MX-A663	MSS	ESCA
TCGA-MX-A666	MSS	ESCA
TCGA-R5-A7O7	MSS	ESCA
TCGA-R5-A7ZE	MSS	ESCA
TCGA-R5-A7ZF	MSS	ESCA
TCGA-R5-A7ZR	MSS	ESCA
TCGA-RD-A7BS	MSS	ESCA
TCGA-RD-A7BW	MSS	ESCA
TCGA-RD-A7C1	MSS	ESCA
TCGA-RD-A8MV	MSS	ESCA
TCGA-RD-A8MW	MSS	ESCA
TCGA-RD-A8N0	MSS	ESCA
TCGA-RD-A8N1	MSS	ESCA
TCGA-RD-A8N2	MSS	ESCA
TCGA-RD-A8N4	MSS	ESCA
TCGA-RD-A8N5	MSS	ESCA
TCGA-RD-A8N6	MSS	ESCA
TCGA-RD-A8N9	MSS	ESCA
TCGA-SW-A7EB	MSS	ESCA
TCGA-VQ-A8DT	MSS	ESCA
TCGA-VQ-A8DU	MSS	ESCA
TCGA-VQ-A8DV	MSS	ESCA
TCGA-VQ-A8DZ	MSS	ESCA
TCGA-VQ-A8E0	MSS	ESCA
TCGA-VQ-A8E2	MSS	ESCA
TCGA-VQ-A8E7	MSS	ESCA
TCGA-VQ-A8P3	MSS	ESCA
TCGA-VQ-A8P8	MSS	ESCA
TCGA-VQ-A8PC	MSS	ESCA
TCGA-VQ-A8PD	MSS	ESCA
TCGA-VQ-A8PE	MSS	ESCA
TCGA-VQ-A8PF	MSS	ESCA
TCGA-VQ-A8PH	MSS	ESCA
TCGA-VQ-A8PJ	MSS	ESCA
TCGA-VQ-A8PK	MSS	ESCA
TCGA-VQ-A8PM	MSS	ESCA
TCGA-VQ-A8PQ	MSS	ESCA
TCGA-VQ-A8PU	MSS	ESCA
TCGA-VQ-A91A	MSS	ESCA
TCGA-VQ-A91N	MSS	ESCA
TCGA-VQ-A91Q	MSS	ESCA
TCGA-VQ-A91S	MSS	ESCA
TCGA-VQ-A91U	MSS	ESCA
TCGA-VQ-A91V	MSS	ESCA
TCGA-VQ-A91Y	MSS	ESCA
TCGA-VQ-A91Z	MSS	ESCA
TCGA-VQ-A923	MSS	ESCA
TCGA-VQ-A925	MSS	ESCA
TCGA-VQ-A927	MSS	ESCA
TCGA-VQ-A928	MSS	ESCA
TCGA-VQ-A94O	MSS	ESCA
TCGA-VQ-A94P	MSS	ESCA
TCGA-VQ-A94U	MSS	ESCA
TCGA-VQ-AA64	MSS	ESCA
TCGA-VQ-AA68	MSS	ESCA
TCGA-VQ-AA69	MSS	ESCA
TCGA-VQ-AA6A	MSS	ESCA
TCGA-VQ-AA6B	MSS	ESCA
TCGA-VQ-AA6F	MSS	ESCA
TCGA-VQ-AA6G	MSS	ESCA
TCGA-VQ-AA6I	MSS	ESCA
TCGA-VQ-AA6J	MSS	ESCA
TCGA-VQ-AA6K	MSS	ESCA
TCGA-ZA-A8F6	MSS	ESCA
TCGA-DC-6154	MSI-H	READ
TCGA-EI-6507	MSI-H	READ
TCGA-AG-A02N	MSI-H	READ
TCGA-AG-3906	MSI-H	READ
TCGA-AG-3891	MSI-H	READ
TCGA-EI-6882	MSI-H	READ
TCGA-F5-6864	MSI-L	READ
TCGA-AH-6549	MSI-L	READ
TCGA-AG-3592	MSI-L	READ
TCGA-EI-7002	MSI-L	READ
TCGA-EI-6510	MSI-L	READ
TCGA-F5-6571	MSI-L	READ
TCGA-AF-3911	MSI-L	READ
TCGA-AH-6897	MSI-L	READ
TCGA-AG-4001	MSI-L	READ
TCGA-AH-6644	MSI-L	READ
TCGA-AG-3731	MSI-L	READ
TCGA-F5-6863	MSI-L	READ
TCGA-DY-A1DD	MSI-L	READ
TCGA-AG-4007	MSI-L	READ
TCGA-AG-3583	MSI-L	READ
TCGA-AG-3601	MSI-L	READ
TCGA-DY-A1DF	MSI-L	READ
TCGA-F5-6811	MSI-L	READ
TCGA-G5-6233	MSI-L	READ
TCGA-AF-2689	MSS	READ
TCGA-AF-2690	MSS	READ
TCGA-CI-6624	MSS	READ
TCGA-EI-6881	MSS	READ
TCGA-CI-6619	MSS	READ
TCGA-AG-A023	MSS	READ
TCGA-AG-A011	MSS	READ
TCGA-DC-6681	MSS	READ
TCGA-DT-5265	MSS	READ
TCGA-AF-3914	MSS	READ
TCGA-EI-6514	MSS	READ
TCGA-EI-6883	MSS	READ
TCGA-AG-A020	MSS	READ
TCGA-AG-3574	MSS	READ
TCGA-AG-3593	MSS	READ
TCGA-AH-6903	MSS	READ
TCGA-AG-A01N	MSS	READ
TCGA-DY-A1DC	MSS	READ
TCGA-AG-3726	MSS	READ
TCGA-DC-5337	MSS	READ
TCGA-EI-6512	MSS	READ
TCGA-DC-6156	MSS	READ
TCGA-DC-6682	MSS	READ
TCGA-F5-6810	MSS	READ
TCGA-AG-3599	MSS	READ
TCGA-DC-6160	MSS	READ
TCGA-G5-6572	MSS	READ
TCGA-AF-2693	MSS	READ
TCGA-DC-6158	MSS	READ
TCGA-AG-3581	MSS	READ
TCGA-EI-6885	MSS	READ
TCGA-AG-A026	MSS	READ
TCGA-AF-3913	MSS	READ
TCGA-AG-3578	MSS	READ
TCGA-AG-3894	MSS	READ
TCGA-AG-4015	MSS	READ
TCGA-F5-6814	MSS	READ
TCGA-AG-4022	MSS	READ
TCGA-AG-A01L	MSS	READ
TCGA-AG-A015	MSS	READ
TCGA-G5-6641	MSS	READ
TCGA-AG-3728	MSS	READ
TCGA-AG-3612	MSS	READ
TCGA-CI-6621	MSS	READ
TCGA-AG-3901	MSS	READ
TCGA-DC-6683	MSS	READ
TCGA-AG-3882	MSS	READ
TCGA-AG-4005	MSS	READ
TCGA-AG-A02G	MSS	READ
TCGA-AG-3600	MSS	READ
TCGA-EF-5830	MSS	READ
TCGA-AG-A032	MSS	READ
TCGA-EI-6917	MSS	READ
TCGA-AG-3605	MSS	READ
TCGA-AG-3732	MSS	READ
TCGA-EI-6513	MSS	READ
TCGA-AG-3586	MSS	READ
TCGA-AG-A01Y	MSS	READ
TCGA-F5-6813	MSS	READ
TCGA-AG-3896	MSS	READ
TCGA-CI-6623	MSS	READ
TCGA-AG-3602	MSS	READ
TCGA-AH-6547	MSS	READ
TCGA-AG-A016	MSS	READ
TCGA-F5-6702	MSS	READ
TCGA-AG-A036	MSS	READ
TCGA-EI-6508	MSS	READ
TCGA-DY-A1H8	MSS	READ
TCGA-G5-6235	MSS	READ
TCGA-AG-3582	MSS	READ
TCGA-CL-5918	MSS	READ
TCGA-AG-3598	MSS	READ
TCGA-AG-3892	MSS	READ
TCGA-AG-4021	MSS	READ
TCGA-AF-2687	MSS	READ
TCGA-AG-3611	MSS	READ
TCGA-AF-2692	MSS	READ
TCGA-AG-3742	MSS	READ
TCGA-AG-3725	MSS	READ
TCGA-AG-3878	MSS	READ
TCGA-AG-4008	MSS	READ
TCGA-AG-A01W	MSS	READ
TCGA-AG-3909	MSS	READ
TCGA-F5-6861	MSS	READ
TCGA-CL-5917	MSS	READ
TCGA-DY-A1DG	MSS	READ
TCGA-EF-5831	MSS	READ
TCGA-F5-6464	MSS	READ
TCGA-AG-3887	MSS	READ
TCGA-AG-3609	MSS	READ
TCGA-AG-A014	MSS	READ
TCGA-AF-2691	MSS	READ
TCGA-AH-6544	MSS	READ
TCGA-DY-A1DE	MSS	READ
TCGA-AG-3580	MSS	READ
TCGA-AG-3898	MSS	READ
TCGA-AF-6136	MSS	READ
TCGA-AF-5654	MSS	READ
TCGA-AG-3575	MSS	READ
TCGA-AF-4110	MSS	READ
TCGA-AG-3999	MSS	READ
TCGA-AF-6672	MSS	READ
TCGA-DC-6157	MSS	READ
TCGA-DC-4745	MSS	READ
TCGA-EI-6509	MSS	READ
TCGA-AG-3881	MSS	READ
TCGA-AG-3883	MSS	READ
TCGA-EI-6511	MSS	READ
TCGA-AG-A025	MSS	READ
TCGA-DC-6155	MSS	READ
TCGA-AG-3893	MSS	READ
TCGA-AG-A00Y	MSS	READ
TCGA-DY-A0XA	MSS	READ
TCGA-AG-A00H	MSS	READ
TCGA-AG-3890	MSS	READ
TCGA-EI-6506	MSS	READ
TCGA-AG-3902	MSS	READ
TCGA-AH-6643	MSS	READ
TCGA-CI-6622	MSS	READ
TCGA-AG-3587	MSS	READ
TCGA-AG-4009	MSS	READ
TCGA-AG-3594	MSS	READ
TCGA-AG-A01J	MSS	READ
TCGA-DC-4749	MSS	READ
TCGA-F5-6465	MSS	READ
TCGA-CI-6620	MSS	READ
TCGA-EI-6884	MSS	READ
TCGA-AG-3584	MSS	READ
TCGA-EI-7004	MSS	READ
TCGA-AG-A002	MSS	READ
TCGA-AF-3400	MSS	READ
TCGA-AG-3591	MSS	READ
TCGA-CL-4957	MSS	READ
TCGA-F5-6812	MSS	READ
TCGA-AG-3885	MSS	READ
TCGA-AG-3727	MSS	READ
TCGA-DC-5869	MSS	READ
TCGA-AF-6655	MSS	READ
TCGA-AG-A02X	MSS	READ
TCGA-BM-6198	MSS	READ
TCGA-AG-A008	MSS	READ
TCGA-AG-A00C	MSS	READ
TCGA-CG-4460	MSI-H	STAD
TCGA-BR-4184	MSI-H	STAD
TCGA-CG-5728	MSI-H	STAD
TCGA-VQ-A91E	MSI-H	STAD
TCGA-HJ-7597	MSI-H	STAD
TCGA-BR-A4QL	MSI-H	STAD
TCGA-CG-5733	MSI-H	STAD
TCGA-VQ-A8PT	MSI-H	STAD
TCGA-BR-8360	MSI-H	STAD
TCGA-BR-8690	MSI-L	STAD
TCGA-CD-8527	MSI-L	STAD
TCGA-HF-7134	MSI-L	STAD
TCGA-RD-A7BT	MSI-L	STAD
TCGA-BR-4188	MSI-L	STAD
TCGA-R5-A804	MSI-L	STAD
TCGA-CD-8533	MSI-L	STAD
TCGA-BR-8295	MSI-L	STAD
TCGA-CG-5727	MSI-L	STAD
TCGA-BR-8370	MSI-L	STAD
TCGA-HU-8244	MSI-L	STAD
TCGA-CG-4472	MSS	STAD
TCGA-BR-4183	MSS	STAD
TCGA-HU-A4HB	MSS	STAD
TCGA-CD-8525	MSS	STAD
TCGA-CG-5716	MSS	STAD
TCGA-BR-A4QM	MSS	STAD
TCGA-BR-A4CQ	MSS	STAD
TCGA-VQ-A8PS	MSS	STAD
TCGA-CG-5725	MSS	STAD
TCGA-BR-8060	MSS	STAD
TCGA-D7-A6ET	MSS	STAD
TCGA-BR-8296	MSS	STAD
TCGA-EQ-5647	MSS	STAD
TCGA-HU-A4GJ	MSS	STAD
TCGA-HF-7131	MSS	STAD
TCGA-CG-5730	MSS	STAD
TCGA-CG-4300	MSS	STAD
TCGA-CD-5813	MSS	STAD
TCGA-VQ-A8PZ	MSS	STAD
TCGA-CD-5802	MSS	STAD
TCGA-VQ-A8PY	MSS	STAD
TCGA-HU-8238	MSS	STAD
TCGA-IN-A6RP	MSS	STAD
TCGA-BR-6709	MSS	STAD
TCGA-VQ-A8DL	MSS	STAD
TCGA-HU-8243	MSS	STAD
TCGA-CG-4455	MSS	STAD
TCGA-HU-8245	MSS	STAD
TCGA-D7-5579	MSS	STAD
TCGA-BR-8676	MSS	STAD
TCGA-BR-4367	MSS	STAD
TCGA-D7-A74B	MSS	STAD
TCGA-BR-7704	MSS	STAD
TCGA-BR-8285	MSS	STAD
TCGA-KB-A6F5	MSS	STAD
TCGA-EO-A22U	MSI-H	UCEC
TCGA-A5-A0GH	MSI-H	UCEC
TCGA-AP-A1DO	MSI-H	UCEC
TCGA-BS-A0VI	MSI-H	UCEC
TCGA-B5-A1MX	MSI-H	UCEC
TCGA-EO-A3AZ	MSI-H	UCEC
TCGA-BG-A222	MSI-H	UCEC
TCGA-AX-A05S	MSI-H	UCEC
TCGA-DF-A2KZ	MSI-H	UCEC
TCGA-A5-A0GI	MSI-H	UCEC
TCGA-SJ-A6ZI	MSI-H	UCEC
TCGA-D1-A167	MSI-H	UCEC
TCGA-EY-A549	MSI-H	UCEC
TCGA-DI-A0WH	MSI-H	UCEC
TCGA-AX-A1C4	MSI-H	UCEC
TCGA-BG-A220	MSI-H	UCEC
TCGA-FI-A2F4	MSI-H	UCEC
TCGA-AP-A0LT	MSI-H	UCEC
TCGA-AJ-A8CW	MSI-H	UCEC
TCGA-B5-A0K9	MSI-H	UCEC
TCGA-AP-A059	MSI-H	UCEC
TCGA-AJ-A8CV	MSI-H	UCEC
TCGA-D1-A2G6	MSI-H	UCEC
TCGA-EY-A215	MSI-H	UCEC
TCGA-FI-A2D4	MSI-H	UCEC
TCGA-AP-A05O	MSI-H	UCEC
TCGA-BG-A2AD	MSI-H	UCEC
TCGA-FI-A2D0	MSI-H	UCEC
TCGA-AP-A1DR	MSI-H	UCEC
TCGA-AJ-A3NE	MSI-H	UCEC
TCGA-AX-A0IZ	MSI-H	UCEC
TCGA-AP-A0LD	MSI-H	UCEC
TCGA-BG-A2L7	MSI-H	UCEC
TCGA-D1-A17F	MSI-H	UCEC
TCGA-BG-A0MQ	MSI-H	UCEC
TCGA-B5-A0JV	MSI-H	UCEC
TCGA-A5-A0VQ	MSI-H	UCEC
TCGA-D1-A2G5	MSI-H	UCEC
TCGA-AX-A2HJ	MSI-H	UCEC
TCGA-A5-A0G9	MSI-H	UCEC
TCGA-AX-A1C9	MSI-H	UCEC
TCGA-A5-A1OF	MSI-H	UCEC
TCGA-SL-A6JA	MSI-H	UCEC
TCGA-EY-A2OM	MSI-H	UCEC
TCGA-AP-A1E1	MSI-H	UCEC
TCGA-A5-A0VP	MSI-H	UCEC
TCGA-A5-A0GB	MSI-H	UCEC
TCGA-D1-A1O7	MSI-H	UCEC
TCGA-B5-A11J	MSI-H	UCEC
TCGA-D1-A17M	MSI-H	UCEC
TCGA-E6-A2P9	MSI-H	UCEC
TCGA-AP-A1DH	MSI-H	UCEC
TCGA-AP-A05N	MSI-H	UCEC
TCGA-BS-A0TE	MSI-H	UCEC
TCGA-EO-A22S	MSI-H	UCEC
TCGA-A5-A0GD	MSI-H	UCEC
TCGA-AJ-A3EK	MSI-H	UCEC
TCGA-EY-A1GQ	MSI-H	UCEC
TCGA-D1-A160	MSI-H	UCEC
TCGA-BK-A0C9	MSI-H	UCEC
TCGA-AP-A0LG	MSI-H	UCEC
TCGA-D1-A1NY	MSI-H	UCEC
TCGA-EY-A1GO	MSI-H	UCEC
TCGA-B5-A11U	MSI-H	UCEC
TCGA-B5-A0JR	MSI-H	UCEC
TCGA-D1-A1NS	MSI-H	UCEC
TCGA-BS-A0UM	MSI-H	UCEC
TCGA-AJ-A3BH	MSI-H	UCEC
TCGA-B5-A0K2	MSI-H	UCEC
TCGA-EY-A5W2	MSI-H	UCEC
TCGA-EY-A1GK	MSI-H	UCEC
TCGA-A5-A0GG	MSI-H	UCEC
TCGA-AX-A2HD	MSI-H	UCEC
TCGA-AP-A1DP	MSI-H	UCEC
TCGA-BG-A0LX	MSI-H	UCEC
TCGA-AP-A0LS	MSI-H	UCEC
TCGA-D1-A17A	MSI-H	UCEC
TCGA-EC-A1QX	MSI-H	UCEC
TCGA-A5-A2K7	MSI-H	UCEC
TCGA-A5-A2K3	MSI-H	UCEC
TCGA-D1-A16N	MSI-H	UCEC
TCGA-AJ-A2QO	MSI-H	UCEC
TCGA-AP-A0LE	MSI-H	UCEC
TCGA-EY-A2OP	MSI-H	UCEC
TCGA-AJ-A8CT	MSI-H	UCEC
TCGA-BS-A0TJ	MSI-H	UCEC
TCGA-AX-A3G9	MSI-H	UCEC
TCGA-B5-A11H	MSI-H	UCEC
TCGA-D1-A17H	MSI-H	UCEC
TCGA-D1-A176	MSI-H	UCEC
TCGA-AX-A3G8	MSI-H	UCEC
TCGA-D1-A2G0	MSI-H	UCEC
TCGA-AJ-A23O	MSI-H	UCEC
TCGA-A5-A0GA	MSI-H	UCEC
TCGA-BS-A0U8	MSI-H	UCEC
TCGA-D1-A174	MSI-H	UCEC
TCGA-EO-A3KX	MSI-H	UCEC
TCGA-D1-A17R	MSI-H	UCEC
TCGA-BG-A0M4	MSI-H	UCEC
TCGA-AJ-A3OJ	MSI-H	UCEC
TCGA-AJ-A3BG	MSI-H	UCEC
TCGA-FI-A2D6	MSI-H	UCEC
TCGA-AX-A2HG	MSI-H	UCEC
TCGA-D1-A17D	MSI-H	UCEC
TCGA-AX-A1CE	MSI-H	UCEC
TCGA-AJ-A3OL	MSI-H	UCEC
TCGA-D1-A0ZS	MSI-H	UCEC
TCGA-AX-A3FT	MSI-H	UCEC
TCGA-BG-A0M0	MSI-H	UCEC
TCGA-AX-A3FS	MSI-H	UCEC
TCGA-AP-A1DK	MSI-H	UCEC
TCGA-EO-A3AU	MSI-H	UCEC
TCGA-DI-A1BU	MSI-H	UCEC
TCGA-A5-A0G1	MSI-H	UCEC
TCGA-AX-A2HC	MSI-H	UCEC
TCGA-BS-A0UL	MSI-H	UCEC
TCGA-EY-A548	MSI-H	UCEC
TCGA-A5-A0GW	MSI-H	UCEC
TCGA-DF-A2KY	MSI-H	UCEC
TCGA-B5-A0K6	MSI-H	UCEC
TCGA-EY-A1GU	MSI-H	UCEC
TCGA-D1-A16F	MSI-H	UCEC
TCGA-EY-A1GF	MSI-H	UCEC
TCGA-BG-A18B	MSI-H	UCEC
TCGA-BG-A0VW	MSI-H	UCEC
TCGA-EO-A22T	MSI-H	UCEC
TCGA-AX-A064	MSI-H	UCEC
TCGA-D1-A17U	MSI-H	UCEC
TCGA-B5-A0JU	MSI-H	UCEC
TCGA-QS-A5YR	MSI-H	UCEC
TCGA-BG-A221	MSI-H	UCEC
TCGA-AX-A063	MSI-H	UCEC
TCGA-D1-A177	MSI-H	UCEC
TCGA-PG-A6IB	MSI-H	UCEC
TCGA-EC-A24G	MSI-H	UCEC
TCGA-B5-A0JZ	MSI-H	UCEC
TCGA-AX-A060	MSI-H	UCEC
TCGA-E6-A2P8	MSI-H	UCEC
TCGA-AX-A2HA	MSI-H	UCEC
TCGA-D1-A101	MSI-H	UCEC
TCGA-BS-A0TA	MSI-H	UCEC
TCGA-B5-A11G	MSI-H	UCEC
TCGA-B5-A3FC	MSI-H	UCEC
TCGA-AX-A0J1	MSI-H	UCEC
TCGA-B5-A5OC	MSI-H	UCEC
TCGA-EY-A1H0	MSI-H	UCEC
TCGA-BG-A0VZ	MSI-H	UCEC
TCGA-B5-A1MW	MSI-H	UCEC
TCGA-AP-A051	MSI-H	UCEC
TCGA-AP-A0LP	MSI-H	UCEC
TCGA-AP-A1DM	MSI-H	UCEC
TCGA-AX-A1C5	MSI-H	UCEC
TCGA-D1-A175	MSI-H	UCEC
TCGA-BS-A0V4	MSI-H	UCEC
TCGA-D1-A1NZ	MSI-H	UCEC
TCGA-D1-A17B	MSI-H	UCEC
TCGA-PG-A917	MSI-H	UCEC
TCGA-AP-A054	MSI-H	UCEC
TCGA-AX-A05Y	MSI-H	UCEC
TCGA-BS-A0UA	MSI-H	UCEC
TCGA-BG-A3EW	MSI-H	UCEC
TCGA-AX-A06H	MSI-H	UCEC
TCGA-BK-A13B	MSI-H	UCEC
TCGA-EC-A1NJ	MSI-H	UCEC
TCGA-D1-A0ZO	MSI-H	UCEC
TCGA-A5-A7WJ	MSI-H	UCEC
TCGA-D1-A163	MSI-H	UCEC
TCGA-AX-A2IN	MSI-H	UCEC
TCGA-BS-A0UJ	MSI-H	UCEC
TCGA-B5-A11E	MSI-L	UCEC
TCGA-E6-A1LX	MSI-L	UCEC
TCGA-A5-A0G5	MSI-L	UCEC
TCGA-A5-A0G2	MSI-L	UCEC
TCGA-D1-A16Y	MSI-L	UCEC
TCGA-AP-A1DV	MSI-L	UCEC
TCGA-AX-A0J0	MSI-L	UCEC
TCGA-B5-A1MV	MSI-L	UCEC
TCGA-BG-A187	MSI-L	UCEC
TCGA-AP-A3K1	MSI-L	UCEC
TCGA-AJ-A3OK	MSI-L	UCEC
TCGA-AJ-A3EL	MSI-L	UCEC
TCGA-BS-A0U7	MSI-L	UCEC
TCGA-B5-A1MZ	MSI-L	UCEC
TCGA-B5-A3FH	MSI-L	UCEC
TCGA-D1-A15X	MSI-L	UCEC
TCGA-AP-A1E0	MSI-L	UCEC
TCGA-A5-A2K4	MSI-L	UCEC
TCGA-D1-A0ZP	MSI-L	UCEC
TCGA-B5-A3FA	MSI-L	UCEC
TCGA-D1-A15Z	MSI-L	UCEC
TCGA-AX-A06F	MSI-L	UCEC
TCGA-B5-A11Y	MSI-L	UCEC
TCGA-AX-A2H8	MSI-L	UCEC
TCGA-AX-A0IW	MSI-L	UCEC
TCGA-B5-A11X	MSI-L	UCEC
TCGA-D1-A3DA	MSI-L	UCEC
TCGA-H5-A2HR	MSI-L	UCEC
TCGA-D1-A103	MSI-L	UCEC
TCGA-FI-A2EY	MSI-L	UCEC
TCGA-AJ-A3BK	MSI-L	UCEC
TCGA-EO-A22R	MSI-L	UCEC
TCGA-AP-A056	MSI-L	UCEC
TCGA-B5-A0JN	MSI-L	UCEC
TCGA-B5-A11O	MSI-L	UCEC
TCGA-EY-A210	MSI-L	UCEC
TCGA-B5-A11P	MSI-L	UCEC
TCGA-AX-A1CC	MSI-L	UCEC
TCGA-B5-A11N	MSI-L	UCEC
TCGA-D1-A17Q	MSI-L	UCEC
TCGA-AX-A1CN	MSI-L	UCEC
TCGA-D1-A1NW	MSI-L	UCEC
TCGA-BS-A0UV	MSI-L	UCEC
TCGA-A5-A1OK	MSS	UCEC
TCGA-AX-A3FW	MSS	UCEC
TCGA-DF-A2KR	MSS	UCEC
TCGA-D1-A2G7	MSS	UCEC
TCGA-EY-A1GD	MSS	UCEC
TCGA-B5-A3S1	MSS	UCEC
TCGA-EY-A212	MSS	UCEC
TCGA-D1-A179	MSS	UCEC
TCGA-D1-A0ZQ	MSS	UCEC
TCGA-FI-A2EX	MSS	UCEC
TCGA-AP-A05J	MSS	UCEC
TCGA-A5-A0R6	MSS	UCEC
TCGA-AX-A1CR	MSS	UCEC
TCGA-KP-A3W1	MSS	UCEC
TCGA-AP-A05P	MSS	UCEC
TCGA-B5-A5OD	MSS	UCEC
TCGA-JU-AAVI	MSS	UCEC
TCGA-FI-A3PX	MSS	UCEC
TCGA-B5-A11F	MSS	UCEC
TCGA-DI-A1C3	MSS	UCEC
TCGA-D1-A162	MSS	UCEC
TCGA-AJ-A3BF	MSS	UCEC
TCGA-B5-A0K1	MSS	UCEC
TCGA-D1-A16R	MSS	UCEC
TCGA-EY-A214	MSS	UCEC
TCGA-D1-A168	MSS	UCEC
TCGA-AJ-A6NU	MSS	UCEC
TCGA-EO-A3L0	MSS	UCEC
TCGA-FI-A2EU	MSS	UCEC
TCGA-AP-A0LM	MSS	UCEC
TCGA-AP-A1E3	MSS	UCEC
TCGA-AX-A1CK	MSS	UCEC
TCGA-FI-A2D2	MSS	UCEC
TCGA-D1-A3JP	MSS	UCEC
TCGA-PG-A7D5	MSS	UCEC
TCGA-AX-A062	MSS	UCEC
TCGA-EO-A3B0	MSS	UCEC
TCGA-AW-A1PO	MSS	UCEC
TCGA-EY-A1GM	MSS	UCEC
TCGA-KJ-A3U4	MSS	UCEC
TCGA-B5-A0JS	MSS	UCEC
TCGA-AJ-A3NG	MSS	UCEC
TCGA-A5-A1OJ	MSS	UCEC
TCGA-BG-A0M7	MSS	UCEC
TCGA-EO-A22X	MSS	UCEC
TCGA-BK-A6W3	MSS	UCEC
TCGA-AX-A1CF	MSS	UCEC
TCGA-B5-A3F9	MSS	UCEC
TCGA-D1-A1O8	MSS	UCEC
TCGA-D1-A16X	MSS	UCEC
TCGA-PG-A5BC	MSS	UCEC
TCGA-D1-A17S	MSS	UCEC
TCGA-AX-A05T	MSS	UCEC
TCGA-AP-A0LQ	MSS	UCEC
TCGA-FI-A2F9	MSS	UCEC
TCGA-BK-A4ZD	MSS	UCEC
TCGA-B5-A0K8	MSS	UCEC
TCGA-A5-A0R9	MSS	UCEC
TCGA-B5-A0K0	MSS	UCEC
TCGA-A5-A3LO	MSS	UCEC
TCGA-BS-A0V8	MSS	UCEC
TCGA-BK-A0CC	MSS	UCEC
TCGA-EO-A3AS	MSS	UCEC
TCGA-EO-A3B1	MSS	UCEC
TCGA-BK-A56F	MSS	UCEC
TCGA-BG-A0W1	MSS	UCEC
TCGA-AX-A0IS	MSS	UCEC
TCGA-B5-A0K7	MSS	UCEC
TCGA-D1-A17N	MSS	UCEC
TCGA-BG-A0M6	MSS	UCEC
TCGA-KP-A3W3	MSS	UCEC
TCGA-EY-A2OQ	MSS	UCEC
TCGA-B5-A1MR	MSS	UCEC
TCGA-A5-A0R7	MSS	UCEC
TCGA-D1-A161	MSS	UCEC
TCGA-QS-A5YQ	MSS	UCEC
TCGA-A5-A0GP	MSS	UCEC
TCGA-A5-A0VO	MSS	UCEC
TCGA-EY-A3L3	MSS	UCEC
TCGA-EY-A2OO	MSS	UCEC
TCGA-A5-A0R8	MSS	UCEC
TCGA-B5-A11L	MSS	UCEC
TCGA-D1-A3JQ	MSS	UCEC
TCGA-BG-A0MT	MSS	UCEC
TCGA-EO-A3AY	MSS	UCEC
TCGA-AX-A3G4	MSS	UCEC
TCGA-A5-A2K2	MSS	UCEC
TCGA-A5-A0G3	MSS	UCEC
TCGA-D1-A16O	MSS	UCEC
TCGA-EY-A1GJ	MSS	UCEC
TCGA-BS-A0TG	MSS	UCEC
TCGA-AJ-A2QL	MSS	UCEC
TCGA-AX-A06D	MSS	UCEC
TCGA-A5-A1OG	MSS	UCEC
TCGA-AJ-A3EJ	MSS	UCEC
TCGA-BG-A0LW	MSS	UCEC
TCGA-EO-A2CG	MSS	UCEC
TCGA-D1-A0ZN	MSS	UCEC
TCGA-E6-A1LZ	MSS	UCEC
TCGA-AX-A3G3	MSS	UCEC
TCGA-5B-A90C	MSS	UCEC
TCGA-EY-A1GI	MSS	UCEC
TCGA-D1-A16G	MSS	UCEC
TCGA-5S-A9Q8	MSS	UCEC
TCGA-DI-A1NN	MSS	UCEC
TCGA-AX-A05W	MSS	UCEC
TCGA-BG-A0MC	MSS	UCEC
TCGA-A5-A0GJ	MSS	UCEC
TCGA-BG-A0YU	MSS	UCEC
TCGA-AX-A06B	MSS	UCEC
TCGA-AP-A1E4	MSS	UCEC
TCGA-D1-A16S	MSS	UCEC
TCGA-D1-A0ZV	MSS	UCEC
TCGA-B5-A3FB	MSS	UCEC
TCGA-EO-A2CH	MSS	UCEC
TCGA-D1-A0ZR	MSS	UCEC
TCGA-BG-A0MU	MSS	UCEC
TCGA-BG-A0MS	MSS	UCEC
TCGA-EY-A1GX	MSS	UCEC
TCGA-B5-A121	MSS	UCEC
TCGA-BG-A0M2	MSS	UCEC
TCGA-A5-A0GM	MSS	UCEC
TCGA-B5-A0K4	MSS	UCEC
TCGA-D1-A1O0	MSS	UCEC
TCGA-BS-A0V6	MSS	UCEC
TCGA-AX-A3GB	MSS	UCEC
TCGA-D1-A169	MSS	UCEC
TCGA-AP-A0L8	MSS	UCEC
TCGA-D1-A165	MSS	UCEC
TCGA-A5-A1OH	MSS	UCEC
TCGA-A5-A3LP	MSS	UCEC
TCGA-AJ-A3BD	MSS	UCEC
TCGA-BK-A26L	MSS	UCEC
TCGA-AX-A3G1	MSS	UCEC
TCGA-BG-A0MG	MSS	UCEC
TCGA-BG-A0RY	MSS	UCEC
TCGA-AJ-A5DW	MSS	UCEC
TCGA-EY-A1GS	MSS	UCEC
TCGA-BG-A0YV	MSS	UCEC
TCGA-BG-A2AE	MSS	UCEC
TCGA-SL-A6J9	MSS	UCEC
TCGA-BS-A0U5	MSS	UCEC
TCGA-AP-A05A	MSS	UCEC
TCGA-AJ-A2QM	MSS	UCEC
TCGA-EY-A1G8	MSS	UCEC
TCGA-EO-A3KU	MSS	UCEC
TCGA-BG-A0W2	MSS	UCEC
TCGA-AX-A06L	MSS	UCEC
TCGA-B5-A1MU	MSS	UCEC
TCGA-B5-A11W	MSS	UCEC
TCGA-FI-A2D5	MSS	UCEC
TCGA-B5-A11I	MSS	UCEC
TCGA-D1-A15V	MSS	UCEC
TCGA-EY-A1G7	MSS	UCEC
TCGA-KP-A3VZ	MSS	UCEC
TCGA-BG-A0VX	MSS	UCEC
TCGA-BS-A0UF	MSS	UCEC
TCGA-AP-A05D	MSS	UCEC
TCGA-EO-A1Y8	MSS	UCEC
TCGA-AJ-A2QK	MSS	UCEC
TCGA-A5-A7WK	MSS	UCEC
TCGA-D1-A1NX	MSS	UCEC
TCGA-QF-A5YS	MSS	UCEC
TCGA-BG-A0MA	MSS	UCEC
TCGA-EY-A1GW	MSS	UCEC
TCGA-EY-A4KR	MSS	UCEC
TCGA-BS-A0TI	MSS	UCEC
TCGA-FI-A2CX	MSS	UCEC
TCGA-AJ-A2QN	MSS	UCEC
TCGA-BG-A0M8	MSS	UCEC
TCGA-D1-A102	MSS	UCEC
TCGA-AX-A3FX	MSS	UCEC
TCGA-D1-A17C	MSS	UCEC
TCGA-AX-A2HK	MSS	UCEC
TCGA-AJ-A4ZG	MSS	UCEC
TCGA-BS-A0WQ	MSS	UCEC
TCGA-EY-A1GT	MSS	UCEC
TCGA-EY-A1GR	MSS	UCEC
TCGA-AJ-A3NH	MSS	UCEC
TCGA-EO-A1Y7	MSS	UCEC
TCGA-AX-A3G7	MSS	UCEC
TCGA-AX-A1CI	MSS	UCEC
TCGA-SJ-A6ZJ	MSS	UCEC
TCGA-B5-A11M	MSS	UCEC
TCGA-BG-A186	MSS	UCEC
TCGA-AP-A05H	MSS	UCEC
TCGA-BG-A0MO	MSS	UCEC
TCGA-AP-A0LF	MSS	UCEC
TCGA-AX-A1C7	MSS	UCEC
TCGA-EY-A1GP	MSS	UCEC
TCGA-D1-A3DG	MSS	UCEC
TCGA-B5-A0K3	MSS	UCEC
TCGA-AX-A2HF	MSS	UCEC
TCGA-DF-A2L0	MSS	UCEC
TCGA-BS-A0TC	MSS	UCEC
TCGA-AP-A0L9	MSS	UCEC
TCGA-D1-A3DH	MSS	UCEC
TCGA-AP-A0LH	MSS	UCEC
TCGA-AJ-A3IA	MSS	UCEC
TCGA-AX-A2IO	MSS	UCEC
TCGA-A5-AB3J	MSS	UCEC
TCGA-D1-A0ZZ	MSS	UCEC
TCGA-D1-A16J	MSS	UCEC
TCGA-BS-A0T9	MSS	UCEC
TCGA-AX-A0IU	MSS	UCEC
TCGA-D1-A16Q	MSS	UCEC
TCGA-BG-A0M9	MSS	UCEC
TCGA-D1-A16V	MSS	UCEC
TCGA-EY-A3QX	MSS	UCEC
TCGA-BG-A0M3	MSS	UCEC
TCGA-BK-A0CA	MSS	UCEC
TCGA-AJ-A3BI	MSS	UCEC
TCGA-AX-A3FZ	MSS	UCEC
TCGA-BK-A139	MSS	UCEC
TCGA-BK-A6W4	MSS	UCEC
TCGA-QS-A744	MSS	UCEC
TCGA-A5-A0GR	MSS	UCEC
TCGA-AX-A2HH	MSS	UCEC
TCGA-D1-A16I	MSS	UCEC
TCGA-QS-A8F1	MSS	UCEC
TCGA-A5-A0GX	MSS	UCEC
TCGA-D1-A16D	MSS	UCEC
TCGA-B5-A0JX	MSS	UCEC
TCGA-DF-A2KV	MSS	UCEC
TCGA-BK-A0CB	MSS	UCEC
TCGA-D1-A17K	MSS	UCEC
TCGA-B5-A1MY	MSS	UCEC
TCGA-AJ-A23N	MSS	UCEC
TCGA-AP-A0LV	MSS	UCEC
TCGA-A5-A0GV	MSS	UCEC
TCGA-PG-A916	MSS	UCEC
TCGA-EO-A1Y5	MSS	UCEC
TCGA-EO-A3KW	MSS	UCEC
TCGA-BS-A0U9	MSS	UCEC
TCGA-FI-A2F8	MSS	UCEC
TCGA-FI-A3PV	MSS	UCEC
TCGA-AP-A0LN	MSS	UCEC
TCGA-BG-A0VV	MSS	UCEC
TCGA-B5-A0JY	MSS	UCEC
TCGA-KP-A3W4	MSS	UCEC
TCGA-DI-A2QY	MSS	UCEC
TCGA-BG-A18C	MSS	UCEC
TCGA-D1-A17L	MSS	UCEC
TCGA-AX-A06J	MSS	UCEC
TCGA-A5-A2K5	MSS	UCEC
TCGA-B5-A11S	MSS	UCEC
TCGA-A5-A0GE	MSS	UCEC
TCGA-AP-A5FX	MSS	UCEC
TCGA-DI-A2QU	MSS	UCEC
TCGA-PG-A915	MSS	UCEC
TCGA-BG-A0MI	MSS	UCEC
TCGA-AP-A0LL	MSS	UCEC
TCGA-AP-A1DQ	MSS	UCEC
TCGA-A5-A0GU	MSS	UCEC
TCGA-E6-A8L9	MSS	UCEC
TCGA-EY-A1GC	MSS	UCEC
TCGA-FI-A2CY	MSS	UCEC
TCGA-AJ-A5DV	MSS	UCEC
TCGA-AX-A1C8	MSS	UCEC
TCGA-EO-A3AV	MSS	UCEC
TCGA-AJ-A23M	MSS	UCEC
TCGA-B5-A11V	MSS	UCEC
TCGA-AJ-A3EM	MSS	UCEC
TCGA-AX-A2H5	MSS	UCEC
TCGA-A5-A0GQ	MSS	UCEC
TCGA-AJ-A3TW	MSS	UCEC
TCGA-DI-A1NO	MSS	UCEC
TCGA-EY-A1GL	MSS	UCEC
TCGA-AP-A0LI	MSS	UCEC
TCGA-AX-A1CP	MSS	UCEC
TCGA-BS-A0UT	MSS	UCEC
TCGA-DI-A2QT	MSS	UCEC
TCGA-D1-A16B	MSS	UCEC
TCGA-AX-A3G6	MSS	UCEC
TCGA-AP-A053	MSS	UCEC
TCGA-B5-A11Q	MSS	UCEC
TCGA-AP-A052	MSS	UCEC
TCGA-AX-A2H4	MSS	UCEC
TCGA-A5-A0RA	MSS	UCEC
TCGA-AJ-A3NC	MSS	UCEC
TCGA-KP-A3W0	MSS	UCEC
TCGA-B5-A5OE	MSS	UCEC
TCGA-B5-A0JT	MSS	UCEC
TCGA-K6-A3WQ	MSS	UCEC
TCGA-D1-A17T	MSS	UCEC
TCGA-BS-A0V7	MSS	UCEC
TCGA-BG-A3PP	MSS	UCEC
TCGA-AJ-A3NF	MSS	UCEC
TCGA-AX-A3FV	MSS	UCEC
TCGA-AP-A0LO	MSS	UCEC
TCGA-B5-A11R	MSS	UCEC
TCGA-D1-A1O5	MSS	UCEC
TCGA-EY-A2ON	MSS	UCEC
TCGA-EY-A72D	MSS	UCEC
TCGA-AX-A2H7	MSS	UCEC
TCGA-E6-A1M0	MSS	UCEC
TCGA-EY-A1GV	MSS	UCEC
TCGA-AX-A2H2	MSS	UCEC
TCGA-DI-A1BY	MSS	UCEC
TCGA-AX-A05Z	MSS	UCEC
TCGA-BG-A0MH	MSS	UCEC
TCGA-D1-A15W	MSS	UCEC
TCGA-QF-A5YT	MSS	UCEC
TCGA-D1-A1NU	MSS	UCEC
TCGA-AX-A05U	MSS	UCEC
TCGA-D1-A0ZU	MSS	UCEC
TCGA-B5-A1N2	MSS	UCEC
TCGA-B5-A1MS	MSS	UCEC
TCGA-BG-A0VT	MSS	UCEC
TCGA-B5-A11Z	MSS	UCEC
TCGA-EY-A1GE	MSS	UCEC
TCGA-A5-A0GN	MSS	UCEC
TCGA-AJ-A3I9	MSS	UCEC
TCGA-B5-A0KB	MSS	UCEC
TCGA-EO-A22Y	MSS	UCEC
TCGA-D1-A16E	MSS	UCEC
TCGA-4E-A92E	MSS	UCEC
TCGA-AP-A0LJ	MSS	UCEC
TCGA-BK-A13C	MSS	UCEC
TCGA-EY-A1GH	MSS	UCEC
TCGA-BG-A18A	MSS	UCEC
TCGA-PG-A914	MSS	UCEC
TCGA-BS-A0TD	MSS	UCEC
