# Supplementary material for: Identification of cuproptosis-based molecular subtypes, construction of prognostic signature and characterization of immune landscape in colon cancer
Source: Front Oncol. 2023 Mar 17;13:927608. doi: 10.3389/fonc.2023.927608 (PMC10064275; doi:10.3389/fonc.2023.927608)
Supplement: Supplementary file 5 [file DataSheet_2.zip › Data Sheet 2/Rcircos.geneLabel.txt]

Chromosome	chromStart	chromEnd	Gene
chr1	100186919	100249834	DBT
chr2	99154955	99163157	LIPT1
chr3	58427630	58433857	PDHB
chr4	39459000	39477653	LIAS
chr7	107890970	107931730	DLD
chrX	19343893	19361705	PDHA1
chrX	77910656	78050395	ATP7A
chr9	113221562	113264492	SLC31A1
chr11	110429883	110464881	FDX1
chr11	112024814	112064390	DLAT
chr13	51930436	52012125	ATP7B
chr14	74881891	74903745	DLST
chr16	81081961	81096403	GCSH
