# Supplementary material for: Identification of cuproptosis-based molecular subtypes, construction of prognostic signature and characterization of immune landscape in colon cancer
Source: Front Oncol. 2023 Mar 17;13:927608. doi: 10.3389/fonc.2023.927608 (PMC10064275; doi:10.3389/fonc.2023.927608)
Supplement: Supplementary file 5 [file DataSheet_2.zip › Data Sheet 2/Rcircos.scatter.txt]

chromosome	start	stop	seg.mean
chr1	100186919	100249834	-1
chr2	99154955	99163157	1
chr3	58427630	58433857	-1
chr4	39459000	39477653	-1
chr7	107890970	107931730	0
chrX	19343893	19361705	-1
chrX	77910656	78050395	-1
chr9	113221562	113264492	-1
chr11	110429883	110464881	-1
chr11	112024814	112064390	-1
chr13	51930436	52012125	1
chr14	74881891	74903745	-1
chr16	81081961	81096403	-1
