# Supplementary material for: Identification of cuproptosis-based molecular subtypes, construction of prognostic signature and characterization of immune landscape in colon cancer
Source: Front Oncol. 2023 Mar 17;13:927608. doi: 10.3389/fonc.2023.927608 (PMC10064275; doi:10.3389/fonc.2023.927608)
Supplement: Supplementary file 5 [file DataSheet_2.zip › Data Sheet 2/TMB.txt]

id	TMB
TCGA-AA-3812	2.31578947368421
TCGA-AA-3492	51.2894736842105
TCGA-AA-3678	1.47368421052632
TCGA-CM-5344	1.47368421052632
TCGA-RU-A8FL	2.84210526315789
TCGA-D5-6922	2.31578947368421
TCGA-AY-5543	2.42105263157895
TCGA-A6-6142	1.78947368421053
TCGA-AA-3845	17.2894736842105
TCGA-QG-A5YW	3.15789473684211
TCGA-DM-A28F	5.15789473684211
TCGA-AZ-4313	12.8421052631579
TCGA-AA-3848	2.84210526315789
TCGA-AA-3681	2.34210526315789
TCGA-CM-4747	1.52631578947368
TCGA-CM-6163	1.89473684210526
TCGA-A6-4105	3.42105263157895
TCGA-QG-A5Z2	19.9210526315789
TCGA-F4-6461	3.23684210526316
TCGA-G4-6321	0.815789473684211
TCGA-A6-6651	1.78947368421053
TCGA-D5-6924	3.02631578947368
TCGA-AA-A01P	21.1052631578947
TCGA-AA-3679	1.34210526315789
TCGA-AA-3675	1.81578947368421
TCGA-AA-3814	1.89473684210526
TCGA-AA-3494	1.39473684210526
TCGA-CK-5915	1.92105263157895
TCGA-CK-6747	4.18421052631579
TCGA-AA-3870	1.47368421052632
TCGA-5M-AATA	1.68421052631579
TCGA-AA-3852	2.81578947368421
TCGA-AA-A01V	2.65789473684211
TCGA-AA-3956	3.07894736842105
TCGA-DM-A28A	2.81578947368421
TCGA-CM-5864	3.89473684210526
TCGA-AU-6004	22.8947368421053
TCGA-A6-6138	2.31578947368421
TCGA-AA-3975	2.63157894736842
TCGA-AA-3660	2.73684210526316
TCGA-CM-4750	1.71052631578947
TCGA-CM-4746	17.7894736842105
TCGA-CM-5862	1.94736842105263
TCGA-AA-A03J	1.81578947368421
TCGA-AA-3869	0.921052631578947
TCGA-3L-AA1B	2.60526315789474
TCGA-AA-A01S	1.18421052631579
TCGA-DM-A28H	3
TCGA-AA-3979	3.10526315789474
TCGA-AA-A02Y	2.60526315789474
TCGA-AA-3986	1.63157894736842
TCGA-CK-6746	30.5
TCGA-AA-3854	2.63157894736842
TCGA-D5-6929	2.31578947368421
TCGA-AA-A02O	3.78947368421053
TCGA-NH-A8F7	2.39473684210526
TCGA-CM-5348	3.76315789473684
TCGA-AA-3815	20.2894736842105
TCGA-AA-3495	1.44736842105263
TCGA-CK-5914	3.05263157894737
TCGA-AA-A02R	26.4210526315789
TCGA-AA-3819	3.44736842105263
TCGA-G4-6293	2.60526315789474
TCGA-A6-3807	1.44736842105263
TCGA-AA-3842	1.63157894736842
TCGA-AA-3941	1.68421052631579
TCGA-AA-3950	19
TCGA-AA-3980	2.02631578947368
TCGA-AY-A54L	2.68421052631579
TCGA-CK-6751	3.97368421052632
TCGA-AA-3930	2.44736842105263
TCGA-AA-3877	27
TCGA-AA-3844	2.39473684210526
TCGA-AA-3967	3.15789473684211
TCGA-CM-4751	1.92105263157895
TCGA-CA-6717	180.315789473684
TCGA-DM-A1DA	6.21052631578947
TCGA-AA-3713	26.0526315789474
TCGA-AA-3818	2.60526315789474
TCGA-AA-3666	3.26315789473684
TCGA-D5-6533	3.47368421052632
TCGA-AA-3672	40.0789473684211
TCGA-CM-5349	2.15789473684211
TCGA-CK-5912	1.5
TCGA-D5-6928	36.9210526315789
TCGA-AA-3855	2.71052631578947
TCGA-AD-6890	2.39473684210526
TCGA-AZ-6599	5.34210526315789
TCGA-T9-A92H	3.81578947368421
TCGA-AA-3506	3.23684210526316
TCGA-G4-6625	2.28947368421053
TCGA-AA-3864	58.1052631578947
TCGA-CM-5868	1.68421052631579
TCGA-AA-3947	50.1052631578947
TCGA-D5-5539	2.07894736842105
TCGA-G4-6628	46.7368421052632
TCGA-AA-3972	1.10526315789474
TCGA-D5-5538	2.39473684210526
TCGA-AA-3862	1.89473684210526
TCGA-AA-3966	22.4473684210526
TCGA-AA-3680	2.44736842105263
TCGA-AA-3858	1.15789473684211
TCGA-DM-A0XD	3.52631578947368
TCGA-CA-6716	3.34210526315789
TCGA-NH-A6GB	3.71052631578947
TCGA-AA-3667	1.55263157894737
TCGA-G4-6320	23.7894736842105
TCGA-AZ-6598	58.0789473684211
TCGA-A6-6650	2
TCGA-F4-6460	2.84210526315789
TCGA-AA-3693	2.78947368421053
TCGA-AA-3685	1.55263157894737
TCGA-NH-A6GC	2.60526315789474
TCGA-AA-3867	2.26315789473684
TCGA-AD-A5EK	1.94736842105263
TCGA-AA-A02F	1.13157894736842
TCGA-AA-3977	71.5
TCGA-A6-6137	2.36842105263158
TCGA-AD-A5EJ	34.3684210526316
TCGA-AA-3662	1.84210526315789
TCGA-CM-4752	2.39473684210526
TCGA-D5-5541	1.18421052631579
TCGA-CA-5796	1.26315789473684
TCGA-CM-5860	2.21052631578947
TCGA-CK-5916	35.7368421052632
TCGA-AA-A017	1.07894736842105
TCGA-AA-3664	3.28947368421053
TCGA-AD-5900	35.2368421052632
TCGA-AA-3846	1.94736842105263
TCGA-AA-3688	1.31578947368421
TCGA-AA-3850	2.10526315789474
TCGA-AA-3841	1.52631578947368
TCGA-AA-3655	1.84210526315789
TCGA-AD-6895	37.8947368421053
TCGA-AD-6899	3.13157894736842
TCGA-AA-3861	2.23684210526316
TCGA-AA-3866	2.28947368421053
TCGA-A6-4107	3.36842105263158
TCGA-AY-6386	2.34210526315789
TCGA-AA-3971	1.68421052631579
TCGA-AA-3976	1.81578947368421
TCGA-AA-A004	1.42105263157895
TCGA-AM-5820	2.21052631578947
TCGA-AA-3872	0.736842105263158
TCGA-AA-3939	1.55263157894737
TCGA-F4-6704	1.5
TCGA-CA-5797	1.36842105263158
TCGA-AA-3989	2.36842105263158
TCGA-DM-A1HB	28.4736842105263
TCGA-CK-6748	1.31578947368421
TCGA-AA-3955	2.63157894736842
TCGA-AA-3511	2.5
TCGA-AA-A02H	1.52631578947368
TCGA-CM-4748	1.15789473684211
TCGA-AA-3502	4.05263157894737
TCGA-D5-6920	2.44736842105263
TCGA-G4-6322	1.84210526315789
TCGA-AA-A01C	1.34210526315789
TCGA-A6-6652	1.89473684210526
TCGA-QG-A5Z1	2.15789473684211
TCGA-G4-6303	2
TCGA-AA-3837	2.78947368421053
TCGA-CM-5341	3.44736842105263
TCGA-AA-3860	0.973684210526316
TCGA-AM-5821	30.2368421052632
TCGA-AA-3496	2.31578947368421
TCGA-AA-3811	18.9473684210526
TCGA-F4-6459	2.76315789473684
TCGA-QG-A5YV	2.92105263157895
TCGA-D5-6926	2.18421052631579
TCGA-G4-6627	1.47368421052632
TCGA-AA-3949	24.0526315789474
TCGA-D5-5537	2.26315789473684
TCGA-A6-6654	3.78947368421053
TCGA-D5-6898	1.71052631578947
TCGA-AA-A010	188.315789473684
TCGA-AA-3510	72.8157894736842
TCGA-AA-3684	2.26315789473684
TCGA-A6-3810	3.21052631578947
TCGA-AZ-6603	1.63157894736842
TCGA-D5-5540	2.39473684210526
TCGA-A6-3808	2.92105263157895
TCGA-DM-A28G	2.5
TCGA-AA-3530	1.84210526315789
TCGA-CM-5861	32.1052631578947
TCGA-AA-3875	2.42105263157895
TCGA-A6-6649	2.39473684210526
TCGA-AA-3831	2.5
TCGA-NH-A50V	3.26315789473684
TCGA-NH-A8F8	2.42105263157895
TCGA-AZ-5403	1.39473684210526
TCGA-CA-6715	1.97368421052632
TCGA-AA-3982	2.5
TCGA-CA-6719	2.39473684210526
TCGA-D5-6529	2.36842105263158
TCGA-AA-3856	1.28947368421053
TCGA-AA-3984	113
TCGA-AA-3851	2.10526315789474
TCGA-CA-6718	77.6578947368421
TCGA-D5-6927	15.1315789473684
TCGA-A6-6648	2.05263157894737
TCGA-AA-3952	2.23684210526316
TCGA-AU-3779	2.18421052631579
TCGA-DM-A0XF	2.31578947368421
TCGA-G4-6626	2.86842105263158
TCGA-AD-6963	1.5
TCGA-AA-3509	1.26315789473684
TCGA-AA-3968	2.39473684210526
TCGA-CM-4744	2.84210526315789
TCGA-A6-3809	27.6842105263158
TCGA-AY-6196	4.15789473684211
TCGA-A6-5660	2.47368421052632
TCGA-NH-A50U	1.86842105263158
TCGA-AA-3712	2.42105263157895
TCGA-AZ-6600	3.02631578947368
TCGA-AY-4070	1.78947368421053
TCGA-A6-2679	1.89473684210526
TCGA-A6-2675	2.05263157894737
TCGA-CK-5913	20.6052631578947
TCGA-D5-6532	2.21052631578947
TCGA-AA-3673	1.68421052631579
TCGA-F4-6855	2.02631578947368
TCGA-CM-6165	2.39473684210526
TCGA-A6-2681	2.97368421052632
TCGA-CK-4947	1.97368421052632
TCGA-AZ-4315	159.684210526316
TCGA-AY-A69D	4.18421052631579
TCGA-A6-2686	50.8947368421053
TCGA-G4-6315	3.18421052631579
TCGA-G4-6294	3.5
TCGA-DM-A1D4	4.05263157894737
TCGA-NH-A50T	2.81578947368421
TCGA-CM-6169	2.23684210526316
TCGA-DM-A28K	2.26315789473684
TCGA-D5-6930	28.6052631578947
TCGA-CM-6168	4
TCGA-CM-6680	1.73684210526316
TCGA-F4-6570	40.6052631578947
TCGA-AA-3994	3.55263157894737
TCGA-D5-6534	3.15789473684211
TCGA-A6-5657	0.0526315789473684
TCGA-4T-AA8H	2.76315789473684
TCGA-AY-6197	24.0789473684211
TCGA-DM-A285	3.36842105263158
TCGA-4N-A93T	1.89473684210526
TCGA-AA-3692	1.28947368421053
TCGA-A6-6782	2.5
TCGA-CM-6170	1.81578947368421
TCGA-CK-4950	3.71052631578947
TCGA-CM-6674	22.3421052631579
TCGA-AA-3973	1.52631578947368
TCGA-5M-AAT5	1.84210526315789
TCGA-CA-5254	4.55263157894737
TCGA-AA-A01I	2.31578947368421
TCGA-AA-A03F	2.76315789473684
TCGA-AY-A71X	2.05263157894737
TCGA-A6-5656	2.36842105263158
TCGA-DM-A288	1.47368421052632
TCGA-F4-6569	2.65789473684211
TCGA-QL-A97D	4.42105263157895
TCGA-CK-4951	94.7105263157895
TCGA-G4-6306	2.63157894736842
TCGA-AZ-5407	1.84210526315789
TCGA-D5-6539	1.44736842105263
TCGA-AA-3715	47
TCGA-A6-2672	23.4736842105263
TCGA-A6-A566	3.55263157894737
TCGA-F4-6807	3.44736842105263
TCGA-D5-6535	3.71052631578947
TCGA-DM-A1DB	1.47368421052632
TCGA-CM-6162	25.9736842105263
TCGA-AZ-6607	1.47368421052632
TCGA-A6-5667	1.31578947368421
TCGA-DM-A1D8	3.26315789473684
TCGA-G4-6298	1.84210526315789
TCGA-AY-A8YK	1.39473684210526
TCGA-AZ-4681	1.60526315789474
TCGA-CM-6171	28.8947368421053
TCGA-G4-6314	3.18421052631579
TCGA-G4-6295	3.13157894736842
TCGA-G4-6299	3.76315789473684
TCGA-DM-A1D9	2.65789473684211
TCGA-F4-6854	2.52631578947368
TCGA-CM-6164	1.39473684210526
TCGA-AA-3821	18.7368421052632
TCGA-A6-2674	2
TCGA-G4-6588	50.1315789473684
TCGA-D5-6538	3.05263157894737
TCGA-A6-2680	1.52631578947368
TCGA-AA-3833	9.1578947368421
TCGA-G4-6307	1.44736842105263
TCGA-DM-A282	2.21052631578947
TCGA-A6-A567	1.10526315789474
TCGA-AA-3695	3.28947368421053
TCGA-QG-A5YX	1.97368421052632
TCGA-5M-AATE	2.52631578947368
TCGA-D5-6931	6.47368421052632
TCGA-AA-A01Z	2.21052631578947
TCGA-F4-6806	2.31578947368421
TCGA-AD-6888	2.5
TCGA-AZ-6606	2.84210526315789
TCGA-AZ-6601	44.7631578947368
TCGA-AY-4071	1.89473684210526
TCGA-A6-5661	30.0526315789474
TCGA-NH-A6GA	1.86842105263158
TCGA-A6-5666	2.07894736842105
TCGA-DM-A28E	2.05263157894737
TCGA-CM-6678	2.92105263157895
TCGA-WS-AB45	58.5
TCGA-CM-5863	1.07894736842105
TCGA-AD-6548	2.28947368421053
TCGA-CA-5255	0.973684210526316
TCGA-CM-6679	1.81578947368421
TCGA-AZ-4616	2.13157894736842
TCGA-CM-6675	1.78947368421053
TCGA-5M-AAT4	3.05263157894737
TCGA-AA-A02W	1.71052631578947
TCGA-AD-6889	44.0263157894737
TCGA-AZ-4684	0.868421052631579
TCGA-AA-A02K	2.84210526315789
TCGA-G4-6304	15.1315789473684
TCGA-AA-A01X	1.31578947368421
TCGA-CK-4952	3.34210526315789
TCGA-G4-6302	9.1578947368421
TCGA-A6-2671	1.5
TCGA-A6-2685	1.02631578947368
TCGA-AZ-4323	0.657894736842105
TCGA-F4-6856	23.7105263157895
TCGA-CM-6166	1.73684210526316
TCGA-CM-6161	1.68421052631579
TCGA-CM-6172	1.78947368421053
TCGA-A6-6780	29.4473684210526
TCGA-F4-6463	1.5
TCGA-G4-6311	2.71052631578947
TCGA-A6-6653	28.0789473684211
TCGA-G4-6323	2.07894736842105
TCGA-AZ-4682	1.60526315789474
TCGA-AA-3489	1.94736842105263
TCGA-CK-4948	2.13157894736842
TCGA-DM-A1HA	3.34210526315789
TCGA-D5-6541	2.13157894736842
TCGA-A6-5664	1.02631578947368
TCGA-DM-A1D0	2.34210526315789
TCGA-A6-5659	2.78947368421053
TCGA-SS-A7HO	3.5
TCGA-DM-A28M	2.10526315789474
TCGA-A6-2677	2.73684210526316
TCGA-D5-6932	2.94736842105263
TCGA-5M-AAT6	42.9210526315789
TCGA-AZ-4614	3.47368421052632
TCGA-CM-6167	1.57894736842105
TCGA-CM-4743	30.2894736842105
TCGA-AA-3488	1.15789473684211
TCGA-G4-6317	1.94736842105263
TCGA-AD-6964	32.3421052631579
TCGA-D5-6530	27.1315789473684
TCGA-DM-A1D6	2.26315789473684
TCGA-DM-A28C	2.5
TCGA-D5-7000	2.34210526315789
TCGA-AA-A01T	2.05263157894737
TCGA-A6-2684	1.57894736842105
TCGA-CM-6677	2.94736842105263
TCGA-AA-A01R	40.2631578947368
TCGA-AZ-4308	1.47368421052632
TCGA-A6-A56B	2.10526315789474
TCGA-D5-6540	31.0263157894737
TCGA-AA-3663	44.6315789473684
TCGA-DM-A0X9	4.21052631578947
TCGA-D5-6536	2.57894736842105
TCGA-G4-6309	20.7105263157895
TCGA-D5-6531	4.18421052631579
TCGA-AA-3697	3.94736842105263
TCGA-G4-6586	29.2368421052632
TCGA-A6-A565	3
TCGA-AA-A00N	105.894736842105
TCGA-A6-2682	1.07894736842105
TCGA-DM-A280	2.52631578947368
TCGA-AD-6901	5.21052631578947
TCGA-CA-5256	1.73684210526316
TCGA-AD-6965	2.39473684210526
TCGA-G4-6297	1.71052631578947
TCGA-DM-A1D7	2.63157894736842
TCGA-AZ-6608	3.26315789473684
TCGA-AA-A02E	2.97368421052632
TCGA-CM-6676	1.76315789473684
TCGA-AZ-4615	20
TCGA-AA-A022	37
TCGA-NH-A5IV	57.4736842105263
TCGA-F4-6808	2.21052631578947
TCGA-F4-6703	6.89473684210526
TCGA-AA-A024	1.42105263157895
TCGA-F4-6809	2.94736842105263
TCGA-F4-6805	1.44736842105263
TCGA-G4-6310	2.23684210526316
TCGA-D5-6537	2.44736842105263
TCGA-A6-6781	50.1842105263158
TCGA-AA-3696	1.89473684210526
TCGA-A6-5665	45.8684210526316
TCGA-AZ-6605	1.55263157894737
