# Supplementary material for: Identification of cuproptosis-based molecular subtypes, construction of prognostic signature and characterization of immune landscape in colon cancer
Source: Front Oncol. 2023 Mar 17;13:927608. doi: 10.3389/fonc.2023.927608 (PMC10064275; doi:10.3389/fonc.2023.927608)
Supplement: Supplementary file 5 [file DataSheet_2.zip › Data Sheet 2/TMEscores.txt]

ID	StromalScore	ImmuneScore	ESTIMATEScore	TumorPurity
TCGA_TCGA-CK-4950	-357.110369423028	1336.47970970604	979.369340283015	0.732542210466818
TCGA_TCGA-G4-6294	-803.760820036131	391.372816672589	-412.388003363542	0.855410516569687
TCGA_TCGA-A6-3807	2.90697667221007	1167.66153117635	1170.56850784856	0.713151219175511
TCGA_TCGA-AA-3846	-454.110141284753	1049.15270527518	595.04256399043	0.769759164914563
TCGA_TCGA-F4-6703	1855.27842609353	2652.68014841832	4507.95857451185	0.299428006677215
TCGA_TCGA-AZ-4313	-944.526369980933	191.689340842258	-752.837029138675	0.880215864136111
TCGA_TCGA-F4-6461	214.771160399884	952.086862497909	1166.85802289779	0.713532922909207
TCGA_TCGA-AA-3811	-308.281045904434	989.260194122448	680.979148218014	0.761645869658213
TCGA_TCGA-G4-6303	58.1404886523335	495.538685290533	553.679173942867	0.773620705787514
TCGA_TCGA-QG-A5Z2	-1486.04331371859	1127.18067130395	-358.862642414637	0.851314668603149
TCGA_TCGA-CA-5256	-550.346649324766	813.495969113234	263.149319788468	0.799931978488162
TCGA_TCGA-G4-6317	-1401.52447414617	-451.555749174271	-1853.08022332044	0.945073633344509
TCGA_TCGA-CM-5341	873.439154133269	1796.46989057726	2669.90904471053	0.542909207319308
TCGA_TCGA-F4-6854	6.27673581959854	684.01411481464	690.290850634238	0.760759448607943
TCGA_TCGA-AA-3947	288.085272567346	1176.37734063343	1464.46261320077	0.68225533229971
TCGA_TCGA-CM-6162	1528.01323446525	2045.62057133111	3573.63380579636	0.427062056987949
TCGA_TCGA-AA-3662	-81.2328093628348	1261.99240614306	1180.75959678022	0.712101756835885
TCGA_TCGA-A6-2678	-227.720420399702	942.351848136011	714.631427736309	0.758435655020775
TCGA_TCGA-CM-6675	-821.42015259975	112.11166226725	-709.3084903325	0.877165636971474
TCGA_TCGA-AY-4071	-21.3672648437167	1617.43928715818	1596.07202231446	0.668004704284216
TCGA_TCGA-CA-5797	-57.3418242169955	570.270614364064	512.928790147068	0.777397130553855
TCGA_TCGA-AA-A01R	-509.541617200595	1773.23177388674	1263.69015668614	0.703502660272487
TCGA_TCGA-A6-5664	743.703878106691	1478.82086528751	2222.5247433942	0.596849100086354
TCGA_TCGA-AA-A02H	-659.892510836243	237.8013304937	-422.091180342542	0.856147372880325
TCGA_TCGA-AA-3862	-398.558632793632	1352.72014706286	954.161514269226	0.735056007183333
TCGA_TCGA-D5-7000	-81.8222930456233	889.898496421811	808.076203376188	0.749424816873371
TCGA_TCGA-CA-6716	-373.796914893074	-153.814910677239	-527.611825570313	0.864048117867892
TCGA_TCGA-AA-A01G	-1213.04801274741	7.21168346320626	-1205.83632928421	0.909804140703061
TCGA_TCGA-A6-5661	-427.910682447229	836.51367310835	408.602990661122	0.786938146605788
TCGA_TCGA-D5-6535	-311.919018540415	1009.43190194865	697.512883408234	0.760070973465324
TCGA_TCGA-CK-6748	671.00769194372	868.011302500868	1539.01899444459	0.674213314911161
TCGA_TCGA-D5-5539	263.572645976612	1039.19930978417	1302.77195576079	0.699414037110926
TCGA_TCGA-A6-4105	255.02693510585	1486.20195972286	1741.22889482871	0.651998260671759
TCGA_TCGA-G4-6307	-1474.06856564533	-221.887155932447	-1695.95572157777	0.937284287414652
TCGA_TCGA-A6-6137	-637.753884239321	1062.18912264582	424.435238406496	0.7855020466616
TCGA_TCGA-AA-3860	216.724125293379	1309.56876883404	1526.29289412742	0.675591756661113
TCGA_TCGA-A6-2674	1242.68929185409	2054.24341492204	3296.93270677613	0.463426102224384
TCGA_TCGA-AA-3986	-209.723497146187	1912.10351892113	1702.38002177494	0.656311436668243
TCGA_TCGA-CM-6165	385.92788941232	950.263192073769	1336.19108148609	0.69589956422141
TCGA_TCGA-A6-5656	-6.90071111770124	414.41180735644	407.511096238739	0.787037032786397
TCGA_TCGA-AA-3520	243.426124360634	991.565328513688	1234.99145287432	0.706490299054108
TCGA_TCGA-G4-6625	336.451392744542	1965.0460486704	2301.49744141494	0.587508102997991
TCGA_TCGA-DM-A28M	-1813.09574723388	-133.189162766905	-1946.28491000078	0.94945690327836
TCGA_TCGA-D5-6920	-511.831566094018	1105.92920076565	594.097634671636	0.769847697469674
TCGA_TCGA-DM-A288	-1388.74908498645	-309.28351219934	-1698.03259718579	0.937390508082683
TCGA_TCGA-AA-A02O	-931.905365208159	532.934007730817	-398.971357477343	0.854388802253511
TCGA_TCGA-AA-A02E	-1036.45001179835	336.184503746632	-700.265508051717	0.876527460566754
TCGA_TCGA-AA-3710	157.746851560715	2300.40284351659	2458.14969507731	0.568746666001599
TCGA_TCGA-AZ-4614	-1542.28792456449	152.555105627466	-1389.73281893703	0.920674805857633
TCGA_TCGA-G4-6320	-1422.21269859625	197.14360864547	-1225.06908995078	0.910972226053577
TCGA_TCGA-A6-6781	1636.49599614249	2163.3456371003	3799.84163324279	0.396807749408419
TCGA_TCGA-AA-3856	-368.005968259006	1552.79297704377	1184.78700878476	0.711686580825191
TCGA_TCGA-A6-6138	480.245666364355	1845.19439040057	2325.44005676493	0.584660484298342
TCGA_TCGA-A6-2685	927.416285209419	1651.06030413374	2578.47658934316	0.554131001096659
TCGA_TCGA-QG-A5YX	-1574.38171438998	12.799800378116	-1561.58191401186	0.930227117717589
TCGA_TCGA-DM-A1D8	-1236.20008371436	-186.033988304984	-1422.23407201934	0.922526512732014
TCGA_TCGA-AM-5821	-134.927251488307	1543.75846579292	1408.83121430461	0.688202827229968
TCGA_TCGA-A6-6650	-963.052935273015	17.4096371465438	-945.643298126471	0.893292822565141
TCGA_TCGA-CK-5916	148.518611540205	1759.79129742883	1908.30990896903	0.633208267850884
TCGA_TCGA-NH-A50T	-1259.08039765997	-393.588579403868	-1652.66897706383	0.935050597063909
TCGA_TCGA-WS-AB45	2038.99263452781	2539.48675736816	4578.47939189597	0.289535447017327
TCGA_TCGA-AA-A00Z	-842.708804065325	404.949751639933	-437.759052425393	0.857333519190132
TCGA_TCGA-CM-6674	46.9894126913216	1029.48488450187	1076.47429719319	0.722765198845112
TCGA_TCGA-AA-3833	176.571961936682	1359.14501163378	1535.71697357046	0.674571203210958
TCGA_TCGA-A6-2680	-309.537577503014	844.250860127128	534.713282624114	0.775381767028715
TCGA_TCGA-CM-5862	-288.851378827833	-183.984342001472	-472.835720829305	0.8599725711872
TCGA_TCGA-AA-3555	-62.6303948222048	711.010845555951	648.380450733746	0.764737858601116
TCGA_TCGA-DM-A28G	-1143.33963099245	123.661402732695	-1019.67822825975	0.898124634661067
TCGA_TCGA-5M-AATE	-956.801837254315	101.972527195516	-854.829310058799	0.887221929987041
TCGA_TCGA-DM-A28H	-1194.48349148115	-336.917451516592	-1531.40094299774	0.928592174271313
TCGA_TCGA-AA-A024	-1275.15163459895	218.749834849553	-1056.4017997494	0.900482039420857
TCGA_TCGA-CM-4747	-320.469853987721	498.534308837417	178.064454849697	0.807364210317202
TCGA_TCGA-G4-6314	564.882807518506	600.933182257638	1165.81598977614	0.713640080518435
TCGA_TCGA-AA-3930	-129.029754897378	1271.08131392411	1142.05155902673	0.716079361483319
TCGA_TCGA-CA-6718	46.7805043851251	1840.41065367713	1887.19115806226	0.635604554418766
TCGA_TCGA-AD-6963	-821.862004147421	1060.05493551907	238.192931371651	0.802124923303679
TCGA_TCGA-AA-3982	64.6952368028935	1496.06723450883	1560.76247131172	0.671852704626928
TCGA_TCGA-5M-AATA	-414.01771089753	627.038965999652	213.021255102123	0.804325881553896
TCGA_TCGA-CM-6680	283.611167138839	1215.54713982708	1499.15830696592	0.678522991309334
TCGA_TCGA-DM-A1D6	-1617.04349200827	-689.520302831971	-2306.56379484024	0.964722146157985
TCGA_TCGA-AZ-6603	236.101541689079	1018.75951553967	1254.86105722875	0.704423133509072
TCGA_TCGA-A6-6142	775.889675667641	853.465896417673	1629.35557208531	0.664361063586676
TCGA_TCGA-AZ-4315	-308.807906247896	962.514820850444	653.706914602548	0.764233838034453
TCGA_TCGA-AD-6895	-143.508721123062	1121.45684313566	977.948122012595	0.732684205548158
TCGA_TCGA-CA-5796	-1035.94075354317	752.96528455145	-282.975468991717	0.84541764803771
TCGA_TCGA-A6-2672	179.260970242543	1984.39807378066	2163.6590440232	0.603759710199912
TCGA_TCGA-AA-3510	-346.687003899252	1299.47750964268	952.790505743427	0.735192439827683
TCGA_TCGA-AA-3527	143.893781219142	1140.90076567743	1284.79454689657	0.701297647853448
TCGA_TCGA-F4-6807	1118.68515881894	1711.28443121406	2829.969590033	0.523030256811253
TCGA_TCGA-G4-6310	-354.4967096831	-381.058569318476	-735.555279001575	0.879009153911921
TCGA_TCGA-AA-A00K	-645.260588788674	611.293218174211	-33.9673706144625	0.825334945347416
TCGA_TCGA-D5-6529	672.718420292469	1815.85136325292	2488.56978354538	0.565068228629857
TCGA_TCGA-AA-A01I	-1106.74482372433	456.061966781327	-650.682856943002	0.873000921189565
TCGA_TCGA-AA-A01Z	-1227.77969698252	-246.045762201055	-1473.82545918357	0.925422713864255
TCGA_TCGA-G4-6588	-505.781146271157	750.38859562823	244.607449357072	0.801562299311913
TCGA_TCGA-CK-5912	-462.172053829915	215.795294827427	-246.376759002488	0.842536103520195
TCGA_TCGA-CM-6679	466.261757734133	1006.2854433206	1472.54720105474	0.6813872217819
TCGA_TCGA-AA-3519	-560.437518484807	755.799649267159	195.362130782352	0.805863405834899
TCGA_TCGA-AZ-6607	1147.36088180818	1377.06630853628	2524.42719034446	0.560717841481296
TCGA_TCGA-A6-5659	-297.912272536475	109.120596597803	-188.791675938673	0.837953031138839
TCGA_TCGA-CM-5344	128.640576052785	246.471216043581	375.111792096366	0.789962027432172
TCGA_TCGA-AA-3831	-341.887192652743	1071.60999678788	729.722804135136	0.756990017855183
TCGA_TCGA-DM-A0X9	-933.531643977177	503.209031151157	-430.32261282602	0.856771103758568
TCGA_TCGA-D5-6541	685.50817907151	1536.08369184209	2221.5918709136	0.596958964654551
TCGA_TCGA-A6-3810	650.082546418089	1218.87127947059	1868.95382588868	0.637668980286534
TCGA_TCGA-A6-4107	142.149313810676	1101.11723717133	1243.26655098201	0.705630115469776
TCGA_TCGA-AA-3875	-196.327249672172	1331.82021836546	1135.49296869329	0.716751029741401
TCGA_TCGA-G4-6295	-568.559743681279	1272.73189073713	704.172147055855	0.759435390044813
TCGA_TCGA-DM-A28F	-1182.79940050444	47.3359372956841	-1135.46346320876	0.905468367963619
TCGA_TCGA-CM-4743	-686.312622517342	990.831751190488	304.519128673147	0.796273136032322
TCGA_TCGA-F4-6808	-1190.91242412303	-14.0257341976192	-1204.93815832064	0.909749413756878
TCGA_TCGA-AA-A00U	-886.978672935385	272.650369743273	-614.328303192112	0.870385828779831
TCGA_TCGA-AA-A017	-358.244686348483	538.32641052124	180.081724172757	0.807189453182975
TCGA_TCGA-AA-A01X	-771.66701781538	263.304902345064	-508.362115470316	0.862622220091204
TCGA_TCGA-CM-5861	-1042.06092481054	235.906472593808	-806.154452216727	0.883903061165234
TCGA_TCGA-D5-5537	-249.765444293253	220.831046908718	-28.9343973845344	0.824917571683569
TCGA_TCGA-CK-4948	78.7438623719463	770.870260133152	849.614122505099	0.745373963407141
TCGA_TCGA-A6-3809	165.348026381977	1811.30038772144	1976.64841410342	0.625412499397479
TCGA_TCGA-AA-3968	147.004849793503	989.649459717205	1136.65430951071	0.716632144676343
TCGA_TCGA-D5-6530	-372.182494148339	1481.4177392755	1109.23524512716	0.719433435294223
TCGA_TCGA-AA-3818	-690.134340630537	510.412289108033	-179.722051522504	0.837225733417843
TCGA_TCGA-G4-6315	-1502.75915174304	-212.740607270958	-1715.49975901399	0.938280408015618
TCGA_TCGA-AA-3562	-180.543524609691	863.952355612531	683.40883100284	0.761414714830007
TCGA_TCGA-AA-3872	887.049537828189	1248.60438067048	2135.65391849867	0.607031613005174
TCGA_TCGA-AA-3845	-245.293603899365	1332.44626494335	1087.15266104399	0.721681049743901
TCGA_TCGA-AA-A010	-755.565591134416	655.054648558667	-100.510942575749	0.830810823312671
TCGA_TCGA-AA-3529	-735.420362467501	408.268356893634	-327.152005573868	0.848863312994796
TCGA_TCGA-A6-2675	731.467073873022	1319.44280367704	2050.90987755006	0.616869739815862
TCGA_TCGA-AA-3952	117.221586325225	730.292391311291	847.513977636516	0.7455794397283
TCGA_TCGA-AA-3532	241.195925954408	1653.41303002967	1894.60895598408	0.634763572044911
TCGA_TCGA-AA-3989	117.295093324659	1320.3715292349	1437.66662255956	0.685125767569622
TCGA_TCGA-AA-3530	-899.395659479436	840.486552008091	-58.9091074713452	0.82739665800159
TCGA_TCGA-NH-A5IV	-108.258168105884	1360.14462395395	1251.88645584806	0.704732982666405
TCGA_TCGA-CK-4947	64.1977218617679	1336.63542766316	1400.83314952493	0.689054128068464
TCGA_TCGA-AA-3521	-339.295177018022	545.148823175462	205.85364615744	0.804950594877204
TCGA_TCGA-AA-3554	513.815099595861	1881.53765776259	2395.35275735845	0.576304204958078
TCGA_TCGA-D5-5538	541.179342970013	1555.29970264682	2096.47904561683	0.611591279391707
TCGA_TCGA-D5-6532	-1015.63875781489	53.4622215290097	-962.176536285885	0.894381016563676
TCGA_TCGA-DM-A0XD	-652.875460810959	171.048863714383	-481.826597096576	0.860645346849505
TCGA_TCGA-AA-3492	-258.584964395345	1011.60088182562	753.01591743028	0.754751428576933
TCGA_TCGA-AA-A022	-206.539037091522	1594.56981628125	1388.03077918973	0.690414813955632
TCGA_TCGA-AD-6899	692.018069128784	1525.4608316173	2217.47890074608	0.597443216428836
TCGA_TCGA-AA-3844	-769.79185582404	836.450286048851	66.6584302248109	0.816905037896466
TCGA_TCGA-AD-6901	793.942026484676	1284.84359959608	2078.78562608076	0.613644042265635
TCGA_TCGA-AA-A01P	480.312665057278	2113.28767302127	2593.60033807855	0.552281651291247
TCGA_TCGA-G4-6293	-510.947046092996	1343.76369396619	832.816647873196	0.747015429381772
TCGA_TCGA-AA-3715	699.783576113025	2016.83532072245	2716.61889683547	0.537138491229265
TCGA_TCGA-AY-A71X	-2091.86098640438	-431.404070940783	-2523.26505734517	0.972607130783913
TCGA_TCGA-DM-A28C	-1447.70873202707	-360.704378313288	-1808.41311034035	0.94291025629975
TCGA_TCGA-AA-3560	-200.872958012274	1020.65072753839	819.777769526121	0.748286471193683
TCGA_TCGA-AA-3552	-319.0058414875	1488.29360610788	1169.28776462038	0.713282995267592
TCGA_TCGA-CM-6166	-582.191297100564	-344.48373209174	-926.675029192305	0.892037878030871
TCGA_TCGA-AZ-5403	250.215455903318	610.746784758265	860.962240661584	0.744262448521936
TCGA_TCGA-G4-6299	186.650589160901	1366.86837487369	1553.5189640346	0.672639867309834
TCGA_TCGA-AA-3496	482.170992416814	1550.89739338928	2033.06838580609	0.618928886100096
TCGA_TCGA-G4-6304	-1507.78663628951	464.111879672817	-1043.67475661669	0.899668008724854
TCGA_TCGA-CM-5864	-820.854714623232	536.703530524212	-284.151184099021	0.845509812140693
TCGA_TCGA-AY-A8YK	-991.742027071567	227.917602001996	-763.824425069571	0.880980121750232
TCGA_TCGA-DM-A28K	-1178.80858072375	20.6330016473681	-1158.17557907638	0.906878275799296
TCGA_TCGA-CK-5913	-166.096967591942	1081.87417498276	915.77720739082	0.738864458949604
TCGA_TCGA-AZ-6605	1026.93465126706	1610.59016922032	2637.52482048739	0.546895114531333
TCGA_TCGA-CM-4751	-66.2061504258722	1269.65170318747	1203.4455527616	0.709759874187983
TCGA_TCGA-CM-6677	91.0492749465356	827.02980632267	918.079081269206	0.738636729312976
TCGA_TCGA-G4-6627	504.5664964767	1520.55624228099	2025.12273875769	0.619844554424133
TCGA_TCGA-A6-2677	-476.942178066543	12.617433194285	-464.324744872258	0.859334325755359
TCGA_TCGA-AA-3544	382.252541730907	1860.29238818724	2242.54492991815	0.594488625000478
TCGA_TCGA-A6-A567	-613.43463304841	-49.0095699666951	-662.444203015105	0.873841631302572
TCGA_TCGA-CM-6676	-248.939130677629	7.14205271760119	-241.797077960028	0.842173815719246
TCGA_TCGA-AA-3867	413.94941563954	764.999978263721	1178.94939390326	0.712288285142962
TCGA_TCGA-CA-6719	437.002390053929	971.079233529849	1408.08162358378	0.688282652734285
TCGA_TCGA-NH-A50V	196.828867065972	935.161765513909	1131.99063257988	0.717109433543022
TCGA_TCGA-AA-A01C	-71.0470781870146	458.816744048347	387.769665861333	0.788821403285779
TCGA_TCGA-AA-A02F	-833.860946640659	-394.039417255158	-1227.90036389582	0.911143568198426
TCGA_TCGA-AA-A03F	-1075.23723789806	801.336647665883	-273.900590232179	0.844705422819506
TCGA_TCGA-AA-A00O	227.988689009472	663.339417521283	891.328106530754	0.741278052961653
TCGA_TCGA-AZ-4615	197.370847495224	1664.24055379901	1861.61140129423	0.638498837141779
TCGA_TCGA-AA-3854	-839.676677837032	444.316316600008	-395.360361237024	0.854113248872357
TCGA_TCGA-AA-A01V	-1518.21910921406	692.511519146381	-825.70759006768	0.885241713222666
TCGA_TCGA-AA-A00D	181.313136775129	1990.93536766186	2172.24850443699	0.60275413678885
TCGA_TCGA-A6-5657	297.978947170842	1056.33974236328	1354.31868953412	0.693986190213934
TCGA_TCGA-AA-3522	-909.503752611755	824.794593123796	-84.7091594879593	0.829517650118659
TCGA_TCGA-AA-3877	295.691012987487	1604.92940548246	1900.62041846994	0.634081478846228
TCGA_TCGA-D5-6923	374.766472374411	568.77245928045	943.538931654861	0.736112309491204
TCGA_TCGA-AZ-6599	-1864.80970153716	-172.429817430328	-2037.23951896748	0.953563029044184
TCGA_TCGA-D5-6922	467.773567373193	655.551630198015	1123.32519757121	0.717995376831449
TCGA_TCGA-AA-3692	-121.899428019316	1295.49984842639	1173.60042040707	0.712839164242615
TCGA_TCGA-4T-AA8H	-1902.09844789135	-283.134431827329	-2185.23287971868	0.959880561516898
TCGA_TCGA-AA-A01Q	-935.069918602209	986.955015628899	51.8850970266903	0.818153877723938
TCGA_TCGA-AA-3979	-1146.59999419784	78.7735153164741	-1067.82647888137	0.901210093246592
TCGA_TCGA-A6-A565	348.383012529808	2072.5454863452	2420.92849887501	0.573232068180654
TCGA_TCGA-A6-5667	-186.475280606185	198.217982054642	11.7427014484568	0.821527802597109
TCGA_TCGA-AA-3842	144.30405582988	791.689011699217	935.993067529098	0.736861577942438
TCGA_TCGA-A6-A5ZU	382.47735579057	1171.46877011749	1553.94612590806	0.672593468086445
TCGA_TCGA-A6-6780	-45.1761291190682	2022.1027280832	1976.92659896413	0.625380636095969
TCGA_TCGA-AA-3870	505.581751960007	1414.72259956383	1920.30435152384	0.631844580523587
TCGA_TCGA-NH-A6GC	-119.474620393093	164.508251206805	45.0336308137125	0.818731749752244
TCGA_TCGA-AA-3511	154.865190655721	525.399606897713	680.264797553434	0.76171381302613
TCGA_TCGA-CM-6167	1404.48739457887	1460.09149064919	2864.57888522807	0.518693563168161
TCGA_TCGA-CM-5348	936.307900893686	1393.25879649921	2329.56669739289	0.584168951069261
TCGA_TCGA-AA-3949	572.93641939472	2363.06687303425	2936.00329242897	0.509701582587744
TCGA_TCGA-AY-A54L	-2034.10665484717	-421.188897197116	-2455.29555204428	0.970239525634568
TCGA_TCGA-A6-2671	364.770832976561	833.279039349835	1198.0498723264	0.710317587332603
TCGA_TCGA-NH-A8F8	-32.1892380625315	534.274528687643	502.085290625112	0.778397340696134
TCGA_TCGA-AA-3516	-453.12232073536	1170.20451615225	717.082195416888	0.758201143369864
TCGA_TCGA-G4-6628	153.644406266392	2077.28925952645	2230.93366579284	0.595858274842873
TCGA_TCGA-AD-6964	1032.06594858416	2280.95961273849	3313.02556132265	0.461331542406268
TCGA_TCGA-AD-6888	-1999.77478780018	-76.759303825822	-2076.534091626	0.95528443765607
TCGA_TCGA-AA-3973	-472.640292685733	190.151663026846	-282.488629658887	0.845379477414823
TCGA_TCGA-AA-3680	-683.658261176955	941.529960656862	257.871699479908	0.800396624719451
TCGA_TCGA-AA-3514	289.866207973753	731.075652830438	1020.94186080419	0.728374585889227
TCGA_TCGA-QG-A5YW	-460.491765987214	989.372783902864	528.88101791565	0.775922109333881
TCGA_TCGA-AY-A69D	-909.257036632629	154.037194388568	-755.219842244061	0.880381801551911
TCGA_TCGA-5M-AAT5	-1377.09638206315	-211.71386251069	-1588.81024457384	0.931686448055678
TCGA_TCGA-AA-3673	-419.005383801367	667.783715657225	248.778331855857	0.801196085608548
TCGA_TCGA-AA-3855	-520.261877305505	1092.38766168584	572.125784380337	0.771902109854852
TCGA_TCGA-CM-6172	-233.913172028569	457.07656893777	223.163396909201	0.803440393262048
TCGA_TCGA-AZ-6600	393.055298791804	1104.46950200728	1497.52480079908	0.678699109015535
TCGA_TCGA-F4-6463	302.517346050108	589.112832503563	891.63017855367	0.741248290861576
TCGA_TCGA-AA-3971	-363.901383970216	1405.13540920941	1041.2340252392	0.726330445856033
TCGA_TCGA-AA-3666	-507.539559727488	1035.26816643922	527.728606711729	0.77602880959532
TCGA_TCGA-D5-6898	315.231145292799	1018.13750683966	1333.36865213246	0.696197029447165
TCGA_TCGA-D5-6537	-1318.35714982163	275.097229130643	-1043.25992069099	0.899641422668874
TCGA_TCGA-SS-A7HO	-1292.37787511534	-430.316010406681	-1722.69388552202	0.938645134281264
TCGA_TCGA-CK-5915	-1209.23796548057	-426.801119329224	-1636.0390848098	0.934182415947012
TCGA_TCGA-AA-A00L	-1106.30667233272	15.4338119484675	-1090.87286038425	0.902671041137441
TCGA_TCGA-G4-6321	-1220.49873543876	1106.55789721492	-113.940838223834	0.831906374387552
TCGA_TCGA-AA-3489	1513.37218858594	2282.31866917799	3795.69085776393	0.397366940118636
TCGA_TCGA-AA-A01S	-1703.33076946881	-343.6972479366	-2047.02801740541	0.953994810911853
TCGA_TCGA-DM-A1HB	-1004.30649552812	90.8272457996512	-913.479249728465	0.891160763098468
TCGA_TCGA-D5-6931	-58.2909426931356	1129.84677302552	1071.55583033239	0.723263962014926
TCGA_TCGA-T9-A92H	-1354.83710658285	-29.984306274216	-1384.82141285707	0.92039316274735
TCGA_TCGA-AD-6965	-628.526996058413	153.37406451932	-475.152931539092	0.860146108393927
TCGA_TCGA-DM-A1D7	-885.704571091628	254.062260922378	-631.64231016925	0.871634373271824
TCGA_TCGA-A6-6140	-1105.02318740621	472.028203574071	-632.994983832143	0.871731680021925
TCGA_TCGA-AA-3672	-146.246101678861	1756.10842160663	1609.86231992777	0.666496972534994
TCGA_TCGA-AA-3553	-29.5749816060947	1297.14487979861	1267.56989819252	0.703097806015609
TCGA_TCGA-A6-A56B	-224.284245642517	0.56760120578975	-223.716644436727	0.84073979941476
TCGA_TCGA-D5-6927	277.893162463781	1576.72005582374	1854.61321828752	0.639289096730021
TCGA_TCGA-AA-A00E	-302.380345902884	1422.22441955489	1119.84407365201	0.718350955612668
TCGA_TCGA-AA-3814	447.510635059516	1523.43573004725	1970.94636510676	0.626065382411322
TCGA_TCGA-A6-2676	49.4794459383062	1821.84823836808	1871.32768430639	0.637400523125616
TCGA_TCGA-AA-A02K	-1214.33135768318	26.7444984685762	-1187.58685921461	0.908689069862314
TCGA_TCGA-F4-6570	646.728061360086	1972.73526880259	2619.46333016268	0.549112791976054
TCGA_TCGA-DM-A1D9	-1056.23165442286	-155.131610345246	-1211.36326476811	0.91014055732611
TCGA_TCGA-CK-4951	444.811465791604	1637.5003251884	2082.31179098001	0.613235271946921
TCGA_TCGA-AA-3956	-148.531907986892	890.764723137481	742.232815150589	0.755788839229687
TCGA_TCGA-A6-2683	-964.772883809588	240.306358421597	-724.466525387991	0.878231894309866
TCGA_TCGA-AA-3713	-458.678164951622	1355.44403224158	896.765867289957	0.740742066441607
TCGA_TCGA-AA-3955	-818.21171611076	404.78843465081	-413.42328145995	0.855489217998711
TCGA_TCGA-AZ-6598	-558.562438439931	1180.45638658865	621.893948148715	0.76723721520385
TCGA_TCGA-F4-6704	1187.18962404268	1165.89686181869	2353.08648586137	0.581363370532633
TCGA_TCGA-CM-6163	198.701933399191	1253.93543510483	1452.63736850402	0.683523377888468
TCGA_TCGA-AA-3869	-39.8421928980887	1386.57720408542	1346.73501118733	0.694787248168111
TCGA_TCGA-AA-3538	-96.2380748532428	559.029969972043	462.7918951188	0.782005244981712
TCGA_TCGA-DM-A1DA	-1344.28503703575	-61.893417167298	-1406.17845420305	0.921614391266838
TCGA_TCGA-AA-3494	-749.719243555018	586.913603474845	-162.805640080173	0.83586523390373
TCGA_TCGA-CM-6168	1064.58915612933	1548.07809378193	2612.66724991126	0.549946249149824
TCGA_TCGA-AA-3852	118.029003416593	1158.79813570034	1276.82713911693	0.702130884277778
TCGA_TCGA-AA-3851	-274.473948903947	1220.07042452131	945.596475617363	0.735907848412982
TCGA_TCGA-A6-6654	1313.27277759145	2250.33780834313	3563.61058593458	0.428391969706561
TCGA_TCGA-DM-A28E	-1707.22491806413	-251.799461828413	-1959.02437989254	0.950042233028131
TCGA_TCGA-A6-5665	-505.821811132992	746.794727744704	240.972916611712	0.801881175214838
TCGA_TCGA-AA-3509	-338.328523010934	905.002458005283	566.673934994349	0.772410626286055
TCGA_TCGA-AA-3970	-605.755624402659	1166.19892692595	560.44330252329	0.772991177286124
TCGA_TCGA-CK-5914	-363.055184257595	471.686403415185	108.631219157589	0.813335993994851
TCGA_TCGA-A6-5666	-1217.59310142017	-25.2238027530953	-1242.81690417326	0.912043683307809
TCGA_TCGA-4N-A93T	-1696.29355765918	-104.58701593564	-1800.88057359482	0.942541433680605
TCGA_TCGA-CM-6171	-604.789087930684	748.106725657429	143.317637726745	0.810363221704647
TCGA_TCGA-G4-6309	-1050.42098298851	350.895467470396	-699.525515518117	0.876475169840342
TCGA_TCGA-AA-3697	-605.520929636796	772.457435742906	166.936506106109	0.808326957782757
TCGA_TCGA-G4-6586	-1353.31847716158	976.665756275662	-376.652720885917	0.852681837607359
TCGA_TCGA-AZ-4616	-490.881592109626	829.588185471712	338.706593362086	0.793227351566395
TCGA_TCGA-D5-6928	1225.3131987989	3212.79166916456	4438.10486796345	0.309195356769319
TCGA_TCGA-AA-A02J	-1714.43488603305	-470.427285383143	-2184.86217141619	0.959865301440018
TCGA_TCGA-D5-6538	-1323.87683307729	-639.73678892838	-1963.61362200567	0.950252277236293
TCGA_TCGA-NH-A6GB	-798.680173886652	818.522068328543	19.8418944418909	0.820849367386313
TCGA_TCGA-A6-2682	206.412061153618	1083.94211678134	1290.35417793496	0.700715649934814
TCGA_TCGA-AA-A02Y	-1967.35843535825	602.083454283253	-1365.27498107499	0.919267539545385
TCGA_TCGA-AA-3850	-39.9757513198669	1482.91200424232	1442.93625292245	0.684562111066967
TCGA_TCGA-CK-6747	-401.545258578551	649.430564200665	247.885305622114	0.801274520771318
TCGA_TCGA-A6-6782	709.989400885734	1373.10685640318	2083.09625728892	0.613144310422801
TCGA_TCGA-CM-5860	694.871979943315	973.76908245321	1668.64106239652	0.66003997571211
TCGA_TCGA-AA-A00R	-82.9062031617256	2266.11429609791	2183.20809293619	0.601469699962768
TCGA_TCGA-A6-6653	-378.071721834	774.993978902157	396.922257068157	0.787994949882478
TCGA_TCGA-AD-6890	-435.875560596512	513.118429761113	77.2428691646005	0.81600793699785
TCGA_TCGA-D5-6539	-622.816644852598	808.735663933885	185.919019081287	0.806683366502355
TCGA_TCGA-AD-A5EK	-744.342462794288	-77.121352716545	-821.463815510833	0.88495179405417
TCGA_TCGA-A6-3808	793.887748891268	1600.55396011761	2394.44170900888	0.576413489761741
TCGA_TCGA-AA-3506	-208.503154484914	1190.53936554507	982.036211060159	0.732275675186652
TCGA_TCGA-G4-6298	-565.421720967569	-439.189888291957	-1004.61160925953	0.897149905670351
TCGA_TCGA-AZ-6608	-1964.44825976338	-213.516431260158	-2177.96469102354	0.959580850715719
TCGA_TCGA-AA-3678	-638.444547727281	1118.22605671202	479.781508984743	0.780448450683804
TCGA_TCGA-G4-6306	-1839.52886270596	328.24194550092	-1511.28691720504	0.927492448185291
TCGA_TCGA-F4-6806	-316.850909460966	642.319294912015	325.468385451048	0.794409126724638
TCGA_TCGA-AA-A01T	-1169.32105512693	261.459380730656	-907.861674396271	0.890786351635843
TCGA_TCGA-A6-6651	1454.15576838551	1995.6587320273	3449.81450041281	0.443425072015219
TCGA_TCGA-AA-3812	338.773025544362	1147.68364600417	1486.45667154854	0.679891399318725
TCGA_TCGA-F4-6809	483.19576591163	1264.32314380045	1747.51890971208	0.651297916984256
TCGA_TCGA-AD-5900	106.458438394246	1332.51506595489	1438.97350434914	0.684986017530005
TCGA_TCGA-D5-6930	311.737506226161	1395.02282797025	1706.76033419641	0.65582617971123
TCGA_TCGA-AA-A03J	-341.983146015858	1116.20988032303	774.226734307177	0.752705282521584
TCGA_TCGA-AA-3815	-244.978260555106	1907.36881116547	1662.39055061036	0.660728953735571
TCGA_TCGA-CM-6169	1179.32810617002	1956.31307589246	3135.64118206249	0.484274165835986
TCGA_TCGA-F4-6855	1000.87549540663	776.951138595357	1777.82663400198	0.647915618028459
TCGA_TCGA-A6-A566	1755.1514451662	2079.16055546949	3834.31200063569	0.392158244479133
TCGA_TCGA-CA-6715	-1147.82526329149	-280.438187067602	-1428.26345035909	0.922867719236198
TCGA_TCGA-NH-A6GA	-747.834816285233	316.642671236311	-431.192145048922	0.85683691890828
TCGA_TCGA-AA-A004	-320.325827925364	1133.86202841534	813.536200489978	0.748893935215045
TCGA_TCGA-AD-6889	-923.039419731489	345.921563656281	-577.117856075209	0.867683501501071
TCGA_TCGA-D5-6536	-92.0140642892055	798.714125231519	706.700060942313	0.759193927051128
TCGA_TCGA-G4-6322	-683.427112693609	448.107533976277	-235.319578717332	0.841660746179913
TCGA_TCGA-AA-A029	-1379.53348940522	36.0041391131723	-1343.52935029205	0.918006378461087
TCGA_TCGA-AZ-5407	-1190.16499063233	833.534182373609	-356.63080825872	0.851142741934401
TCGA_TCGA-AA-A00N	504.482596153972	988.072366433629	1492.5549625876	0.679234695890017
TCGA_TCGA-D5-6540	-514.808422379206	840.94771822955	326.139295850345	0.794349306659852
TCGA_TCGA-AA-3548	-298.108259611997	1057.14879267243	759.040533060436	0.754170994434776
TCGA_TCGA-A6-6649	78.7235053632349	1076.02679320879	1154.75029857202	0.714776991705093
TCGA_TCGA-DM-A282	-778.093333778367	-207.878976646706	-985.972310425073	0.895937971774673
TCGA_TCGA-AA-3655	-222.725193413008	665.746151222398	443.02095780939	0.783810774061451
TCGA_TCGA-G4-6311	104.559303193163	872.49549170959	977.054794902753	0.732773442270716
TCGA_TCGA-G4-6297	564.992713706748	1077.78937854183	1642.78209224858	0.662886732201236
TCGA_TCGA-5M-AAT6	566.049429492168	1822.49790357534	2388.54733306751	0.577120300430539
TCGA_TCGA-D5-6534	1655.07914719811	2515.27303720709	4170.3521844052	0.346324038879924
TCGA_TCGA-DM-A1DB	-1673.11667126975	271.739086838325	-1401.37758443142	0.921340658904348
TCGA_TCGA-CM-6678	-661.826622206315	-37.4390228426063	-699.265645048922	0.876456803937169
TCGA_TCGA-AA-3660	-486.885832894859	478.581967137584	-8.30386575727545	0.823202023120757
TCGA_TCGA-DM-A0XF	-485.396512545107	451.662917496035	-33.7335950490722	0.825315568815836
TCGA_TCGA-AA-3526	-180.748942250789	1193.3981755473	1012.64923329651	0.729208088269374
TCGA_TCGA-CA-5255	-1575.42215933868	-90.1675487709488	-1665.58970810963	0.935721291469846
TCGA_TCGA-AA-3977	-152.446873263186	1194.24668517131	1041.79981190812	0.726273358660212
TCGA_TCGA-AA-A01F	-1758.08348729324	-2.24706088588237	-1760.33054817913	0.940536157851868
TCGA_TCGA-D5-5540	-700.840972958142	378.271724074049	-322.569248884093	0.848507525759641
TCGA_TCGA-5M-AAT4	-1180.31112420988	-240.726806959516	-1421.03793116939	0.922458736424336
TCGA_TCGA-AA-3864	-170.059172707756	659.745089775066	489.68591706731	0.779538648515815
TCGA_TCGA-CA-6717	920.603170146	1764.99336406268	2685.59653420868	0.540973947118596
TCGA_TCGA-CM-6161	-132.937720964809	1073.67752213778	940.739801172972	0.736390355265824
TCGA_TCGA-AA-3819	-707.761206558297	488.478045050297	-219.283161508	0.840387261399593
TCGA_TCGA-AA-3861	-1242.45360316539	1125.95859939103	-116.495003774355	0.832114366066349
TCGA_TCGA-D5-6926	597.855626567608	1011.07371409473	1608.92934066233	0.66659906396681
TCGA_TCGA-AA-3531	-945.212936624001	222.047386609933	-723.165550014068	0.878140550665242
TCGA_TCGA-AA-3685	-13.2049129199717	1562.73562926817	1549.5307163482	0.673072951547193
TCGA_TCGA-AA-3712	10.5633314885138	565.457154071688	576.020485560201	0.771538532306767
TCGA_TCGA-AA-3837	-245.19521508175	598.910504686024	353.715289604275	0.791883902139824
TCGA_TCGA-AA-3664	-1015.80132944766	528.363054978635	-487.43827446903	0.861064501696196
TCGA_TCGA-D5-6929	287.347226652877	946.445680157084	1233.79290680996	0.706614799660872
TCGA_TCGA-A6-6648	-1063.06331302127	177.793978629083	-885.26933439219	0.889274458184619
TCGA_TCGA-F4-6569	1395.90574579762	1462.34783623054	2858.25358202816	0.519487153918957
TCGA_TCGA-AA-3966	585.037087864005	2188.51783990071	2773.55492776472	0.530070271315025
TCGA_TCGA-A6-2684	792.941688702191	1298.90925960396	2091.85094830615	0.612128622985615
TCGA_TCGA-3L-AA1B	-329.921415508799	625.661991292811	295.740575784012	0.797051990672317
TCGA_TCGA-AA-A00A	-222.072225409226	1017.23095575263	795.1587303434	0.750678880023754
TCGA_TCGA-AA-3950	693.731417915225	2106.41893175632	2800.15034967154	0.526755914444366
TCGA_TCGA-DM-A285	-350.022733360228	-308.123645073169	-658.146378433398	0.873534721325908
TCGA_TCGA-CM-5349	208.453448394204	1063.9470657135	1272.40051410771	0.702593408518563
TCGA_TCGA-AA-A00J	-186.042042698839	663.891604411012	477.849561712173	0.780625723881727
TCGA_TCGA-AY-6196	1965.70942226702	2907.41410906997	4873.12353133699	0.247879780531349
TCGA_TCGA-AA-3534	-396.547801765346	389.002401056175	-7.54540070917096	0.823138808373963
TCGA_TCGA-G4-6302	1219.71628287422	1322.03163223657	2541.74791511079	0.558610839129792
TCGA_TCGA-AA-3663	-699.83569015033	765.232010984542	65.396320834212	0.817011878433433
TCGA_TCGA-AA-3549	-510.000489748745	833.896998756145	323.8965090074	0.794549249023237
TCGA_TCGA-AA-3561	-727.713359833152	546.489065972419	-181.224293860733	0.837346301554657
TCGA_TCGA-G4-6626	-1359.86209319296	-110.06946815619	-1469.93156134915	0.925205970601932
TCGA_TCGA-AA-3821	-8.52695616371262	895.840690047358	887.313733883646	0.741673436655978
TCGA_TCGA-CK-4952	-800.815587267493	442.888932439182	-357.92665482831	0.851242577044567
TCGA_TCGA-A6-2681	427.939526828526	1040.48585308778	1468.42537991631	0.681829936530851
TCGA_TCGA-AY-6197	-1060.29208181501	630.397067678134	-429.895014136872	0.85673873356832
TCGA_TCGA-AY-6386	-875.816242675258	811.109032598695	-64.7072100765631	0.827874348095986
TCGA_TCGA-AU-3779	108.925357629652	1395.41660919043	1504.34196682008	0.677963852819319
TCGA_TCGA-CM-4744	-1122.46321840103	973.091499320888	-149.37171908014	0.834781141076805
TCGA_TCGA-AD-A5EJ	-681.008445698457	327.871117189627	-353.13732850883	0.850873442510781
TCGA_TCGA-CM-4748	-73.1118333223928	748.313905442328	675.202072119936	0.762195099246168
TCGA_TCGA-AA-3517	-353.332726679468	824.722686991807	471.389960312339	0.781217993315953
TCGA_TCGA-D5-5541	244.166371820926	1083.44338667413	1327.60975849505	0.696803607701947
TCGA_TCGA-A6-2686	472.444812859972	2192.47317514988	2664.91798800985	0.543524317285508
TCGA_TCGA-NH-A50U	-576.290909528544	102.628274394579	-473.662635133966	0.860034510680751
TCGA_TCGA-AA-3543	-98.6493818126088	1797.40014175764	1698.75075994503	0.656713285692189
TCGA_TCGA-AA-3518	-563.806207442504	1299.47320805299	735.667000610491	0.756419589658508
TCGA_TCGA-AA-3984	-127.407284538396	988.35000662482	860.942722086424	0.744264362082983
TCGA_TCGA-CM-4752	28.2838494536669	1320.18232571836	1348.46617517203	0.694604462485742
TCGA_TCGA-AA-3684	740.496954372419	1527.45198230433	2267.94893667675	0.591485983861391
TCGA_TCGA-AA-3941	-1025.24088952046	289.519149643264	-735.721739877201	0.879020804150912
TCGA_TCGA-A6-5660	-81.1106326139779	553.04245414247	471.931821528492	0.781168337999395
TCGA_TCGA-A6-6652	-1205.0266211424	-207.993774477834	-1413.02039562024	0.922003708942429
TCGA_TCGA-CM-5868	-173.990580566543	310.589751541795	136.599170975252	0.810940665479137
TCGA_TCGA-CM-6164	-358.787918568071	656.078959841229	297.291041273158	0.796914525786059
TCGA_TCGA-AZ-6606	-1359.372786638	127.737592433506	-1231.63519420449	0.91136935075414
TCGA_TCGA-DM-A1HA	-1924.29951126611	-126.968028691495	-2051.2675399576	0.954181209913889
TCGA_TCGA-G4-6323	-1500.60771103784	1245.49738623224	-255.1103248056	0.843225939841021
TCGA_TCGA-AA-3542	-759.114282739611	454.659590630695	-304.454692108916	0.847097425780165
TCGA_TCGA-D5-6924	717.514106774345	1414.00900396118	2131.52311073552	0.60751335790166
TCGA_TCGA-F4-6856	-694.86609848303	522.597377093068	-172.268721389962	0.836626936291614
TCGA_TCGA-QG-A5YV	-1157.9092289546	232.94279267789	-924.966436276708	0.891924497514859
TCGA_TCGA-AA-3688	-602.257041584393	680.175060501595	77.9180189172029	0.815950646757667
TCGA_TCGA-AA-3980	-277.015688956138	1514.56192747383	1237.54623851769	0.706224844231993
TCGA_TCGA-AA-3525	-791.48464225689	886.992335412931	95.5076931560409	0.814455241811168
TCGA_TCGA-AA-3994	-290.104782279624	743.092517516306	452.987735236682	0.782901408402778
TCGA_TCGA-AY-4070	-431.336223508038	754.558342762216	323.222119254179	0.794609353403954
TCGA_TCGA-AA-3495	-551.143681865221	994.85219964554	443.708517780319	0.783748095157168
TCGA_TCGA-D5-6531	93.1314826910914	1083.00066063379	1176.13214332488	0.712578482382669
TCGA_TCGA-CA-5254	-234.843661266456	259.44737185915	24.6037105926937	0.820449948502754
TCGA_TCGA-QL-A97D	-1015.27993405495	986.619832183717	-28.6601018712328	0.824894812005914
TCGA_TCGA-AA-A02R	65.959224664637	1890.78205973848	1956.74128440312	0.627689951858781
TCGA_TCGA-CK-6751	39.8872514344942	627.694534099669	667.581785534163	0.762918725415695
TCGA_TCGA-F4-6805	856.706889889026	1388.13063693893	2244.83752682795	0.594217988924847
TCGA_TCGA-AA-3696	-614.165725017778	41.6376579708783	-572.528067046899	0.867348383044981
TCGA_TCGA-A6-5662	-424.492562851535	39.3433243889703	-385.149238462565	0.853332744550275
TCGA_TCGA-AZ-6601	321.402954507199	1737.77120601113	2059.17416051833	0.615914496597798
TCGA_TCGA-AA-3556	-503.744902800427	838.479474874481	334.734572074054	0.793582248742612
TCGA_TCGA-DM-A1D4	-1740.74319050317	167.168519577414	-1573.57467092575	0.930871714357272
TCGA_TCGA-RU-A8FL	-2235.92565412833	-505.895216026214	-2741.82087015454	0.979562879452962
TCGA_TCGA-AA-3975	-223.0822913571	892.297565439642	669.215274082541	0.762763688886266
TCGA_TCGA-F4-6460	283.969860230773	789.215606750011	1073.18546698078	0.723098748459434
TCGA_TCGA-AZ-4308	211.473443947152	851.540385163053	1063.0138291102	0.724129278061465
TCGA_TCGA-AA-3972	-514.222661821123	320.981691516957	-193.240970304166	0.83830927935272
TCGA_TCGA-AA-3858	-185.320800881716	749.551607671409	564.230806789693	0.772638346419868
TCGA_TCGA-AA-3679	-469.249591142913	697.328813519705	228.079222376792	0.803010562412927
TCGA_TCGA-AY-5543	-1009.87019199454	776.920723535692	-232.94946845885	0.841472824397739
TCGA_TCGA-AU-6004	181.912224708194	1470.79136295211	1652.7035876603	0.661795623859268
TCGA_TCGA-DM-A28A	-399.211956451831	82.3580818455458	-316.853874606285	0.848063268523658
TCGA_TCGA-AA-3848	-784.537566750069	597.467565598737	-187.070001151332	0.837815083343104
TCGA_TCGA-AA-3667	-554.276404161806	899.795893953302	345.519489791496	0.792617996442539
TCGA_TCGA-AA-A00F	-216.971568124385	430.336490191656	213.36492206727	0.804295905909044
TCGA_TCGA-AA-3866	616.187228410309	1936.4486987289	2552.63592713921	0.557284503322958
TCGA_TCGA-AA-A01K	96.5331326867243	874.201977809263	970.735110495987	0.733404371708211
TCGA_TCGA-CM-5863	366.764010805885	850.753950568698	1217.51796137458	0.708303215324062
TCGA_TCGA-NH-A8F7	-1530.77886810745	-575.341628013717	-2106.12049612117	0.956559582124915
TCGA_TCGA-D5-6932	9.6829821541179	757.25997386372	766.942956017837	0.753408751123783
TCGA_TCGA-AA-3675	-638.09330129393	505.866433542608	-132.226867751322	0.833392868553629
TCGA_TCGA-AA-3681	-516.475823355912	1235.747684211	719.271860855089	0.757991533346421
TCGA_TCGA-AA-A00Q	-549.669292489841	518.173033708243	-31.4962587815977	0.825130077624669
TCGA_TCGA-AM-5820	-338.344595225592	209.246062728209	-129.098532497383	0.833138987724838
TCGA_TCGA-CK-6746	-777.673409281633	1480.0419494835	702.36854020187	0.7596076042714
TCGA_TCGA-AA-A00W	-1724.5846823828	265.953544563923	-1458.63113781888	0.924575251964007
TCGA_TCGA-AZ-4323	516.104137512074	2362.60716222793	2878.71129974	0.51691885515718
TCGA_TCGA-CM-4746	-1260.31500285125	321.742756826484	-938.572246024769	0.892825809410369
TCGA_TCGA-A6-6141	-386.247502113428	1193.08467912175	806.837177008317	0.749545221797208
TCGA_TCGA-DM-A280	-697.324329179488	298.298152716685	-399.026176462803	0.854392983614302
TCGA_TCGA-AA-3939	-319.943461010713	1079.38075855484	759.437297544126	0.754132747945644
TCGA_TCGA-A6-2679	-315.746947703424	1400.14509258777	1084.39814488435	0.721960879080494
TCGA_TCGA-AA-3502	-1209.98551263893	900.351536716697	-309.63397592223	0.847501211056906
TCGA_TCGA-D5-6533	-400.035314371111	537.25223151838	137.216917147269	0.81088760388902
TCGA_TCGA-AA-3693	-793.025629497939	357.081734366659	-435.94389513128	0.85719633367127
TCGA_TCGA-AD-6548	131.706223301845	1336.18661899022	1467.89284229207	0.68188711689376
TCGA_TCGA-CM-6170	53.7098494938913	852.620712342097	906.330561835989	0.73979815343001
TCGA_TCGA-F4-6459	650.940619405899	645.062690336326	1296.00330974223	0.70012380481697
TCGA_TCGA-DM-A1D0	-1728.25320584446	-609.036390163408	-2337.28959600787	0.965899728831965
TCGA_TCGA-AA-A02W	-842.332144238846	68.2362193037767	-774.09592493507	0.881692510846338
TCGA_TCGA-AA-3524	-516.654452823567	648.710997255978	132.05654443241	0.811330651635967
TCGA_TCGA-AA-3841	-176.330372401696	1196.27435433052	1019.94398192882	0.728474941090675
GSE39582_GSM971957	89.9474837604284	921.386251593901	1011.33373535433	0.729340211351008
GSE39582_GSM971958	637.723508115424	1045.40618421166	1683.12969232709	0.658440795158829
GSE39582_GSM971959	-1192.34851629277	55.3277193117676	-1137.02079698101	0.905565364665541
GSE39582_GSM971960	-1272.65097584285	532.916433826363	-739.734542016483	0.879301492715525
GSE39582_GSM971961	1289.80387952982	1958.10963836919	3247.91351789901	0.46979019311634
GSE39582_GSM971962	1436.47629415075	1772.64775345422	3209.12404760497	0.474808951749298
GSE39582_GSM971963	621.359909326835	3172.26128393793	3793.62119326477	0.397645709339657
GSE39582_GSM971964	-891.28624856332	527.144888132927	-364.141360430394	0.851720944667351
GSE39582_GSM971965	-218.646110093273	501.964250275503	283.31814018223	0.798151877642629
GSE39582_GSM971966	-78.7889537819468	617.132371880486	538.34341809854	0.775045158604131
GSE39582_GSM971967	-1074.9683849887	-24.7093023057312	-1099.67768729443	0.903226467172249
GSE39582_GSM971968	888.180290551018	1826.08973105763	2714.27002160864	0.537429285622059
GSE39582_GSM971969	-216.941565514359	1923.5133457986	1706.57178028425	0.655847073555417
GSE39582_GSM971970	-1133.95045264273	-152.266913077243	-1286.21736571997	0.914637731207211
GSE39582_GSM971971	-479.221552414668	1726.40479286068	1247.18324044601	0.70522261860217
GSE39582_GSM971972	-360.001120378489	570.074093522365	210.072973143877	0.804582955279265
GSE39582_GSM971973	-962.797380600101	-36.6486224170158	-999.446003017116	0.896814708421077
GSE39582_GSM971974	-334.329891973912	509.513559522491	175.183667548579	0.807613651745811
GSE39582_GSM971975	-981.832681585736	591.589129332742	-390.243552252995	0.853722376730536
GSE39582_GSM971976	-1054.61071744988	-412.67853252404	-1467.28924997392	0.92505872135317
GSE39582_GSM971977	601.452320347549	1642.07529505147	2243.52761539902	0.594372629360669
GSE39582_GSM971978	-271.129448888928	1074.28577999661	803.15633110768	0.749902769282124
GSE39582_GSM971979	-40.5214677667181	929.162135273594	888.640667506876	0.741542772762629
GSE39582_GSM971980	-262.278337929367	1613.2116909859	1350.93335305653	0.694343886954931
GSE39582_GSM971981	690.660346083642	1801.20554689216	2491.8658929758	0.564668980862021
GSE39582_GSM971982	505.614255346345	1839.92466331202	2345.53891865837	0.582264445980281
GSE39582_GSM971983	489.011886716049	2112.87735638467	2601.88924310072	0.551266918960733
GSE39582_GSM971984	192.382548225049	1383.70891703682	1576.09146526187	0.670184376704928
GSE39582_GSM971985	-1278.53199748636	597.20510457348	-681.326892912875	0.875185932041264
GSE39582_GSM971986	371.849124797995	1420.7265778437	1792.57570264169	0.646265000079131
GSE39582_GSM971987	807.64074916966	1730.22456413451	2537.86531330417	0.559083457814153
GSE39582_GSM971988	-717.770487364694	164.756587265655	-553.013900099039	0.865919183936089
GSE39582_GSM971989	-1344.15073915146	-159.11834518353	-1503.26908433499	0.927051822114648
GSE39582_GSM971990	-579.38081006927	1392.20549427215	812.824684202882	0.74896314401013
GSE39582_GSM971991	189.669814085416	868.169164957924	1057.83897904334	0.724652943559375
GSE39582_GSM971992	-1281.44744685221	597.0510854866	-684.396361365606	0.875403819284627
GSE39582_GSM971993	-466.084141364631	1108.83261564997	642.748474285337	0.765270280032194
GSE39582_GSM971994	-502.603855691305	-135.93750306876	-638.541358760065	0.872130307995116
GSE39582_GSM971995	-288.3881293997	1163.71061530324	875.322485903541	0.742852944852133
GSE39582_GSM971996	1556.49426933869	2482.05359442628	4038.54786376497	0.364408124549126
GSE39582_GSM971997	83.7975601436449	2825.5652399037	2909.36280004735	0.513062093544703
GSE39582_GSM971998	-296.496412457045	1062.72922261655	766.23281015951	0.753477291072181
GSE39582_GSM971999	117.123531637863	1617.67210421956	1734.79563585743	0.652713978507554
GSE39582_GSM972000	-117.889527429042	380.303493832678	262.413966403636	0.799996748424597
GSE39582_GSM972001	-1146.05468214101	854.726663503463	-291.328018637548	0.846071856812404
GSE39582_GSM972002	-716.066419709033	240.499288404163	-475.567131304869	0.860177117562852
GSE39582_GSM972003	-1254.5304652952	163.230468050359	-1091.29999724484	0.902698020589243
GSE39582_GSM972004	-700.481098554956	507.289303787861	-193.191794767094	0.838305343896399
GSE39582_GSM972005	-2349.77328675504	-722.277513957158	-3072.05080071219	0.988158393513461
GSE39582_GSM972006	197.430741922859	823.186015458464	1020.61675738132	0.728407282775682
GSE39582_GSM972007	892.141295531759	1585.03906569675	2477.18036122851	0.566446776095166
GSE39582_GSM972008	542.818727720923	1474.95238234779	2017.77111006871	0.620691016216539
GSE39582_GSM972009	4.97960148141246	797.05416192349	802.033763404903	0.750011768935315
GSE39582_GSM972010	266.999970933389	951.316851018369	1218.31682195176	0.708220433198258
GSE39582_GSM972011	1579.39615523416	1424.16084559481	3003.55700082897	0.501145333540848
GSE39582_GSM972012	-1238.89355960949	417.867250982266	-821.026308627223	0.88492188565445
GSE39582_GSM972013	-268.059393579785	-261.336832962864	-529.396226542648	0.864179945885063
GSE39582_GSM972014	-748.065188104808	-190.853101139244	-938.918289244052	0.892848686493252
GSE39582_GSM972015	-788.028623435181	215.234591720324	-572.794031714857	0.867367812913339
GSE39582_GSM972016	-198.502577494208	794.651544190865	596.148966696657	0.769655484732753
GSE39582_GSM972017	-315.153984745065	996.258941697383	681.104956952319	0.761633902862168
GSE39582_GSM972018	195.637287435478	1570.42176367148	1766.05905110696	0.649230390139821
GSE39582_GSM972019	559.000614129946	1922.84552935415	2481.8461434841	0.565882232593245
GSE39582_GSM972020	-228.177036204924	868.926362676626	640.749326471702	0.765459144613145
GSE39582_GSM972021	-1244.22841885713	-230.211676247903	-1474.44009510503	0.925456898279849
GSE39582_GSM972022	-385.701238444273	863.969313635309	478.268075191036	0.780587326905987
GSE39582_GSM972023	-451.139835383597	521.161654993756	70.0218196101588	0.816620182143333
GSE39582_GSM972024	-1265.08068293787	-71.1102505790081	-1336.19093351688	0.917578667655208
GSE39582_GSM972025	-628.978866993263	663.664471419803	34.68560442654	0.819602961475121
GSE39582_GSM972026	576.655271678363	1436.44986983289	2013.10514151125	0.621227877930402
GSE39582_GSM972027	-1115.21121980686	-275.263901722434	-1390.47512152929	0.920717331354101
GSE39582_GSM972028	-392.867148814601	1287.67106786341	894.803919048808	0.740935505226602
GSE39582_GSM972029	290.374982108276	702.026446777125	992.401428885401	0.731238678098327
GSE39582_GSM972030	513.464519624619	561.357987206081	1074.8225068307	0.722932742703147
GSE39582_GSM972031	-162.000011770323	163.741236152602	1.74122438227838	0.822363981746266
GSE39582_GSM972032	-525.084237487877	327.352780112835	-197.731457375042	0.838668463244724
GSE39582_GSM972033	-2003.02126124908	-526.089477896806	-2529.11073914589	0.972806237358914
GSE39582_GSM972034	-1652.74986880056	-44.9926258337471	-1697.74249463431	0.937375676180731
GSE39582_GSM972035	-1707.79763306542	-373.471784166366	-2081.26941723178	0.955489737188623
GSE39582_GSM972036	-946.199349322568	155.263908848042	-790.935440474526	0.882856093256472
GSE39582_GSM972037	-1566.72173282865	341.613181623946	-1225.1085512047	0.910974615238606
GSE39582_GSM972038	-1095.72580283551	147.586244472741	-948.139558362765	0.893457460205791
GSE39582_GSM972039	1012.09895674136	1429.34802253481	2441.44697927617	0.57076156249329
GSE39582_GSM972040	-853.800835066822	185.356335197832	-668.444499868991	0.874269533993605
GSE39582_GSM972041	-522.26662309037	-1.5381222212968	-523.804745311667	0.863766660156667
GSE39582_GSM972042	-1209.42324035396	618.895898131571	-590.527342222386	0.868660323773922
GSE39582_GSM972043	-850.35358370021	-136.99809652115	-987.35168022136	0.896027888805602
GSE39582_GSM972044	-2042.53080647752	-331.024294530962	-2373.55510100848	0.967264340616492
GSE39582_GSM972045	-1248.17147764727	-92.0766050913261	-1340.2480827386	0.917815265356456
GSE39582_GSM972046	306.827787685026	1606.42014667514	1913.24793436017	0.632647085088861
GSE39582_GSM972047	-426.847560723264	-227.633663777723	-654.481224500987	0.873272716033792
GSE39582_GSM972048	-943.108120601478	-36.9235192463409	-980.031639847819	0.895550297364176
GSE39582_GSM972049	-1544.62607709333	-333.60409145362	-1878.23016854695	0.946273856956497
GSE39582_GSM972050	-1307.05133836127	400.545188853975	-906.506149507292	0.890695915165144
GSE39582_GSM972051	867.46302632173	590.786796543184	1458.24982286491	0.682921799268993
GSE39582_GSM972052	-340.975069596772	320.803227683899	-20.1718419128729	0.824189837587747
GSE39582_GSM972053	-1256.83157678278	-368.146240942506	-1624.97781772528	0.933601867778755
GSE39582_GSM972054	696.233428147382	1313.95691779436	2010.19034594174	0.62156310354785
GSE39582_GSM972055	-188.783354017335	1065.81232295442	877.028968937085	0.742685228576471
GSE39582_GSM972056	-854.723790574519	362.963878393525	-491.759912180994	0.861386900977052
GSE39582_GSM972057	-983.495068771482	354.654415077504	-628.840653693979	0.871432722326939
GSE39582_GSM972058	411.815295330502	1968.88800638325	2380.70330171375	0.578060229466136
GSE39582_GSM972059	688.661974746065	2059.6395264439	2748.30150118996	0.53320991040928
GSE39582_GSM972060	-44.3597014910667	1171.04004922349	1126.68034773243	0.717652488194567
GSE39582_GSM972061	-613.030020622528	661.254232802073	48.224212179545	0.818462750092103
GSE39582_GSM972062	-305.82991460853	779.701204690289	473.871290081759	0.78099056762795
GSE39582_GSM972063	426.52734964998	1201.54590734784	1628.07325699782	0.664501736374666
GSE39582_GSM972064	794.416658231867	1756.68812160107	2551.10477983294	0.557471107900571
GSE39582_GSM972065	4.15323631986557	927.962760066578	932.115996386444	0.737246201164418
GSE39582_GSM972066	-242.52775445128	1092.55250759051	850.024753139226	0.745333779388379
GSE39582_GSM972067	499.106800633653	1181.95215385638	1681.05895449003	0.658669535141855
GSE39582_GSM972068	1523.57578279389	1999.11736144844	3522.69314424233	0.433811375635763
GSE39582_GSM972069	-67.6022506776082	351.275715204656	283.673464527047	0.798120453947885
GSE39582_GSM972070	-289.524315230876	1158.74256864279	869.218253411917	0.743452498345608
GSE39582_GSM972071	49.1860292667607	570.471352097449	619.657381364209	0.767447734789542
GSE39582_GSM972072	643.627837443598	1949.89706622101	2593.52490366461	0.552290882261958
GSE39582_GSM972073	855.172800500715	1711.44772051131	2566.62052101203	0.555578865939328
GSE39582_GSM972074	-264.698886020434	1268.25366204516	1003.55477602473	0.730120941269518
GSE39582_GSM972075	-280.326380547169	1109.19101230238	828.86463175521	0.74740096476072
GSE39582_GSM972076	453.264642771397	1588.12352515192	2041.38816792332	0.61796919956561
GSE39582_GSM972077	409.298558943143	1458.11010488355	1867.40866382669	0.637843679446331
GSE39582_GSM972078	376.720239721211	646.948323962237	1023.66856368345	0.728100285729409
GSE39582_GSM972079	646.42840802146	1977.81771116311	2624.24611918457	0.54852591299613
GSE39582_GSM972080	-45.945634905765	875.048484350759	829.102849444994	0.747377732770486
GSE39582_GSM972081	-327.994425041229	617.110205221028	289.115780179799	0.797638882529486
GSE39582_GSM972082	1010.14968661952	1390.88789958831	2401.03758620783	0.575622048590937
GSE39582_GSM972083	53.3759897514078	1331.02230541867	1384.39829517008	0.690800444692465
GSE39582_GSM972084	497.95959422796	1852.3918485662	2350.35144279416	0.58168997945835
GSE39582_GSM972085	-30.0156638986227	1242.9190768387	1212.90341294008	0.708781208394831
GSE39582_GSM972086	-828.413806505583	-44.4022538077094	-872.816060313292	0.888436895016513
GSE39582_GSM972087	-1227.92417915569	903.023257508335	-324.900921647358	0.848688595668673
GSE39582_GSM972088	356.644608878694	1415.5415781489	1772.1861870276	0.648546057096133
GSE39582_GSM972089	806.131493091125	1120.16213223122	1926.29362532234	0.631162906979238
GSE39582_GSM972090	-1704.77899684504	-445.91731845757	-2150.6963153026	0.958446679793526
GSE39582_GSM972091	-1711.77559830385	156.499725715552	-1555.2758725883	0.929887018812517
GSE39582_GSM972092	566.254110077702	1088.95066285732	1655.20477293502	0.661520336430543
GSE39582_GSM972093	413.696084989306	549.547532011431	963.243617000738	0.734151471841343
GSE39582_GSM972094	256.842104212159	1285.67639199409	1542.51849620625	0.673833849833592
GSE39582_GSM972095	187.464993252643	609.763912083529	797.228905336172	0.750478083338677
GSE39582_GSM972096	-1900.84293383838	-597.35772922123	-2498.20066305961	0.971745309987481
GSE39582_GSM972097	929.578697410437	874.870133264595	1804.44883067503	0.644934037202483
GSE39582_GSM972098	-1658.71335033788	-101.475516394788	-1760.18886673267	0.94052909297535
GSE39582_GSM972099	-1235.10065185549	-93.9450234954062	-1329.0456753509	0.917161191820686
GSE39582_GSM972100	-993.216949810426	372.130150284678	-621.086799525749	0.870873865623119
GSE39582_GSM972101	-538.165686379989	1057.75246019939	519.586773819401	0.776782018530556
GSE39582_GSM972102	516.910694023622	2347.28358097674	2864.19427500036	0.51874183024956
GSE39582_GSM972103	16.8219608871372	1305.11408461667	1321.93604550381	0.697400727029145
GSE39582_GSM972104	970.337303854129	1518.44544678406	2488.78275063819	0.56504243656616
GSE39582_GSM972105	-505.944739077722	133.983442096537	-371.961296981185	0.852321865421046
GSE39582_GSM972106	-550.301074425379	56.4435444927134	-493.857529932666	0.861543260790804
GSE39582_GSM972107	-244.402433548681	1112.43984373468	868.037410185998	0.743568411063302
GSE39582_GSM972108	-774.941079694073	749.014435615989	-25.9266440780845	0.824667930212888
GSE39582_GSM972109	-927.883376348371	751.789903160412	-176.093473187958	0.836934340233683
GSE39582_GSM972110	-940.960200196705	856.027184251553	-84.9330159451517	0.829536001078202
GSE39582_GSM972111	-590.96485405417	1024.71452797237	433.749673918202	0.784655177006132
GSE39582_GSM972112	934.935843948689	1860.24763581431	2795.183479763	0.527375503540023
GSE39582_GSM972113	1289.65437550306	1607.98932344624	2897.6436989493	0.51453789405415
GSE39582_GSM972114	-757.787606253221	483.76758159142	-274.020024661801	0.844714806148116
GSE39582_GSM972115	-627.145547246428	355.828200314905	-271.317346931524	0.844502407586573
GSE39582_GSM972116	-336.483910246015	784.336124094601	447.852213848586	0.783370181161743
GSE39582_GSM972117	16.969509220282	2367.11888828929	2384.08839750957	0.577654696530981
GSE39582_GSM972118	-1425.76526255118	-205.332245327431	-1631.09750787861	0.933923362633133
GSE39582_GSM972119	-670.731935765255	-48.4535701635763	-719.185505928832	0.877860906316221
GSE39582_GSM972120	197.555904394748	1324.15471892853	1521.71062332327	0.676087513420878
GSE39582_GSM972121	-696.800080216264	982.949203463251	286.149123246986	0.797901454725804
GSE39582_GSM972122	-1426.71921109607	-290.655225778851	-1717.37443687492	0.938375550848139
GSE39582_GSM972123	-1346.77227824151	184.352473678204	-1162.41980456331	0.907140628721947
GSE39582_GSM972124	-266.340246180873	982.992327594078	716.652081413205	0.758242307673866
GSE39582_GSM972125	367.054130136739	935.527060441078	1302.58119057782	0.699434050417491
GSE39582_GSM972126	-1399.23760771705	-359.005641514564	-1758.24324923161	0.940432034555073
GSE39582_GSM972127	153.820963110786	916.712933061213	1070.533896172	0.723367545208543
GSE39582_GSM972128	267.568687681687	1240.24267220072	1507.8113598824	0.677589405423703
GSE39582_GSM972129	-660.838350953025	982.884146723466	322.045795770441	0.794714173540117
GSE39582_GSM972130	-1308.27481733143	47.4911879190544	-1260.78362941237	0.913122051490069
GSE39582_GSM972131	816.06628899601	1325.04139218869	2141.1076811847	0.606395240052939
GSE39582_GSM972132	-151.711861352866	271.217883812957	119.506022460091	0.812406242880516
GSE39582_GSM972133	590.413516512335	1317.93494745184	1908.34846396418	0.633203887549947
GSE39582_GSM972134	-70.4919096659238	980.340040895786	909.848131229862	0.739450647455981
GSE39582_GSM972135	-1849.55830069012	-352.642731482858	-2202.20103217298	0.960576006357729
GSE39582_GSM972136	-809.120614557391	348.31406119859	-460.806553358801	0.859070101675061
GSE39582_GSM972137	-959.344548867043	168.16002338754	-791.184525479503	0.882873264146659
GSE39582_GSM972138	-1148.75283412352	104.541446204039	-1044.21138791948	0.899702395469106
GSE39582_GSM972139	-1162.8937000797	-7.6682899084642	-1170.56198998816	0.907642944759942
GSE39582_GSM972140	949.350443338659	1232.69985988167	2182.05030322033	0.601605463665193
GSE39582_GSM972141	276.547316268763	1100.22072921667	1376.76804548544	0.691609845390691
GSE39582_GSM972142	-672.140511703154	307.360496962843	-364.78001474031	0.85177006396723
GSE39582_GSM972143	-175.616451992947	724.758061399904	549.141609406957	0.774042583542932
GSE39582_GSM972144	-1100.00963339548	198.299741284683	-901.709892110797	0.890375640449246
GSE39582_GSM972145	-397.523896314296	884.419930894014	486.896034579718	0.779795089178894
GSE39582_GSM972146	284.124899886616	665.124479068704	949.24937895532	0.735544688829196
GSE39582_GSM972147	-508.453732511493	286.426197405357	-222.027535106136	0.840605528200204
GSE39582_GSM972148	-480.288024041515	582.172484475417	101.884460433903	0.813911772617374
GSE39582_GSM972149	-991.511809119778	214.348174870314	-777.163634249464	0.881904885953419
GSE39582_GSM972150	-382.18300924767	937.408986216928	555.225976969258	0.773476814114276
GSE39582_GSM972151	-1342.10108849035	307.310252438804	-1034.79083605155	0.899097925838122
GSE39582_GSM972152	-1167.46173659568	219.196709490924	-948.265027104754	0.893465732169561
GSE39582_GSM972153	-480.856760034398	711.99569804236	231.138938007961	0.802742815308517
GSE39582_GSM972154	-893.667870314259	210.917042235335	-682.750828078924	0.875287032650121
GSE39582_GSM972155	-1368.27701981866	-234.091045918423	-1602.36806573709	0.932407544436445
GSE39582_GSM972156	-453.09670485193	510.526581238397	57.4298763864666	0.817685609484499
GSE39582_GSM972157	-172.68791271888	409.913841545851	237.225928826971	0.802209678423495
GSE39582_GSM972158	753.993889285579	1931.43668185626	2685.43057114184	0.540994435898701
GSE39582_GSM972159	-779.895230115969	329.246418072568	-450.648812043401	0.85830594705945
GSE39582_GSM972160	-255.971429585547	976.476442686041	720.505013100494	0.757873452956892
GSE39582_GSM972161	-894.326315961818	-289.22551817223	-1183.55183413405	0.908441643035728
GSE39582_GSM972162	148.93638748884	1070.97021088783	1219.90659837666	0.708055663248352
GSE39582_GSM972163	-447.985532524125	773.110760390493	325.125227866367	0.794439720542929
GSE39582_GSM972164	203.207169617506	781.976886512785	985.184056130291	0.731960925456362
GSE39582_GSM972165	280.819604794593	772.641816815349	1053.46142160994	0.72509560111493
GSE39582_GSM972166	-527.440711373889	323.333828997528	-204.106882376361	0.839177793095435
GSE39582_GSM972167	-405.027914895381	1223.70533609066	818.677421195279	0.748393608799463
GSE39582_GSM972168	124.153473887471	1301.1240588945	1425.27753278197	0.686449328790064
GSE39582_GSM972169	-878.85545084928	518.739747778374	-360.115703070907	0.851411156579596
GSE39582_GSM972170	126.638636882683	923.652122055093	1050.29075893778	0.725416030815094
GSE39582_GSM972171	503.684642842282	2325.62690297573	2829.31154581801	0.523112582167848
GSE39582_GSM972172	-1406.21917536129	248.186678124386	-1158.03249723691	0.906869425192309
GSE39582_GSM972173	-626.758848256839	303.097359031781	-323.661489225058	0.848592357868201
GSE39582_GSM972174	-949.284610987471	246.228900953315	-703.055710034156	0.876724533979838
GSE39582_GSM972175	-725.404145730161	210.758222548938	-514.645923181224	0.863088442885118
GSE39582_GSM972176	398.237726786219	1128.02342935503	1526.26115614125	0.675595191451387
GSE39582_GSM972177	-551.975275676732	783.239794379211	231.264518702479	0.802731822635558
GSE39582_GSM972178	-1186.59003124925	565.084545989413	-621.505485259832	0.870904071092028
GSE39582_GSM972179	392.084454372798	2292.47387308961	2684.55832746241	0.54110211246366
GSE39582_GSM972180	-702.596653691405	1871.59960136348	1169.00294767207	0.713312296750764
GSE39582_GSM972181	1365.39153332604	1630.8894368133	2996.28097013934	0.502069287298671
GSE39582_GSM972182	-1110.28524955056	164.165856306036	-946.119393244525	0.893324232064495
GSE39582_GSM972183	-1806.18824561539	-322.735894809105	-2128.9241404245	0.957530085953228
GSE39582_GSM972184	685.20166487447	1193.91456587685	1879.11623075132	0.636519181219726
GSE39582_GSM972185	-861.086952307127	-285.774768287261	-1146.86172059439	0.906177200479882
GSE39582_GSM972186	1025.71657066638	1637.34063319403	2663.05720386041	0.543753570209341
GSE39582_GSM972187	609.264992819645	1136.76370504682	1746.02869786647	0.651463890563834
GSE39582_GSM972188	-802.725639036875	478.220692592396	-324.504946444479	0.8486578525663
GSE39582_GSM972189	-458.406053101415	1884.84613591848	1426.44008281707	0.686325226760768
GSE39582_GSM972190	-907.848383172689	86.4415091659674	-821.406874006721	0.884947901683692
GSE39582_GSM972191	-716.41922279121	0.438748242260679	-715.98047454895	0.877635497819219
GSE39582_GSM972192	-215.219292559822	1221.68245760477	1006.46316504495	0.729829154169925
GSE39582_GSM972193	-1121.22288822894	327.942758556757	-793.280129672185	0.883017679695938
GSE39582_GSM972194	-818.055319478951	773.595302176252	-44.4600173026984	0.826203629247015
GSE39582_GSM972195	-1022.15300845512	865.303691063059	-156.849317392063	0.835384970397984
GSE39582_GSM972196	-1222.36974930541	836.101875281672	-386.267874023733	0.85341834287695
GSE39582_GSM972197	-913.3958103979	292.973085211254	-620.422725186646	0.870825950206665
GSE39582_GSM972198	-1283.0225127805	146.953715574551	-1136.06879720594	0.905506076101368
GSE39582_GSM972199	-925.02668542309	219.472114653382	-705.554570769708	0.876900904975237
GSE39582_GSM972200	-309.334166405497	482.40131508438	173.067148678883	0.807796824723343
GSE39582_GSM972201	676.678195900693	1590.04839234229	2266.72658824298	0.591630648725213
GSE39582_GSM972202	-774.567087302925	699.308419029012	-75.2586682739121	0.82874211550525
GSE39582_GSM972203	-207.726546459152	1238.84951126938	1031.12296481023	0.727349794595968
GSE39582_GSM972204	557.659963632087	1421.66208745413	1979.32205108622	0.625106217799652
GSE39582_GSM972205	-112.71919970068	1874.48276538399	1761.76356568331	0.649709835053263
GSE39582_GSM972206	138.961941579217	602.862415365496	741.824356944713	0.755828098591036
GSE39582_GSM972207	-210.630405797054	639.72460955637	429.094203759316	0.785078636392969
GSE39582_GSM972208	1161.43546558459	2097.19083472555	3258.62630031014	0.468401433517674
GSE39582_GSM972209	-242.281944363415	1771.82738975637	1529.54544539295	0.675239677023411
GSE39582_GSM972210	169.187392121047	516.608052155642	685.795444276688	0.761187563251932
GSE39582_GSM972211	-286.208484872955	23.0065067305231	-263.201978142432	0.843863836793641
GSE39582_GSM972212	-1123.22211972818	688.658663284147	-434.563456444034	0.857091962471305
GSE39582_GSM972213	-453.481835861198	-186.534634471699	-640.016470332897	0.872236229619207
GSE39582_GSM972214	-1483.72591900301	144.710596815031	-1339.01532218798	0.917743409816372
GSE39582_GSM972215	-32.6489331419718	1233.58642055187	1200.9374874099	0.710019170480945
GSE39582_GSM972216	-1068.94602142521	592.8517785422	-476.094242883005	0.860216575304711
GSE39582_GSM972217	-488.567708634834	278.277812258307	-210.289896376527	0.839671049311606
GSE39582_GSM972218	-1573.87381768051	252.982749858345	-1320.89106782216	0.916683509988684
GSE39582_GSM972219	-726.192176453584	-81.2743945642	-807.466571017784	0.883993119828966
GSE39582_GSM972220	292.142567435226	2265.26270911797	2557.4052765532	0.556703070954759
GSE39582_GSM972221	-991.756176389263	627.951039570886	-363.805136818377	0.851695082492708
GSE39582_GSM972222	-605.524243226369	516.45663349999	-89.0676097263795	0.829874779365058
GSE39582_GSM972223	344.873273828256	1391.00099297608	1735.87426680433	0.652594018431362
GSE39582_GSM972224	637.053382382381	2185.05066096206	2822.10404334444	0.524013965155539
GSE39582_GSM972225	-335.557910693063	1090.35868555942	754.800774866353	0.754579530206315
GSE39582_GSM972226	-545.868395133939	762.774911059104	216.906515925165	0.803986878445264
GSE39582_GSM972227	-1168.52013194647	528.357663051404	-640.162468895065	0.872246710944465
GSE39582_GSM972228	-1114.55869733015	851.053412852932	-263.505284477218	0.843887724485446
GSE39582_GSM972229	54.1777053137383	1607.26561784009	1661.44332315382	0.660833315692381
GSE39582_GSM972230	-784.190726991807	-6.30276327468026	-790.493490266487	0.882825624131962
GSE39582_GSM972231	988.138173709581	1716.0814054463	2704.21957915589	0.538672824009267
GSE39582_GSM972232	668.706539587384	1648.58940950875	2317.29594909614	0.585629917213837
GSE39582_GSM972233	-213.793857668229	1399.62931741351	1185.83545974528	0.711578457781428
GSE39582_GSM972234	1399.32547418224	1345.83678841333	2745.16226259557	0.533599685962344
GSE39582_GSM972235	482.571176364431	906.861433990945	1389.43261035538	0.690265940654762
GSE39582_GSM972236	-452.784597508241	440.023770100276	-12.7608274079652	0.823573285216397
GSE39582_GSM972237	-762.842200516474	290.43681371083	-472.405386805644	0.859940332276362
GSE39582_GSM972238	286.690017427726	862.528862215715	1149.21887964344	0.71534459394945
GSE39582_GSM972239	341.51612326887	1769.24863539808	2110.76475866695	0.609930862532154
GSE39582_GSM972240	552.202787581052	1768.67174153416	2320.87452911522	0.585204044353787
GSE39582_GSM972241	-759.143479095743	935.373368882004	176.229889786262	0.807523078218441
GSE39582_GSM972242	575.366299620077	1306.22485094905	1881.59115056913	0.636238948230267
GSE39582_GSM972243	-140.332312810059	1357.48425585013	1217.15194304007	0.708341140811448
GSE39582_GSM972244	0.702555045231141	1636.76808104877	1637.470636094	0.663470277577071
GSE39582_GSM972245	-477.251331304379	662.615405849981	185.364074545602	0.806731505030237
GSE39582_GSM972246	-540.817622371085	-82.8110583171571	-623.628680688243	0.871057195276217
GSE39582_GSM972247	-932.090734370065	615.968466937322	-316.122267432743	0.848006357444804
GSE39582_GSM972248	-666.802579914852	608.803569960251	-57.9990099546004	0.827321623083415
GSE39582_GSM972249	-166.695105640252	864.361547307352	697.666441667101	0.760056325505942
GSE39582_GSM972250	-300.215155386195	255.378907325742	-44.8362480604532	0.826234740922393
GSE39582_GSM972251	577.507447595749	584.409027134666	1161.91647473042	0.714040939474556
GSE39582_GSM972252	343.673152798367	1143.86011173596	1487.53326453433	0.679775504406575
GSE39582_GSM972253	-768.497394438705	424.291222697064	-344.206171741641	0.850183955651212
GSE39582_GSM972254	434.764300894154	938.309107630479	1373.07340852463	0.692001452943762
GSE39582_GSM972255	518.518836193164	339.866126164422	858.384962357586	0.744515066734173
GSE39582_GSM972256	-513.92476617489	469.19241916255	-44.73234701234	0.826226149277891
GSE39582_GSM972257	-787.540109470732	815.171689038553	27.6315795678205	0.820195763795672
GSE39582_GSM972258	-459.221923441356	328.94576298758	-130.276160453776	0.833234579037787
GSE39582_GSM972259	-277.826171701659	1104.32706175877	826.500890057109	0.747631437257243
GSE39582_GSM972260	-739.286403111065	421.073193292342	-318.213209818722	0.848168984045595
GSE39582_GSM972261	-430.765283416104	1259.59923879585	828.83395537975	0.747403956383356
GSE39582_GSM972262	1872.84996715918	2311.27437014551	4184.12433730468	0.344426846537728
GSE39582_GSM972263	-66.2699574586062	1533.07372620044	1466.80376874183	0.682004041424013
GSE39582_GSM972264	-852.674160185164	1060.89454895773	208.220388772566	0.804744413201567
GSE39582_GSM972265	-365.867511829545	647.716681755738	281.849169926193	0.798281765406756
GSE39582_GSM972266	-1601.23560709595	-475.793903651197	-2077.02951074715	0.955305938118503
GSE39582_GSM972267	-407.591973193285	468.398905865448	60.8069326721627	0.81740014456345
GSE39582_GSM972268	-979.170623592408	297.341855494442	-681.828768097966	0.87522156997007
GSE39582_GSM972269	-885.210091045366	1352.73361429346	467.523523248098	0.781572164105989
GSE39582_GSM972270	-443.80687511508	1256.93868050341	813.131805388335	0.748933271504656
GSE39582_GSM972271	-1080.86952279302	15.2863136991097	-1065.58320909391	0.901067337616848
GSE39582_GSM972272	-1250.32749109487	181.330970297699	-1068.99652079717	0.901284512779117
GSE39582_GSM972273	-1182.51697946895	721.931355808342	-460.58562366061	0.859053501712552
GSE39582_GSM972274	146.299208620638	1594.45705632317	1740.75626494381	0.65205086184863
GSE39582_GSM972275	859.62709694342	2618.20954478998	3477.8366417334	0.439734510632521
GSE39582_GSM972276	-927.223549997306	918.387442893029	-8.83610710427638	0.823246377018344
GSE39582_GSM972277	-1148.93927175368	112.65610416713	-1036.28316758655	0.89919379591268
GSE39582_GSM972278	-541.253660706481	1294.67276946961	753.419108763131	0.754712602031123
GSE39582_GSM972279	745.474934286406	1236.74890708808	1982.22384137449	0.624773690879688
GSE39582_GSM972280	107.726047359314	1473.13404580626	1580.86009316557	0.669664691698613
GSE39582_GSM972281	-276.583405022305	1221.86559991181	945.282194889502	0.735939083281309
GSE39582_GSM972282	-775.061560948875	623.918426077721	-151.143134871154	0.834924276975646
GSE39582_GSM972283	-204.776891563664	1344.09926077587	1139.3223692122	0.716358939732226
GSE39582_GSM972284	-1650.30898255021	55.472709870819	-1594.83627267939	0.932007408615096
GSE39582_GSM972285	-666.63749058895	265.005641476506	-401.631849112444	0.854591669508689
GSE39582_GSM972286	-139.103930952507	1039.79639018743	900.692459234919	0.740354738607691
GSE39582_GSM972287	563.148803115702	1867.63482172311	2430.78362483881	0.572046119892851
GSE39582_GSM972288	-1082.90402640886	11.2016319470176	-1071.70239446184	0.901456515760306
GSE39582_GSM972289	-802.838134825371	256.65411485889	-546.18401996648	0.865417290862082
GSE39582_GSM972290	663.950480749283	1922.06426917582	2586.0147499251	0.553209566740977
GSE39582_GSM972291	137.10268199157	785.916776278699	923.019458270269	0.73814768185377
GSE39582_GSM972292	-653.670030623653	960.170511826412	306.500481202759	0.796097162665173
GSE39582_GSM972293	236.831840645944	1271.78547298615	1508.61731363209	0.677502394653379
GSE39582_GSM972294	145.176046356215	2524.65300457277	2669.82905092899	0.542919068246176
GSE39582_GSM972295	-1339.00776956762	-191.915969297487	-1530.92373886511	0.928566177040096
GSE39582_GSM972296	-1222.75163342817	1080.45030836829	-142.301325059877	0.834209269145922
GSE39582_GSM972297	692.69719595265	1744.19484971043	2436.89204566308	0.571310442307408
GSE39582_GSM972298	-663.194060727311	695.837566034873	32.6435053075625	0.819774664695914
GSE39582_GSM972299	234.427811210932	849.125314743571	1083.5531259545	0.722046700296288
GSE39582_GSM972300	-658.502491801111	803.377098534009	144.874606732898	0.810229289667168
GSE39582_GSM972301	771.814672017081	2151.02197846047	2922.83665047755	0.511363439344426
GSE39582_GSM972302	-911.222398958965	220.45794932466	-690.764449634305	0.875855293305983
GSE39582_GSM972303	-1203.76477253714	45.1502434690139	-1158.61452906813	0.906905425413303
GSE39582_GSM972304	-1678.06043452614	483.094205397171	-1194.96622912897	0.90914074650132
GSE39582_GSM972305	254.214809100175	2536.65171476034	2790.86652386051	0.527913791821275
GSE39582_GSM972306	-1082.96184235725	1.16402208585766	-1081.79782027139	0.902096991565882
GSE39582_GSM972307	-1282.70822738369	747.236434439366	-535.471792944329	0.864628352073207
GSE39582_GSM972308	-297.630399559337	1758.32212939705	1460.69172983771	0.682659915391078
GSE39582_GSM972309	-1879.75209209109	-378.19080565387	-2257.94289774496	0.962818637524585
GSE39582_GSM972310	-312.3672566437	563.087550832753	250.720294189052	0.801025474083714
GSE39582_GSM972311	-759.043196975776	-255.485799497309	-1014.52899647309	0.897792001013157
GSE39582_GSM972312	-1468.1243298777	-124.910474001383	-1593.03480387908	0.931911534515114
GSE39582_GSM972313	-1334.73580513871	-601.611001074384	-1936.3468062131	0.948997980138605
GSE39582_GSM972314	-610.388220416146	1706.74067714555	1096.3524567294	0.720745594235639
GSE39582_GSM972315	-1115.54243836077	831.534921081855	-284.007517278912	0.845498551474177
GSE39582_GSM972316	-582.163471631339	743.711528444262	161.548056812922	0.808792370885191
GSE39582_GSM972317	-232.54222720348	941.164708592129	708.622481388649	0.759010230013186
GSE39582_GSM972318	-392.265487036135	520.240432871802	127.974945835667	0.811680750697588
GSE39582_GSM972319	-1082.84852678894	144.176538594719	-938.671988194216	0.892832403649243
GSE39582_GSM972320	-858.688042107296	126.746871648893	-731.941170458403	0.878756080841522
GSE39582_GSM972321	-300.56863099686	756.480104536949	455.911473540089	0.7826343294619
GSE39582_GSM972322	-130.387073005861	1853.58403339845	1723.19696039259	0.654002892059035
GSE39582_GSM972323	-945.35245903839	3.77960627260933	-941.57285276578	0.893024104335611
GSE39582_GSM972324	-717.690748390825	423.54412772759	-294.146620663235	0.846292335280052
GSE39582_GSM972325	-354.750414785161	1280.55987540548	925.809460620315	0.7378713282495
GSE39582_GSM972326	-1389.25346713246	546.062638913027	-843.19082821943	0.886432480187174
GSE39582_GSM972327	818.834092273524	2185.0866440488	3003.92073632232	0.501099129227327
GSE39582_GSM972328	-226.086341298815	-106.993014959926	-333.079356258741	0.84932291948807
GSE39582_GSM972329	341.849885923121	1355.47873727903	1697.32862320216	0.656870700574991
GSE39582_GSM972330	292.353908110354	1517.70187641238	1810.05578452273	0.644304823418997
GSE39582_GSM972331	-374.301651828967	732.439984963401	358.138333134434	0.791487255781542
GSE39582_GSM972332	-131.346790038112	322.689565050323	191.342775012212	0.806212602356596
GSE39582_GSM972333	-612.700748448274	399.781184244114	-212.91956420416	0.839880624115848
GSE39582_GSM972334	1056.14753873206	2437.90537509463	3494.05291382669	0.437595398778655
GSE39582_GSM972335	-608.372716409712	631.174798812393	22.8020824026808	0.820601115372686
GSE39582_GSM972336	-383.86153478176	439.360758927644	55.4992241458836	0.817848718596662
GSE39582_GSM972337	250.124501015796	2934.49193537787	3184.61643639366	0.477971933406986
GSE39582_GSM972338	-822.675707484503	981.189936281521	158.514228797018	0.809054187156803
GSE39582_GSM972339	-330.57859391044	508.122940610366	177.544346699925	0.80740925608964
GSE39582_GSM972340	-744.417169230045	809.458936127552	65.0417668975068	0.81704188721539
GSE39582_GSM972341	-325.231962392324	1132.49165256257	807.259690170246	0.749504166001358
GSE39582_GSM972342	-107.11078556782	633.817804981349	526.707019413529	0.776123378472753
GSE39582_GSM972343	-567.449552153087	699.359727471827	131.910175318741	0.811343211480031
GSE39582_GSM972344	-946.577982311812	24.3431088838739	-922.234873427938	0.89174311719649
GSE39582_GSM972345	785.718656183533	1083.30121153182	1869.01986771535	0.637661512732463
GSE39582_GSM972346	-1113.58607924916	-202.423151519253	-1316.00923076842	0.916396912441718
GSE39582_GSM972347	-530.548361873272	812.157163864534	281.608801991263	0.798303015437536
GSE39582_GSM972348	-969.486811797115	543.630699617319	-425.856112179795	0.856432813043579
GSE39582_GSM972349	1809.93923443594	1780.29455551522	3590.23378995116	0.424857486281524
GSE39582_GSM972350	-1878.54996400527	-22.0833147768632	-1900.63327878213	0.947332133980021
GSE39582_GSM972351	-699.050242561471	65.5511092841867	-633.499133277284	0.871767938029734
GSE39582_GSM972352	1094.02904376996	858.633229869725	1952.66227363968	0.628155945439304
GSE39582_GSM972353	-141.988450851786	1261.95154433869	1119.9630934869	0.718338801449207
GSE39582_GSM972354	-764.122375871891	780.981954566996	16.859578695105	0.821099318389945
GSE39582_GSM972355	375.090806506159	622.417505579025	997.508312085183	0.730727132979433
GSE39582_GSM972356	-828.218331849713	945.063188062289	116.844856212576	0.812633953087842
GSE39582_GSM972357	-897.948409228137	930.660425866384	32.7120166382472	0.819768905338991
GSE39582_GSM972358	-135.123123546509	1104.39196661894	969.268843072427	0.733550667201958
GSE39582_GSM972359	960.285230809239	1870.57695386239	2830.86218467163	0.522918579962932
GSE39582_GSM972360	183.365520150308	905.027641300198	1088.39316145051	0.72155498965623
GSE39582_GSM972361	1318.11561305477	3061.54065240458	4379.65626545935	0.317343042028927
GSE39582_GSM972362	-741.685424010162	421.369050190626	-320.316373819537	0.848332480600752
GSE39582_GSM972363	-260.537855823562	1087.62172858605	827.083872762493	0.74757460290984
GSE39582_GSM972364	-873.461770758562	-237.799243557734	-1111.2610143163	0.903954868325377
GSE39582_GSM972365	612.274487439156	1731.29896688305	2343.57345432221	0.582498978075038
GSE39582_GSM972366	350.311174793536	1341.12865805695	1691.43983285048	0.657522220096163
GSE39582_GSM972367	1113.08357812121	1503.12697252388	2616.21055064509	0.549511774337774
GSE39582_GSM972368	-1578.78781161158	464.382245682298	-1114.40556592928	0.904152158075179
GSE39582_GSM972369	1359.99385533502	2145.93156866127	3505.92542399629	0.436027705964809
GSE39582_GSM972370	-419.18315087536	931.95386776779	512.77071689243	0.777411725467213
GSE39582_GSM972371	-598.547248987316	384.024525459502	-214.522723527813	0.840008328587818
GSE39582_GSM972372	-59.0498270448845	1003.71058477609	944.660757731208	0.736000840357439
GSE39582_GSM972373	-975.343151422845	-546.161638406362	-1521.50478982921	0.928052117164858
GSE39582_GSM972374	-386.264257185159	1206.51880648322	820.25454929806	0.748240042519999
GSE39582_GSM972375	270.069329960622	999.811603860698	1269.88093382132	0.702856539141933
GSE39582_GSM972376	37.3580384563151	221.553427168858	258.911465625173	0.800305120801133
GSE39582_GSM972377	765.971580092248	1734.76408207223	2500.73566216448	0.563593956351859
GSE39582_GSM972378	-177.182725461989	715.527213814621	538.344488352632	0.775045059331153
GSE39582_GSM972379	-1353.67284894498	1009.24947325559	-344.423375689386	0.850200741174666
GSE39582_GSM972380	538.977202441369	1560.67718282743	2099.6543852688	0.611222444430428
GSE39582_GSM972381	9.01160495842526	371.998656458101	381.010261416526	0.789430844657145
GSE39582_GSM972382	-661.747778773999	383.88133019535	-277.866448578649	0.845016860402262
GSE39582_GSM972383	-956.752497863119	662.247732132252	-294.504765730867	0.846320339957227
GSE39582_GSM972384	-309.766883814096	170.683989189858	-139.082894624238	0.83394865644739
GSE39582_GSM972385	828.769093226365	2160.84892475643	2989.61801798279	0.502914886355255
GSE39582_GSM972386	-871.410301460753	307.131323676905	-564.278977783849	0.866745095215648
GSE39582_GSM972387	-1229.78885282656	229.885422007308	-999.903430819256	0.896844411815928
GSE39582_GSM972388	-1151.27503274236	-612.157238571609	-1763.43227131397	0.940690721826971
GSE39582_GSM972389	-861.663735401132	1000.06122204272	138.397486641589	0.81078617978555
GSE39582_GSM972390	-725.672691236857	532.499117939599	-193.173573297258	0.838303885644016
GSE39582_GSM972391	-137.915974901073	1100.49853702334	962.582562122269	0.734217353892457
GSE39582_GSM972392	-649.148018720749	656.226385556383	7.07836683563403	0.82191798737156
GSE39582_GSM972393	-343.379912124618	625.298567663908	281.91865553929	0.798275622258229
GSE39582_GSM972394	341.189681312211	921.298372183437	1262.48805349565	0.703628054447398
GSE39582_GSM972395	-154.100095465007	1001.74248226033	847.642386795326	0.745566878323013
GSE39582_GSM972396	-1610.35107693688	-671.359143808253	-2281.71022074514	0.963755261785635
GSE39582_GSM972397	-1094.34631721215	860.120097172946	-234.226220039204	0.841574068392076
GSE39582_GSM972398	-785.744694509408	1209.97003505541	424.225340546004	0.785521113689798
GSE39582_GSM972399	-522.355441837208	231.553679339469	-290.801762497739	0.846030675626315
GSE39582_GSM972400	-320.406069839614	929.80321202426	609.397142184646	0.768412431882026
GSE39582_GSM972401	1224.68994999979	2872.39813381957	4097.08808381937	0.356392605949894
GSE39582_GSM972402	319.791153377329	599.634781024642	919.425934401971	0.738503442950568
GSE39582_GSM972403	-399.160586297632	990.546390254476	591.385803956844	0.770101692741864
GSE39582_GSM972404	-174.584733240537	877.340805227145	702.756071986608	0.759570605971405
GSE39582_GSM972405	-31.5687129133376	975.870290457005	944.301577543667	0.736036532112181
GSE39582_GSM972406	337.17920468045	1751.31228026121	2088.49148494166	0.612518495338046
GSE39582_GSM972407	48.7204317024007	497.164194277944	545.884625980345	0.774345188229803
GSE39582_GSM972408	-282.02298351449	1347.90630995221	1065.88332643772	0.723838721095366
GSE39582_GSM972409	1694.12334394572	2925.93606056684	4620.05940451256	0.283688054726421
GSE39582_GSM972410	870.941822806401	1333.2514569845	2204.1932797909	0.599005946591057
GSE39582_GSM972411	-1058.41021012942	292.984537579935	-765.425672549487	0.881091309516017
GSE39582_GSM972412	-344.873581202832	721.81819317644	376.944611973609	0.789797037442544
GSE39582_GSM972413	1689.37058141562	1735.19950510487	3424.5700865205	0.44674338014732
GSE39582_GSM972414	-556.688987184202	484.73660759125	-71.952379592952	0.828470415249345
GSE39582_GSM972415	-1448.92421366252	-146.583598991338	-1595.50781265386	0.932043131271788
GSE39582_GSM972416	33.3173354155579	135.979985098631	169.297320514188	0.808122889327499
GSE39582_GSM972417	-184.027964680855	532.440017768214	348.412053087359	0.792359041714885
GSE39582_GSM972418	-402.425140498813	273.004122168509	-129.421018330304	0.833165167265736
GSE39582_GSM972419	108.656549183039	333.839975921755	442.496525104795	0.783858576694499
GSE39582_GSM972420	154.444310329939	1888.24131925039	2042.68562958033	0.617819454304992
GSE39582_GSM972421	326.066109921268	686.410149189959	1012.47625911123	0.729225462621863
GSE39582_GSM972422	1223.77337569874	2109.11434111556	3332.8877168143	0.458742842432311
GSE39582_GSM972423	-182.842745136512	962.206317556571	779.36357242006	0.752208648346509
GSE39582_GSM972424	-891.542553925317	-137.895323334669	-1029.43787725999	0.898753687191942
GSE39582_GSM972425	343.889878295589	712.743812650426	1056.63369094602	0.724774851859856
GSE39582_GSM972426	209.221590423958	1616.1373945236	1825.35898494755	0.642585274452748
GSE39582_GSM972427	-246.914193912195	351.133745351412	104.219551439216	0.813712582711727
GSE39582_GSM972428	397.686381923766	1070.64158099059	1468.32796291436	0.681840396834672
GSE39582_GSM972429	-722.148398479558	1112.88888313175	390.740484652195	0.788553302651304
GSE39582_GSM972430	-95.4801544135044	1990.73405400425	1895.25389959074	0.634690416898421
GSE39582_GSM972431	400.214901802384	1628.34107765049	2028.55597945288	0.619449005980802
GSE39582_GSM972432	-49.8446507257231	370.214225870167	320.369575144444	0.794863497700779
GSE39582_GSM972433	1389.64150460238	1657.5513628124	3047.19286741477	0.495592233478273
GSE39582_GSM972434	-1224.94654651559	514.480541881943	-710.466004633643	0.877247212882809
GSE39582_GSM972435	-369.363357265233	223.134798553678	-146.228558711555	0.834527025036446
GSE39582_GSM972436	-383.720905917283	650.498376478788	266.777470561505	0.799612274496287
GSE39582_GSM972437	913.583687201786	1396.82954573985	2310.41323294164	0.586448548057
GSE39582_GSM972438	1523.83742147204	1714.15467090413	3237.99209237617	0.471075328503605
GSE39582_GSM972439	-113.772900566496	118.123651090947	4.35075052445079	0.822145981662141
GSE39582_GSM972440	673.305110941545	1591.98393740838	2265.28904834993	0.591800757113195
GSE39582_GSM972441	789.514553370736	2048.895244101	2838.40979747174	0.521973902795457
GSE39582_GSM972442	-340.47097710633	2147.23507458878	1806.76409748245	0.644674270302285
GSE39582_GSM972443	-1042.38845879312	852.244165507189	-190.144293285928	0.838061370967093
GSE39582_GSM972444	858.995676808621	1845.49259786807	2704.48827467669	0.538639593629828
GSE39582_GSM972445	-203.564761882952	1389.24894878765	1185.6841869047	0.711594059055582
GSE39582_GSM972446	-165.533030688943	541.190515972877	375.657485283934	0.789912910244208
GSE39582_GSM972447	-118.938012005433	1469.21680741446	1350.27879540903	0.694413028141675
GSE39582_GSM972448	-529.141751183808	-386.341764164994	-915.483515348802	0.891294200774686
GSE39582_GSM972449	47.1093508288606	937.575360480482	984.684711309342	0.732010864852516
GSE39582_GSM972450	-895.221172142241	665.215431945992	-230.005740196249	0.841239279669998
GSE39582_GSM972451	-1235.6861285407	109.192156860776	-1126.49397167993	0.904908792823694
GSE39582_GSM972452	734.334385765141	2733.51440624891	3467.84879201406	0.4410507831778
GSE39582_GSM972453	-939.348580231558	645.976784173077	-293.371796058482	0.846231740897034
GSE39582_GSM972454	-433.046571764019	1368.20311263676	935.156540872745	0.736944585415552
GSE39582_GSM972455	1276.38721336273	2299.61113643955	3575.99834980228	0.4267481868878
GSE39582_GSM972456	-26.7340899339086	408.157117792197	381.423027858289	0.789393651086353
GSE39582_GSM972457	-1066.09222954761	694.281073063948	-371.81115648366	0.852310338489563
GSE39582_GSM972458	237.430401758681	2420.05273684111	2657.48313859979	0.544440065139337
GSE39582_GSM972459	-791.980092439087	287.223432815167	-504.75665962392	0.862354384388853
GSE39582_GSM972460	-63.02922842811	626.479322317762	563.450093889652	0.772711094491113
GSE39582_GSM972461	-712.273269344224	430.957667799419	-281.315601544804	0.845287488448871
GSE39582_GSM972462	-743.354998074108	434.317635643775	-309.037362430334	0.847454723070835
GSE39582_GSM972463	-1081.85051395024	564.974355265937	-516.876158684303	0.863253737134578
GSE39582_GSM972464	372.398609519806	1419.75850623281	1792.15711575261	0.646311887349168
GSE39582_GSM972465	-613.258659172397	-79.6710311730813	-692.929690345478	0.876008626577885
GSE39582_GSM972466	-1111.08920103064	458.045036358979	-653.044164671663	0.873169918134175
GSE39582_GSM972467	1457.24906450396	1243.98765980178	2701.23672430574	0.539041666300432
GSE39582_GSM972468	-295.602258514655	813.97349598321	518.371237468555	0.77689437382879
GSE39582_GSM972469	-266.978143466267	702.091659604607	435.11351613834	0.784531053149832
GSE39582_GSM972470	1536.20716651162	3265.48862169855	4801.69578821017	0.258023512836729
GSE39582_GSM972471	-374.390056464274	1315.46186157629	941.071805112013	0.736357382845952
GSE39582_GSM972472	-305.882153937377	441.856093801199	135.973939863823	0.810994363201914
GSE39582_GSM972473	-401.844781513552	1332.30351176127	930.458730247716	0.737410536717128
GSE39582_GSM972474	91.0927063558084	913.426583587038	1004.51928994285	0.730024190170472
GSE39582_GSM972475	-1114.73843487079	746.157129412501	-368.58130545829	0.852062268707847
GSE39582_GSM972476	1498.2317599578	1356.33653132329	2854.56829128108	0.519949314678983
GSE39582_GSM972477	-1531.58356721823	313.753911755382	-1217.82965546285	0.910533396784873
GSE39582_GSM972478	-552.10666405268	680.96539254866	128.85872849598	0.811604968961834
GSE39582_GSM972479	2241.65018332966	1832.2193820576	4073.86956538726	0.359574943404605
GSE39582_GSM972480	-1371.88674570825	434.480355084441	-937.406390623806	0.892748717197439
GSE39582_GSM972481	628.746500854653	725.209370620688	1353.95587147534	0.694024533994469
GSE39582_GSM972482	398.702917757522	338.085117872607	736.788035630129	0.756311946222922
GSE39582_GSM972483	-174.17325680646	-49.0508480446673	-223.224104851127	0.840700651639653
GSE39582_GSM972484	234.052985565878	702.684243179668	936.737228745546	0.736787726436103
GSE39582_GSM972485	20.1115018789462	995.007001908872	1015.11850378782	0.728960011708662
GSE39582_GSM972486	-33.8675787247304	320.983959303986	287.116380579256	0.797815861555999
GSE39582_GSM972487	-924.889408645031	712.630432541423	-212.258976103608	0.839827989454829
GSE39582_GSM972488	-823.264324307034	1167.71632765211	344.452003345078	0.792713526332751
GSE39582_GSM972489	-384.081325753286	790.817817971607	406.736492218322	0.787107171662549
GSE39582_GSM972490	-672.266878559042	141.044428189298	-531.222450369744	0.864314802302522
GSE39582_GSM972491	-248.847388753181	184.914853706518	-63.9325350466633	0.827810559402866
GSE39582_GSM972492	-480.085538231301	837.179197917986	357.093659686686	0.791580969318837
GSE39582_GSM972493	173.404651464977	692.236090404159	865.640741869136	0.743803601663619
GSE39582_GSM972494	-58.3245955803893	1644.79057191425	1586.46597633386	0.669053343056125
GSE39582_GSM972495	-772.833287067612	549.936744354397	-222.896542713215	0.840674614083125
GSE39582_GSM972496	-1271.31245455662	1670.70945529699	399.397000740369	0.787771243104108
GSE39582_GSM972497	-437.074961727424	-13.902535896156	-450.97749762358	0.858330703561613
GSE39582_GSM972498	-951.247676714373	-92.3723717890435	-1043.62004850342	0.8996645027755
GSE39582_GSM972499	-873.302606021199	1005.42450130113	132.121895279932	0.811325043798799
GSE39582_GSM972500	956.791332068284	1572.39059359966	2529.18192566794	0.560139805799804
GSE39582_GSM972501	-288.898239172383	1543.35399103662	1254.45575186423	0.704465360019895
GSE39582_GSM972502	-1524.992691908	-47.9957979769027	-1572.9884898849	0.930840274851451
GSE39582_GSM972503	555.970508227373	1838.57798565097	2394.54849387834	0.576400680916146
GSE39582_GSM972504	283.556551053277	1007.47840510189	1291.03495615517	0.700644352064262
GSE39582_GSM972505	-472.359512862041	986.685048214109	514.325535352068	0.777268150795397
GSE39582_GSM972506	153.489579073771	1372.62531843692	1526.11489751069	0.675611019856665
GSE39582_GSM972507	-433.228498021093	1142.16427329804	708.935775276949	0.758980287462944
GSE39582_GSM972508	-609.982914257779	1099.41259556076	489.429681302976	0.779562206670183
GSE39582_GSM972509	-827.543510998209	391.003202005963	-436.540308992246	0.857241416006895
GSE39582_GSM972510	-1448.1047439854	305.892998374413	-1142.21174561098	0.905888335012034
GSE39582_GSM972511	-329.755529333693	467.269114991016	137.513585657323	0.810862119041677
GSE39582_GSM972512	-1033.53043386253	680.800062721852	-352.73037114068	0.850842057121581
GSE39582_GSM972513	-597.806938934981	-76.6014599229045	-674.408398857885	0.874694168955971
GSE39582_GSM972514	-482.759638710861	737.562514859538	254.802876148677	0.800666585715304
GSE39582_GSM972515	-1093.26792290571	56.5539228672634	-1036.71400003845	0.899221465341539
GSE39582_GSM972516	-1371.2764692346	2.89238261680796	-1368.3840866178	0.919447090427001
GSE39582_GSM972517	-133.192378557054	542.948871454564	409.75649289751	0.786833659024746
GSE39582_GSM972518	109.676137408446	1167.67607105007	1277.35220845852	0.702076001748957
GSE39582_GSM972519	69.5816641439116	788.622736726922	858.204400870834	0.744532760914516
GSE39582_GSM972520	-274.453121385857	1258.42976622871	983.976644842854	0.732081671725014
GSE39582_GSM972521	575.456733577872	1303.67241500252	1879.12914858039	0.636517718763387
GSE39582_GSM972522	563.950914030865	2365.77033092362	2929.72124495449	0.510494722939964
GSE39582_GSM1681353	-325.587777758628	1590.2101993971	1264.62242163847	0.703405398469601
GSE39582_GSM1681354	-221.243993420085	1128.64702962122	907.403036201132	0.739692222969385
GSE39582_GSM1681355	-984.938638711276	658.537365889984	-326.401272821293	0.848805055356398
GSE39582_GSM1681356	242.4605805565	946.374178722221	1188.83475927872	0.71126905755472
GSE39582_GSM1681357	-811.765032666329	1054.86122847561	243.096195809281	0.801694916928778
GSE39582_GSM1681358	25.784520837209	1263.49943567241	1289.28395650962	0.700827720026706
GSE39582_GSM1681359	277.098307335753	2120.82451816229	2397.92282549804	0.575995856895915
GSE39582_GSM1681360	45.5468798708022	1693.78545385116	1739.33233372197	0.652209318801282
GSE39582_GSM1681361	-897.19945781904	1097.52996934116	200.330511522119	0.805431371557065
GSE39582_GSM1681362	-489.530512821567	1621.76051807654	1132.23000525497	0.717084943904206
GSE39582_GSM1681363	-739.261481707053	1072.66135821089	333.399876503841	0.793701442259145
GSE39582_GSM1681364	-907.126945528386	619.727019846026	-287.39992568236	0.845764349488126
GSE39582_GSM1681365	-1523.33777288534	219.330550570465	-1304.00722231487	0.915690311359699
GSE39582_GSM1681366	-822.32735186357	638.651425725898	-183.675926137672	0.837542979121351
GSE39582_GSM1681367	-816.878589081296	1212.40106799932	395.52247891802	0.788121438102829
GSE39582_GSM1681368	-733.048933213737	893.458111265136	160.409178051399	0.808890673771243
GSE39582_GSM1681369	-569.123140674123	1372.94404546166	803.820904787538	0.74983823057138
GSE39582_GSM1681370	-981.00984775001	1646.15833173884	665.148483988827	0.763149591902159
GSE39582_GSM1681371	-962.14412734236	751.9362965156	-210.20783082676	0.839664506977391
