# Supplementary material for: Identification of cuproptosis-based molecular subtypes, construction of prognostic signature and characterization of immune landscape in colon cancer
Source: Front Oncol. 2023 Mar 17;13:927608. doi: 10.3389/fonc.2023.927608 (PMC10064275; doi:10.3389/fonc.2023.927608)
Supplement: Supplementary file 5 [file DataSheet_2.zip › Data Sheet 2/cnvMatrix.txt]

Gene Symbol	TCGA-A6-5664-01A	TCGA-AD-6548-01A	TCGA-CA-6719-01A	TCGA-A6-5656-01A	TCGA-AA-3511-01A	TCGA-CK-6746-01A	TCGA-CA-5254-01A	TCGA-F4-6807-01A	TCGA-F4-6808-01A	TCGA-CA-6715-01A	TCGA-CM-6679-01A	TCGA-CA-6716-01A	TCGA-CM-4751-01A	TCGA-AZ-6605-01A	TCGA-CA-6717-01A	TCGA-G4-6628-01A	TCGA-AZ-6608-01A	TCGA-CM-6676-01A	TCGA-F4-6806-01A	TCGA-CK-6747-01A	TCGA-CA-5255-01A	TCGA-CK-6748-01A	TCGA-CM-6678-01A	TCGA-A6-6654-01A	TCGA-AZ-4616-01A	TCGA-CK-6751-01A	TCGA-F4-6809-01A	TCGA-AZ-6603-01A	TCGA-A6-6782-01A	TCGA-F4-6703-01A	TCGA-CA-6718-01A	TCGA-CM-6674-01A	TCGA-F4-6704-01A	TCGA-AA-3496-01A	TCGA-AZ-6607-01A	TCGA-CM-6675-01A	TCGA-F4-6805-01A	TCGA-CM-6677-01A	TCGA-A6-6651-01A	TCGA-AZ-4323-01A	TCGA-A6-6780-01A	TCGA-CM-6680-01A	TCGA-G4-6309-01A	TCGA-CM-5863-01A	TCGA-AA-3489-01A	TCGA-AZ-6606-01A	TCGA-A6-2677-01A	TCGA-A6-5659-01A	TCGA-A6-5659-01B
DBT	0	0	0	0	0	0	0	-1	-1	0	0	0	0	0	0	0	0	0	0	0	0	0	0	0	0	0	0	0	0	0	0	0	0	0	0	0	0	0	0	0	0	0	0	0	0	0	0	0	0
LIPT1	0	0	0	0	0	0	0	0	0	0	0	0	0	0	0	0	0	0	0	0	0	0	0	0	0	0	0	0	0	0	0	0	0	0	0	0	0	0	0	0	0	0	0	0	0	0	0	0	0
PDHB	0	0	0	0	0	0	0	0	0	0	0	0	0	0	0	0	0	0	0	0	0	0	0	0	0	0	0	0	0	0	0	0	0	0	0	-1	0	0	0	0	0	0	0	0	0	0	0	0	0
LIAS	0	0	0	0	0	0	0	0	0	0	0	0	0	0	0	0	0	0	0	0	0	0	0	0	0	0	0	0	0	0	0	0	0	-1	0	0	0	0	0	0	0	0	0	0	0	0	0	0	0
DLD	0	0	0	0	0	0	0	0	0	0	0	0	0	0	0	0	0	0	0	0	0	0	0	0	0	0	0	0	0	0	0	0	0	0	0	0	0	0	0	0	0	0	0	0	0	0	0	0	0
SLC31A1	0	0	0	0	0	0	0	0	0	0	0	0	0	0	0	0	0	0	0	0	0	0	0	0	0	0	0	0	0	0	0	0	0	0	1	0	0	0	0	0	0	0	0	0	0	0	0	0	0
FDX1	0	0	0	0	0	0	0	0	0	0	0	0	0	0	0	0	0	0	0	0	0	0	0	0	0	0	0	0	0	0	0	0	0	0	0	1	0	0	0	0	0	0	0	0	0	0	0	0	0
DLAT	0	0	0	0	0	0	0	0	0	0	0	0	0	0	0	0	0	0	0	0	0	0	0	0	0	0	0	0	0	0	0	0	0	0	0	1	0	0	0	0	0	0	0	0	0	0	0	0	0
ATP7B	0	0	0	0	0	0	0	0	0	-1	0	0	0	0	0	0	0	0	0	0	0	0	0	0	0	0	1	0	0	0	0	0	0	0	0	-1	0	0	0	0	0	0	0	0	0	0	0	0	0
DLST	0	0	0	0	0	0	0	-1	0	0	0	0	0	0	0	0	0	0	0	0	0	0	0	0	0	0	0	0	0	0	0	0	0	0	0	-1	0	0	0	0	1	0	0	0	0	0	0	0	0
GCSH	0	0	0	0	0	0	0	0	0	0	0	0	0	0	0	0	0	0	0	0	0	0	0	0	0	0	1	0	0	0	0	0	0	0	0	0	0	0	0	0	0	0	0	0	0	0	0	0	0
PDHA1	0	0	-1	0	0	0	0	0	0	0	0	0	0	0	0	0	0	0	0	0	0	0	0	0	0	0	0	0	0	0	0	0	0	0	0	0	0	0	0	0	0	0	0	0	0	0	0	0	0
ATP7A	0	0	0	0	0	0	0	0	0	0	0	0	0	0	0	0	0	0	0	0	0	0	0	0	0	0	0	0	0	0	0	0	0	0	0	0	0	0	0	0	0	0	0	0	0	0	0	0	0
[truncated: 457 more columns]
