# Supplementary material for: Identification of cuproptosis-based molecular subtypes, construction of prognostic signature and characterization of immune landscape in colon cancer
Source: Front Oncol. 2023 Mar 17;13:927608. doi: 10.3389/fonc.2023.927608 (PMC10064275; doi:10.3389/fonc.2023.927608)
Supplement: Supplementary file 5 [file DataSheet_2.zip › Data Sheet 2/crgGeneExp.txt]

ID	TCGA_TCGA-CK-4950	TCGA_TCGA-G4-6294	TCGA_TCGA-A6-3807	TCGA_TCGA-AA-3846	TCGA_TCGA-F4-6703	TCGA_TCGA-AZ-4313	TCGA_TCGA-F4-6461	TCGA_TCGA-AA-3811	TCGA_TCGA-G4-6303	TCGA_TCGA-QG-A5Z2	TCGA_TCGA-CA-5256	TCGA_TCGA-G4-6317	TCGA_TCGA-CM-5341	TCGA_TCGA-F4-6854	TCGA_TCGA-AA-3947	TCGA_TCGA-CM-6162	TCGA_TCGA-AA-3662	TCGA_TCGA-A6-2678	TCGA_TCGA-CM-6675	TCGA_TCGA-AY-4071	TCGA_TCGA-CA-5797	TCGA_TCGA-AA-A01R	TCGA_TCGA-A6-5664	TCGA_TCGA-AA-A02H	TCGA_TCGA-AA-3862	TCGA_TCGA-D5-7000	TCGA_TCGA-CA-6716	TCGA_TCGA-AA-A01G	TCGA_TCGA-A6-5661	TCGA_TCGA-D5-6535	TCGA_TCGA-CK-6748	TCGA_TCGA-D5-5539	TCGA_TCGA-A6-4105	TCGA_TCGA-G4-6307	TCGA_TCGA-A6-6137	TCGA_TCGA-AA-3860	TCGA_TCGA-A6-2674	TCGA_TCGA-AA-3986	TCGA_TCGA-CM-6165	TCGA_TCGA-A6-5656	TCGA_TCGA-AA-3520	TCGA_TCGA-G4-6625	TCGA_TCGA-DM-A28M	TCGA_TCGA-D5-6920	TCGA_TCGA-DM-A288	TCGA_TCGA-AA-A02O	TCGA_TCGA-AA-A02E	TCGA_TCGA-AA-3710	TCGA_TCGA-AZ-4614
FDX1	6.668644	6.4638321	7.545582	7.250008	5.855817	6.6195451	5.513196	6.845508	6.729031	6.421077	6.675058	6.9152348	6.768982	6.520505	6.790822	6.993128	6.203085	7.176073	7.249215	5.945268	6.87746	5.989108	6.333251	6.7208115	7.109403	6.593076	6.08104	6.195079	6.23682	6.199038	6.0001558	6.354042	6.469523	6.35573	6.637144	6.380797	6.097266	6.603988	6.849329	6.769484	6.949333	6.471039	6.122519	6.110603	6.3877437	5.9378622	6.494383	6.187576	6.5481668
LIPT1	4.671644	5.4467478	5.048747	5.458323	4.891095	3.903764	5.045845	4.420694	5.713642	5.472922	5.988388	5.1934353	6.518006	5.529857	6.933798	4.74702	5.097839	5.754088	5.639356	5.332999	5.054335	4.438688	4.427213	4.9207501	5.266007	5.040633	6.354477	4.659288	4.571181	5.05119	4.8929827	5.06479	5.330266	5.246929	4.928557	4.984351	5.063017	4.904359	5.537974	5.547579	5.359152	4.962886	5.1300887	4.838208	5.8926116	3.7643055	5.003744	5.827365	5.0797413
LIAS	4.959744	5.2773998	5.309598	5.042225	4.186371	4.8928962	4.853887	5.929205	6.250446	5.984864	5.88645	5.5960651	5.925432	4.936745	6.937581	4.371076	4.875169	5.352017	4.369576	4.022872	4.704052	4.931629	4.395924	4.8412602	5.030031	5.589126	5.853845	5.008889	4.136687	4.540193	5.2705921	5.506264	4.855	5.738672	5.405067	4.158455	4.747872	4.935646	6.155829	4.713884	4.752067	3.991293	5.6313989	5.008528	4.7865075	4.4581892	4.178359	5.295089	5.2780639
DLD	7.632864	7.2170401	7.647512	7.451227	6.916463	7.2751885	6.885834	7.131545	7.621537	7.515057	7.748299	7.4149521	6.972327	8.090398	7.935917	7.453949	7.210496	8.380043	7.248624	6.882404	8.004999	5.435795	7.253404	7.5360341	7.939598	8.148016	7.782922	7.217667	7.33428	7.684485	7.1620714	7.326836	7.232733	7.030695	7.536048	7.141223	6.823176	7.045272	8.211335	7.368733	7.54021	7.565852	7.762118	7.680249	7.7859948	6.537039	7.191767	7.507394	6.3543157
DBT	4.030331	4.3164646	4.248094	4.43466	4.451359	3.2751642	4.345698	4.181804	4.638165	4.746928	4.577988	4.0912587	4.268027	4.43398	5.069728	4.577852	4.322997	4.62031	4.606788	3.870156	4.514315	3.48368	4.519257	3.9283439	3.75949	4.75402	4.359689	4.23273	4.221331	3.970484	4.2121919	3.761503	4.01948	3.837275	4.795734	4.087382	4.586865	4.198949	4.866475	4.545097	3.912463	3.951469	4.3759618	4.359753	3.8567732	3.445909	3.975129	4.41875	3.8147375
DLST	7.621895	7.1695375	7.158986	6.639537	7.228066	8.2961574	7.429319	7.457183	7.511009	8.046786	6.940612	7.3017767	7.38878	6.97359	7.97774	7.58006	7.520016	7.332299	7.155602	6.723213	8.014732	7.786681	7.701781	6.8918546	6.867551	8.115206	7.296281	7.384993	7.289739	6.922168	7.1078542	7.475568	7.097071	8.124935	7.444354	6.9539	6.961425	7.535685	7.673095	5.989032	7.347366	7.12947	7.9942787	7.876742	7.2141531	7.5095614	6.808017	8.04904	7.1450574
DLAT	6.621709	6.5499211	7.228018	7.226824	6.477019	6.2530257	5.789549	6.510635	7.243176	6.458421	6.639089	6.5505569	6.550621	6.881334	7.080671	6.987983	6.29475	7.771366	7.397987	5.797921	7.606231	6.141657	6.953111	6.1829108	7.310674	7.192345	6.754593	6.76217	6.847493	6.86146	6.2897938	6.655528	6.79737	6.600683	6.895122	6.001023	6.635527	6.730703	7.35493	6.859099	7.275961	6.757531	6.6981556	7.209531	6.869129	5.1371564	6.009403	6.350818	6.1932906
PDHA1	7.91532	8.4214473	8.422271	7.851245	6.953846	7.7835651	6.886265	7.387619	7.1944	7.545411	7.647171	8.522982	7.048338	8.790926	6.811006	7.159451	7.365698	8.456521	7.662641	7.858765	8.848468	7.396697	7.448794	7.9249269	8.367097	8.579793	8.089801	8.380861	7.416734	8.053645	8.1116892	7.532852	8.381262	8.912275	8.329791	7.592971	6.640253	7.255488	8.406897	7.685639	7.915692	8.119765	8.2977043	7.74285	8.0285769	8.1054437	7.652341	7.527117	7.4878861
PDHB	7.471073	7.4828805	7.242871	7.342733	7.381528	7.9424554	7.289734	7.274842	7.891005	7.396902	8.013423	8.0502228	8.092082	7.632054	7.794727	7.644343	6.749432	7.987411	6.722229	7.4629	7.863791	7.418202	7.402427	7.0213438	7.814652	7.52914	7.679259	7.290189	7.110517	6.756195	7.463119	7.522746	7.29589	7.66783	7.411329	6.993382	6.843886	7.615782	8.032266	6.993843	8.116719	7.513516	7.1956728	7.628641	7.6620485	6.6930104	7.713725	7.216395	7.0502297
SLC31A1	5.935425	5.8258413	5.948318	5.944024	6.571013	6.1239095	5.629082	5.985088	6.230274	6.155665	5.967349	5.7026525	5.394535	6.444121	6.834879	6.947324	5.573632	6.455884	6.646324	4.954977	5.974239	5.203825	5.923667	5.4279869	6.027869	6.229594	5.452477	6.190478	5.872055	6.266686	5.8175335	6.081119	6.633032	5.276983	6.240237	6.099017	5.880607	5.576677	6.418965	5.699468	6.061622	6.58083	6.0739803	6.25569	5.918158	4.7365197	5.559721	6.406665	5.583986
ATP7A	4.275481	4.7339162	4.56465	4.638258	4.722557	3.3332147	4.549486	5.037389	5.959935	4.896802	4.049171	4.4254059	3.627356	4.659255	5.020047	5.17661	4.448779	5.00315	6.222191	4.380778	4.766325	3.280849	4.461023	4.4121761	4.347832	5.081071	5.350726	4.168858	4.07014	5.31666	5.0181818	5.177886	4.507912	3.619489	5.502475	4.276857	5.502905	4.024508	5.12116	5.619791	4.447173	4.51043	4.4754523	4.30373	4.9691425	3.4201725	4.170711	4.555376	3.4374726
ATP7B	5.19699	7.4735544	6.003747	5.520504	3.657678	5.1943734	4.319268	6.037264	6.563369	5.858504	4.487406	5.9807895	3.772405	5.433717	4.322298	5.205219	5.703147	5.896836	3.516606	5.400276	4.911187	5.62994	5.552582	6.0544558	4.523557	6.375836	5.706254	5.553172	5.667049	5.698069	7.2275021	5.316142	4.743074	4.526354	6.171464	5.064481	6.346064	5.711362	6.185267	5.430957	5.656195	5.119827	4.6640326	5.542797	5.1863814	4.6660277	5.517005	4.426521	5.3903898
[truncated: 985 more columns]
