# Supplementary material for: Identification of cuproptosis-based molecular subtypes, construction of prognostic signature and characterization of immune landscape in colon cancer
Source: Front Oncol. 2023 Mar 17;13:927608. doi: 10.3389/fonc.2023.927608 (PMC10064275; doi:10.3389/fonc.2023.927608)
Supplement: Supplementary file 5 [file DataSheet_2.zip › Data Sheet 2/gene.txt]

Gene	Type
FDX1	cuproptosis
LIPT1	cuproptosis
LIAS	cuproptosis
DLD	cuproptosis
DBT	cuproptosis
GCSH	cuproptosis
DLST	cuproptosis
DLAT	cuproptosis
PDHA1	cuproptosis
PDHB	cuproptosis
SLC31A1	cuproptosis
ATP7A	cuproptosis
ATP7B	cuproptosis
