# Supplementary material for: Identification of cuproptosis-based molecular subtypes, construction of prognostic signature and characterization of immune landscape in colon cancer
Source: Front Oncol. 2023 Mar 17;13:927608. doi: 10.3389/fonc.2023.927608 (PMC10064275; doi:10.3389/fonc.2023.927608)
Supplement: Supplementary file 5 [file DataSheet_2.zip › Data Sheet 2/geneCluster.txt]

ID	geneCluster
TCGA_TCGA-CK-4950	A
TCGA_TCGA-G4-6294	A
TCGA_TCGA-A6-3807	B
TCGA_TCGA-AA-3846	A
TCGA_TCGA-F4-6703	C
TCGA_TCGA-AZ-4313	C
TCGA_TCGA-F4-6461	C
TCGA_TCGA-AA-3811	B
TCGA_TCGA-G4-6303	B
TCGA_TCGA-QG-A5Z2	A
TCGA_TCGA-CA-5256	A
TCGA_TCGA-G4-6317	A
TCGA_TCGA-CM-5341	B
TCGA_TCGA-F4-6854	B
TCGA_TCGA-AA-3947	C
TCGA_TCGA-CM-6162	B
TCGA_TCGA-AA-3662	A
TCGA_TCGA-A6-2678	A
TCGA_TCGA-CM-6675	B
TCGA_TCGA-AY-4071	A
TCGA_TCGA-CA-5797	B
TCGA_TCGA-AA-A01R	C
TCGA_TCGA-A6-5664	B
TCGA_TCGA-AA-A02H	A
TCGA_TCGA-AA-3862	A
TCGA_TCGA-D5-7000	B
TCGA_TCGA-CA-6716	B
TCGA_TCGA-AA-A01G	A
TCGA_TCGA-A6-5661	A
TCGA_TCGA-D5-6535	A
TCGA_TCGA-CK-6748	B
TCGA_TCGA-D5-5539	B
TCGA_TCGA-A6-4105	B
TCGA_TCGA-G4-6307	A
TCGA_TCGA-A6-6137	A
TCGA_TCGA-AA-3860	B
TCGA_TCGA-A6-2674	C
TCGA_TCGA-AA-3986	A
TCGA_TCGA-CM-6165	B
TCGA_TCGA-A6-5656	A
TCGA_TCGA-AA-3520	B
TCGA_TCGA-G4-6625	B
TCGA_TCGA-DM-A28M	A
TCGA_TCGA-D5-6920	A
TCGA_TCGA-DM-A288	B
TCGA_TCGA-AA-A02O	A
TCGA_TCGA-AA-A02E	A
TCGA_TCGA-AA-3710	C
TCGA_TCGA-AZ-4614	C
TCGA_TCGA-G4-6320	A
TCGA_TCGA-A6-6781	C
TCGA_TCGA-AA-3856	A
TCGA_TCGA-A6-6138	B
TCGA_TCGA-A6-2685	B
TCGA_TCGA-QG-A5YX	A
TCGA_TCGA-DM-A1D8	C
TCGA_TCGA-AM-5821	C
TCGA_TCGA-A6-6650	A
TCGA_TCGA-CK-5916	C
TCGA_TCGA-NH-A50T	A
TCGA_TCGA-WS-AB45	C
TCGA_TCGA-AA-A00Z	A
TCGA_TCGA-CM-6674	C
TCGA_TCGA-AA-3833	B
TCGA_TCGA-A6-2680	A
TCGA_TCGA-CM-5862	B
TCGA_TCGA-AA-3555	C
TCGA_TCGA-DM-A28G	A
TCGA_TCGA-5M-AATE	A
TCGA_TCGA-DM-A28H	A
TCGA_TCGA-AA-A024	A
TCGA_TCGA-CM-4747	B
TCGA_TCGA-G4-6314	B
TCGA_TCGA-AA-3930	B
TCGA_TCGA-CA-6718	C
TCGA_TCGA-AD-6963	A
TCGA_TCGA-AA-3982	A
TCGA_TCGA-5M-AATA	A
TCGA_TCGA-CM-6680	B
TCGA_TCGA-DM-A1D6	C
TCGA_TCGA-AZ-6603	A
TCGA_TCGA-A6-6142	B
TCGA_TCGA-AZ-4315	B
TCGA_TCGA-AD-6895	C
TCGA_TCGA-CA-5796	A
TCGA_TCGA-A6-2672	C
TCGA_TCGA-AA-3510	A
TCGA_TCGA-AA-3527	C
TCGA_TCGA-F4-6807	B
TCGA_TCGA-G4-6310	B
TCGA_TCGA-AA-A00K	A
TCGA_TCGA-D5-6529	B
TCGA_TCGA-AA-A01I	A
TCGA_TCGA-AA-A01Z	A
TCGA_TCGA-G4-6588	C
TCGA_TCGA-CK-5912	A
TCGA_TCGA-CM-6679	B
TCGA_TCGA-AA-3519	A
TCGA_TCGA-AZ-6607	C
TCGA_TCGA-A6-5659	A
TCGA_TCGA-CM-5344	B
TCGA_TCGA-AA-3831	A
TCGA_TCGA-DM-A0X9	A
TCGA_TCGA-D5-6541	B
TCGA_TCGA-A6-3810	B
TCGA_TCGA-A6-4107	B
TCGA_TCGA-AA-3875	A
TCGA_TCGA-G4-6295	A
TCGA_TCGA-DM-A28F	A
TCGA_TCGA-CM-4743	C
TCGA_TCGA-F4-6808	A
TCGA_TCGA-AA-A00U	A
TCGA_TCGA-AA-A017	B
TCGA_TCGA-AA-A01X	B
TCGA_TCGA-CM-5861	C
TCGA_TCGA-D5-5537	B
TCGA_TCGA-CK-4948	B
TCGA_TCGA-A6-3809	C
TCGA_TCGA-AA-3968	A
TCGA_TCGA-D5-6530	A
TCGA_TCGA-AA-3818	A
TCGA_TCGA-G4-6315	A
TCGA_TCGA-AA-3562	A
TCGA_TCGA-AA-3872	C
TCGA_TCGA-AA-3845	B
TCGA_TCGA-AA-A010	A
TCGA_TCGA-AA-3529	A
TCGA_TCGA-A6-2675	B
TCGA_TCGA-AA-3952	B
TCGA_TCGA-AA-3532	B
TCGA_TCGA-AA-3989	B
TCGA_TCGA-AA-3530	A
TCGA_TCGA-NH-A5IV	C
TCGA_TCGA-CK-4947	A
TCGA_TCGA-AA-3521	A
TCGA_TCGA-AA-3554	C
TCGA_TCGA-D5-5538	B
TCGA_TCGA-D5-6532	A
TCGA_TCGA-DM-A0XD	B
TCGA_TCGA-AA-3492	B
TCGA_TCGA-AA-A022	C
TCGA_TCGA-AD-6899	B
TCGA_TCGA-AA-3844	A
TCGA_TCGA-AD-6901	B
TCGA_TCGA-AA-A01P	C
TCGA_TCGA-G4-6293	A
TCGA_TCGA-AA-3715	C
TCGA_TCGA-AY-A71X	A
TCGA_TCGA-DM-A28C	A
TCGA_TCGA-AA-3560	A
TCGA_TCGA-AA-3552	A
TCGA_TCGA-CM-6166	A
TCGA_TCGA-AZ-5403	B
TCGA_TCGA-G4-6299	C
TCGA_TCGA-AA-3496	B
TCGA_TCGA-G4-6304	A
TCGA_TCGA-CM-5864	A
TCGA_TCGA-AY-A8YK	A
TCGA_TCGA-DM-A28K	C
TCGA_TCGA-CK-5913	B
TCGA_TCGA-AZ-6605	B
TCGA_TCGA-CM-4751	B
TCGA_TCGA-CM-6677	B
TCGA_TCGA-G4-6627	B
TCGA_TCGA-A6-2677	A
TCGA_TCGA-AA-3544	B
TCGA_TCGA-A6-A567	B
TCGA_TCGA-CM-6676	B
TCGA_TCGA-AA-3867	B
TCGA_TCGA-CA-6719	B
TCGA_TCGA-NH-A50V	B
TCGA_TCGA-AA-A01C	B
TCGA_TCGA-AA-A02F	A
TCGA_TCGA-AA-A03F	A
TCGA_TCGA-AA-A00O	B
TCGA_TCGA-AZ-4615	C
TCGA_TCGA-AA-3854	A
TCGA_TCGA-AA-A01V	A
TCGA_TCGA-AA-A00D	C
TCGA_TCGA-A6-5657	B
TCGA_TCGA-AA-3522	A
TCGA_TCGA-AA-3877	C
TCGA_TCGA-D5-6923	B
TCGA_TCGA-AZ-6599	A
TCGA_TCGA-D5-6922	B
TCGA_TCGA-AA-3692	A
TCGA_TCGA-4T-AA8H	A
TCGA_TCGA-AA-A01Q	C
TCGA_TCGA-AA-3979	A
TCGA_TCGA-A6-A565	A
TCGA_TCGA-A6-5667	B
TCGA_TCGA-AA-3842	B
TCGA_TCGA-A6-A5ZU	B
TCGA_TCGA-A6-6780	A
TCGA_TCGA-AA-3870	C
TCGA_TCGA-NH-A6GC	C
TCGA_TCGA-AA-3511	B
TCGA_TCGA-CM-6167	B
TCGA_TCGA-CM-5348	B
TCGA_TCGA-AA-3949	C
TCGA_TCGA-AY-A54L	A
TCGA_TCGA-A6-2671	C
TCGA_TCGA-NH-A8F8	B
TCGA_TCGA-AA-3516	C
TCGA_TCGA-G4-6628	C
TCGA_TCGA-AD-6964	C
TCGA_TCGA-AD-6888	A
TCGA_TCGA-AA-3973	B
TCGA_TCGA-AA-3680	A
TCGA_TCGA-AA-3514	B
TCGA_TCGA-QG-A5YW	A
TCGA_TCGA-AY-A69D	A
TCGA_TCGA-5M-AAT5	A
TCGA_TCGA-AA-3673	A
TCGA_TCGA-AA-3855	A
TCGA_TCGA-CM-6172	A
TCGA_TCGA-AZ-6600	B
TCGA_TCGA-F4-6463	B
TCGA_TCGA-AA-3971	A
TCGA_TCGA-AA-3666	A
TCGA_TCGA-D5-6898	B
TCGA_TCGA-D5-6537	A
TCGA_TCGA-SS-A7HO	A
TCGA_TCGA-CK-5915	A
TCGA_TCGA-AA-A00L	A
TCGA_TCGA-G4-6321	A
TCGA_TCGA-AA-3489	B
TCGA_TCGA-AA-A01S	A
TCGA_TCGA-DM-A1HB	C
TCGA_TCGA-D5-6931	B
TCGA_TCGA-T9-A92H	A
TCGA_TCGA-AD-6965	B
TCGA_TCGA-DM-A1D7	A
TCGA_TCGA-A6-6140	A
TCGA_TCGA-AA-3672	C
TCGA_TCGA-AA-3553	B
TCGA_TCGA-A6-A56B	C
TCGA_TCGA-D5-6927	B
TCGA_TCGA-AA-A00E	C
TCGA_TCGA-AA-3814	B
TCGA_TCGA-A6-2676	C
TCGA_TCGA-AA-A02K	A
TCGA_TCGA-F4-6570	C
TCGA_TCGA-DM-A1D9	A
TCGA_TCGA-CK-4951	B
TCGA_TCGA-AA-3956	A
TCGA_TCGA-A6-2683	A
TCGA_TCGA-AA-3713	A
TCGA_TCGA-AA-3955	A
TCGA_TCGA-AZ-6598	C
TCGA_TCGA-F4-6704	C
TCGA_TCGA-CM-6163	A
TCGA_TCGA-AA-3869	A
TCGA_TCGA-AA-3538	B
TCGA_TCGA-DM-A1DA	C
TCGA_TCGA-AA-3494	A
TCGA_TCGA-CM-6168	B
TCGA_TCGA-AA-3852	B
TCGA_TCGA-AA-3851	A
TCGA_TCGA-A6-6654	B
TCGA_TCGA-DM-A28E	A
TCGA_TCGA-A6-5665	C
TCGA_TCGA-AA-3509	A
TCGA_TCGA-AA-3970	A
TCGA_TCGA-CK-5914	A
TCGA_TCGA-A6-5666	A
TCGA_TCGA-4N-A93T	A
TCGA_TCGA-CM-6171	C
TCGA_TCGA-G4-6309	A
TCGA_TCGA-AA-3697	A
TCGA_TCGA-G4-6586	C
TCGA_TCGA-AZ-4616	C
TCGA_TCGA-D5-6928	C
TCGA_TCGA-AA-A02J	A
TCGA_TCGA-D5-6538	A
TCGA_TCGA-NH-A6GB	A
TCGA_TCGA-A6-2682	B
TCGA_TCGA-AA-A02Y	A
TCGA_TCGA-AA-3850	A
TCGA_TCGA-CK-6747	A
TCGA_TCGA-A6-6782	B
TCGA_TCGA-CM-5860	B
TCGA_TCGA-AA-A00R	C
TCGA_TCGA-A6-6653	C
TCGA_TCGA-AD-6890	B
TCGA_TCGA-D5-6539	A
TCGA_TCGA-AD-A5EK	A
TCGA_TCGA-A6-3808	B
TCGA_TCGA-AA-3506	B
TCGA_TCGA-G4-6298	B
TCGA_TCGA-AZ-6608	A
TCGA_TCGA-AA-3678	A
TCGA_TCGA-G4-6306	A
TCGA_TCGA-F4-6806	A
TCGA_TCGA-AA-A01T	A
TCGA_TCGA-A6-6651	B
TCGA_TCGA-AA-3812	B
TCGA_TCGA-F4-6809	B
TCGA_TCGA-AD-5900	C
TCGA_TCGA-D5-6930	C
TCGA_TCGA-AA-A03J	B
TCGA_TCGA-AA-3815	B
TCGA_TCGA-CM-6169	B
TCGA_TCGA-F4-6855	B
TCGA_TCGA-A6-A566	B
TCGA_TCGA-CA-6715	A
TCGA_TCGA-NH-A6GA	A
TCGA_TCGA-AA-A004	C
TCGA_TCGA-AD-6889	C
TCGA_TCGA-D5-6536	C
TCGA_TCGA-G4-6322	A
TCGA_TCGA-AA-A029	A
TCGA_TCGA-AZ-5407	A
TCGA_TCGA-AA-A00N	B
TCGA_TCGA-D5-6540	C
TCGA_TCGA-AA-3548	B
TCGA_TCGA-A6-6649	B
TCGA_TCGA-DM-A282	A
TCGA_TCGA-AA-3655	B
TCGA_TCGA-G4-6311	B
TCGA_TCGA-G4-6297	B
TCGA_TCGA-5M-AAT6	C
TCGA_TCGA-D5-6534	B
TCGA_TCGA-DM-A1DB	A
TCGA_TCGA-CM-6678	A
TCGA_TCGA-AA-3660	A
TCGA_TCGA-DM-A0XF	B
TCGA_TCGA-AA-3526	A
TCGA_TCGA-CA-5255	A
TCGA_TCGA-AA-3977	A
TCGA_TCGA-AA-A01F	A
TCGA_TCGA-D5-5540	A
TCGA_TCGA-5M-AAT4	A
TCGA_TCGA-AA-3864	B
TCGA_TCGA-CA-6717	B
TCGA_TCGA-CM-6161	A
TCGA_TCGA-AA-3819	A
TCGA_TCGA-AA-3861	A
TCGA_TCGA-D5-6926	B
TCGA_TCGA-AA-3531	A
TCGA_TCGA-AA-3685	A
TCGA_TCGA-AA-3712	B
TCGA_TCGA-AA-3837	B
TCGA_TCGA-AA-3664	A
TCGA_TCGA-D5-6929	B
TCGA_TCGA-A6-6648	A
TCGA_TCGA-F4-6569	B
TCGA_TCGA-AA-3966	C
TCGA_TCGA-A6-2684	B
TCGA_TCGA-3L-AA1B	A
TCGA_TCGA-AA-A00A	B
TCGA_TCGA-AA-3950	C
TCGA_TCGA-DM-A285	B
TCGA_TCGA-CM-5349	B
TCGA_TCGA-AA-A00J	C
TCGA_TCGA-AY-6196	C
TCGA_TCGA-AA-3534	A
TCGA_TCGA-G4-6302	C
TCGA_TCGA-AA-3663	A
TCGA_TCGA-AA-3549	B
TCGA_TCGA-AA-3561	A
TCGA_TCGA-G4-6626	A
TCGA_TCGA-AA-3821	B
TCGA_TCGA-CK-4952	C
TCGA_TCGA-A6-2681	B
TCGA_TCGA-AY-6197	A
TCGA_TCGA-AY-6386	A
TCGA_TCGA-AU-3779	A
TCGA_TCGA-CM-4744	A
TCGA_TCGA-AD-A5EJ	C
TCGA_TCGA-CM-4748	B
TCGA_TCGA-AA-3517	A
TCGA_TCGA-D5-5541	B
TCGA_TCGA-A6-2686	C
TCGA_TCGA-NH-A50U	B
TCGA_TCGA-AA-3543	B
TCGA_TCGA-AA-3518	C
TCGA_TCGA-AA-3984	B
TCGA_TCGA-CM-4752	B
TCGA_TCGA-AA-3684	B
TCGA_TCGA-AA-3941	A
TCGA_TCGA-A6-5660	B
TCGA_TCGA-A6-6652	A
TCGA_TCGA-CM-5868	B
TCGA_TCGA-CM-6164	B
TCGA_TCGA-AZ-6606	A
TCGA_TCGA-DM-A1HA	C
TCGA_TCGA-G4-6323	A
TCGA_TCGA-AA-3542	A
TCGA_TCGA-D5-6924	B
TCGA_TCGA-F4-6856	C
TCGA_TCGA-QG-A5YV	A
TCGA_TCGA-AA-3688	A
TCGA_TCGA-AA-3980	A
TCGA_TCGA-AA-3525	A
TCGA_TCGA-AA-3994	C
TCGA_TCGA-AY-4070	B
TCGA_TCGA-AA-3495	A
TCGA_TCGA-D5-6531	B
TCGA_TCGA-CA-5254	B
TCGA_TCGA-QL-A97D	A
TCGA_TCGA-AA-A02R	C
TCGA_TCGA-CK-6751	B
TCGA_TCGA-F4-6805	B
TCGA_TCGA-AA-3696	B
TCGA_TCGA-A6-5662	B
TCGA_TCGA-AZ-6601	C
TCGA_TCGA-AA-3556	A
TCGA_TCGA-DM-A1D4	A
TCGA_TCGA-RU-A8FL	A
TCGA_TCGA-AA-3975	A
TCGA_TCGA-F4-6460	B
TCGA_TCGA-AZ-4308	B
TCGA_TCGA-AA-3972	A
TCGA_TCGA-AA-3858	B
TCGA_TCGA-AA-3679	A
TCGA_TCGA-AY-5543	A
TCGA_TCGA-AU-6004	C
TCGA_TCGA-DM-A28A	B
TCGA_TCGA-AA-3848	A
TCGA_TCGA-AA-3667	A
TCGA_TCGA-AA-A00F	B
TCGA_TCGA-AA-3866	B
TCGA_TCGA-AA-A01K	B
TCGA_TCGA-CM-5863	B
TCGA_TCGA-NH-A8F7	A
TCGA_TCGA-D5-6932	B
TCGA_TCGA-AA-3675	A
TCGA_TCGA-AA-3681	A
TCGA_TCGA-AA-A00Q	A
TCGA_TCGA-AM-5820	A
TCGA_TCGA-CK-6746	C
TCGA_TCGA-AA-A00W	A
TCGA_TCGA-AZ-4323	C
TCGA_TCGA-CM-4746	A
TCGA_TCGA-A6-6141	A
TCGA_TCGA-DM-A280	B
TCGA_TCGA-AA-3939	A
TCGA_TCGA-A6-2679	C
TCGA_TCGA-AA-3502	A
TCGA_TCGA-D5-6533	A
TCGA_TCGA-AA-3693	A
TCGA_TCGA-AD-6548	B
TCGA_TCGA-CM-6170	B
TCGA_TCGA-F4-6459	B
TCGA_TCGA-DM-A1D0	A
TCGA_TCGA-AA-A02W	B
TCGA_TCGA-AA-3524	A
TCGA_TCGA-AA-3841	B
GSE39582_GSM971957	B
GSE39582_GSM971958	B
GSE39582_GSM971959	A
GSE39582_GSM971960	A
GSE39582_GSM971961	B
GSE39582_GSM971962	C
GSE39582_GSM971963	C
GSE39582_GSM971964	A
GSE39582_GSM971965	B
GSE39582_GSM971966	C
GSE39582_GSM971967	A
GSE39582_GSM971968	C
GSE39582_GSM971969	A
GSE39582_GSM971970	C
GSE39582_GSM971971	A
GSE39582_GSM971972	B
GSE39582_GSM971973	C
GSE39582_GSM971974	B
GSE39582_GSM971975	A
GSE39582_GSM971976	A
GSE39582_GSM971977	B
GSE39582_GSM971978	B
GSE39582_GSM971979	C
GSE39582_GSM971980	A
GSE39582_GSM971981	C
GSE39582_GSM971982	C
GSE39582_GSM971983	B
GSE39582_GSM971984	C
GSE39582_GSM971985	A
GSE39582_GSM971986	B
GSE39582_GSM971987	B
GSE39582_GSM971988	B
GSE39582_GSM971989	A
GSE39582_GSM971990	A
GSE39582_GSM971991	B
GSE39582_GSM971992	A
GSE39582_GSM971993	A
GSE39582_GSM971994	B
GSE39582_GSM971995	A
GSE39582_GSM971996	C
GSE39582_GSM971997	C
GSE39582_GSM971998	A
GSE39582_GSM971999	A
GSE39582_GSM972000	B
GSE39582_GSM972001	A
GSE39582_GSM972002	C
GSE39582_GSM972003	A
GSE39582_GSM972004	A
GSE39582_GSM972005	A
GSE39582_GSM972006	B
GSE39582_GSM972007	C
GSE39582_GSM972008	C
GSE39582_GSM972009	B
GSE39582_GSM972010	B
GSE39582_GSM972011	C
GSE39582_GSM972012	A
GSE39582_GSM972013	B
GSE39582_GSM972014	A
GSE39582_GSM972015	C
GSE39582_GSM972016	B
GSE39582_GSM972017	B
GSE39582_GSM972018	B
GSE39582_GSM972019	B
GSE39582_GSM972020	A
GSE39582_GSM972021	A
GSE39582_GSM972022	B
GSE39582_GSM972023	A
GSE39582_GSM972024	A
GSE39582_GSM972025	A
GSE39582_GSM972026	C
GSE39582_GSM972027	A
GSE39582_GSM972028	A
GSE39582_GSM972029	B
GSE39582_GSM972030	C
GSE39582_GSM972031	B
GSE39582_GSM972032	A
GSE39582_GSM972033	A
GSE39582_GSM972034	A
GSE39582_GSM972035	A
GSE39582_GSM972036	A
GSE39582_GSM972037	A
GSE39582_GSM972038	A
GSE39582_GSM972039	C
GSE39582_GSM972040	A
GSE39582_GSM972041	B
GSE39582_GSM972042	A
GSE39582_GSM972043	A
GSE39582_GSM972044	A
GSE39582_GSM972045	A
GSE39582_GSM972046	B
GSE39582_GSM972047	B
GSE39582_GSM972048	A
GSE39582_GSM972049	C
GSE39582_GSM972050	A
GSE39582_GSM972051	B
GSE39582_GSM972052	A
GSE39582_GSM972053	A
GSE39582_GSM972054	C
GSE39582_GSM972055	B
GSE39582_GSM972056	C
GSE39582_GSM972057	A
GSE39582_GSM972058	C
GSE39582_GSM972059	C
GSE39582_GSM972060	B
GSE39582_GSM972061	B
GSE39582_GSM972062	A
GSE39582_GSM972063	B
GSE39582_GSM972064	B
GSE39582_GSM972065	A
GSE39582_GSM972066	A
GSE39582_GSM972067	B
GSE39582_GSM972068	B
GSE39582_GSM972069	B
GSE39582_GSM972070	A
GSE39582_GSM972071	B
GSE39582_GSM972072	C
GSE39582_GSM972073	B
GSE39582_GSM972074	A
GSE39582_GSM972075	B
GSE39582_GSM972076	C
GSE39582_GSM972077	B
GSE39582_GSM972078	B
GSE39582_GSM972079	C
GSE39582_GSM972080	C
GSE39582_GSM972081	A
GSE39582_GSM972082	C
GSE39582_GSM972083	B
GSE39582_GSM972084	A
GSE39582_GSM972085	A
GSE39582_GSM972086	A
GSE39582_GSM972087	A
GSE39582_GSM972088	A
GSE39582_GSM972089	C
GSE39582_GSM972090	A
GSE39582_GSM972091	A
GSE39582_GSM972092	B
GSE39582_GSM972093	B
GSE39582_GSM972094	B
GSE39582_GSM972095	B
GSE39582_GSM972096	A
GSE39582_GSM972097	C
GSE39582_GSM972098	C
GSE39582_GSM972099	A
GSE39582_GSM972100	A
GSE39582_GSM972101	A
GSE39582_GSM972102	A
GSE39582_GSM972103	B
GSE39582_GSM972104	B
GSE39582_GSM972105	B
GSE39582_GSM972106	B
GSE39582_GSM972107	B
GSE39582_GSM972108	A
GSE39582_GSM972109	B
GSE39582_GSM972110	A
GSE39582_GSM972111	A
GSE39582_GSM972112	C
GSE39582_GSM972113	B
GSE39582_GSM972114	B
GSE39582_GSM972115	A
GSE39582_GSM972116	A
GSE39582_GSM972117	A
GSE39582_GSM972118	A
GSE39582_GSM972119	A
GSE39582_GSM972120	B
GSE39582_GSM972121	A
GSE39582_GSM972122	A
GSE39582_GSM972123	A
GSE39582_GSM972124	A
GSE39582_GSM972125	B
GSE39582_GSM972126	A
GSE39582_GSM972127	B
GSE39582_GSM972128	B
GSE39582_GSM972129	A
GSE39582_GSM972130	A
GSE39582_GSM972131	B
GSE39582_GSM972132	B
GSE39582_GSM972133	B
GSE39582_GSM972134	A
GSE39582_GSM972135	A
GSE39582_GSM972136	A
GSE39582_GSM972137	A
GSE39582_GSM972138	A
GSE39582_GSM972139	A
GSE39582_GSM972140	B
GSE39582_GSM972141	B
GSE39582_GSM972142	A
GSE39582_GSM972143	A
GSE39582_GSM972144	A
GSE39582_GSM972145	A
GSE39582_GSM972146	C
GSE39582_GSM972147	A
GSE39582_GSM972148	A
GSE39582_GSM972149	A
GSE39582_GSM972150	A
GSE39582_GSM972151	A
GSE39582_GSM972152	A
GSE39582_GSM972153	A
GSE39582_GSM972154	A
GSE39582_GSM972155	A
GSE39582_GSM972156	A
GSE39582_GSM972157	A
GSE39582_GSM972158	B
GSE39582_GSM972159	A
GSE39582_GSM972160	B
GSE39582_GSM972161	A
GSE39582_GSM972162	B
GSE39582_GSM972163	A
GSE39582_GSM972164	B
GSE39582_GSM972165	B
GSE39582_GSM972166	A
GSE39582_GSM972167	A
GSE39582_GSM972168	C
GSE39582_GSM972169	A
GSE39582_GSM972170	B
GSE39582_GSM972171	C
GSE39582_GSM972172	C
GSE39582_GSM972173	B
GSE39582_GSM972174	A
GSE39582_GSM972175	B
GSE39582_GSM972176	C
GSE39582_GSM972177	A
GSE39582_GSM972178	A
GSE39582_GSM972179	B
GSE39582_GSM972180	C
GSE39582_GSM972181	C
GSE39582_GSM972182	A
GSE39582_GSM972183	C
GSE39582_GSM972184	C
GSE39582_GSM972185	A
GSE39582_GSM972186	C
GSE39582_GSM972187	B
GSE39582_GSM972188	A
GSE39582_GSM972189	A
GSE39582_GSM972190	A
GSE39582_GSM972191	A
GSE39582_GSM972192	B
GSE39582_GSM972193	A
GSE39582_GSM972194	A
GSE39582_GSM972195	A
GSE39582_GSM972196	C
GSE39582_GSM972197	C
GSE39582_GSM972198	A
GSE39582_GSM972199	A
GSE39582_GSM972200	A
GSE39582_GSM972201	B
GSE39582_GSM972202	A
GSE39582_GSM972203	A
GSE39582_GSM972204	A
GSE39582_GSM972205	A
GSE39582_GSM972206	B
GSE39582_GSM972207	B
GSE39582_GSM972208	B
GSE39582_GSM972209	C
GSE39582_GSM972210	B
GSE39582_GSM972211	A
GSE39582_GSM972212	A
GSE39582_GSM972213	C
GSE39582_GSM972214	A
GSE39582_GSM972215	B
GSE39582_GSM972216	A
GSE39582_GSM972217	B
GSE39582_GSM972218	A
GSE39582_GSM972219	A
GSE39582_GSM972220	B
GSE39582_GSM972221	C
GSE39582_GSM972222	A
GSE39582_GSM972223	C
GSE39582_GSM972224	C
GSE39582_GSM972225	A
GSE39582_GSM972226	C
GSE39582_GSM972227	A
GSE39582_GSM972228	A
GSE39582_GSM972229	C
GSE39582_GSM972230	A
GSE39582_GSM972231	B
GSE39582_GSM972232	B
GSE39582_GSM972233	A
GSE39582_GSM972234	B
GSE39582_GSM972235	B
GSE39582_GSM972236	A
GSE39582_GSM972237	A
GSE39582_GSM972238	B
GSE39582_GSM972239	B
GSE39582_GSM972240	C
GSE39582_GSM972241	A
GSE39582_GSM972242	B
GSE39582_GSM972243	A
GSE39582_GSM972244	B
GSE39582_GSM972245	A
GSE39582_GSM972246	A
GSE39582_GSM972247	A
GSE39582_GSM972248	A
GSE39582_GSM972249	A
GSE39582_GSM972250	A
GSE39582_GSM972251	B
GSE39582_GSM972252	B
GSE39582_GSM972253	A
GSE39582_GSM972254	B
GSE39582_GSM972255	B
GSE39582_GSM972256	B
GSE39582_GSM972257	A
GSE39582_GSM972258	A
GSE39582_GSM972259	A
GSE39582_GSM972260	A
GSE39582_GSM972261	C
GSE39582_GSM972262	C
GSE39582_GSM972263	B
GSE39582_GSM972264	C
GSE39582_GSM972265	C
GSE39582_GSM972266	A
GSE39582_GSM972267	A
GSE39582_GSM972268	A
GSE39582_GSM972269	A
GSE39582_GSM972270	A
GSE39582_GSM972271	B
GSE39582_GSM972272	A
GSE39582_GSM972273	A
GSE39582_GSM972274	C
GSE39582_GSM972275	C
GSE39582_GSM972276	C
GSE39582_GSM972277	C
GSE39582_GSM972278	C
GSE39582_GSM972279	B
GSE39582_GSM972280	C
GSE39582_GSM972281	A
GSE39582_GSM972282	A
GSE39582_GSM972283	C
GSE39582_GSM972284	A
GSE39582_GSM972285	A
GSE39582_GSM972286	C
GSE39582_GSM972287	C
GSE39582_GSM972288	B
GSE39582_GSM972289	A
GSE39582_GSM972290	B
GSE39582_GSM972291	B
GSE39582_GSM972292	C
GSE39582_GSM972293	B
GSE39582_GSM972294	C
GSE39582_GSM972295	A
GSE39582_GSM972296	A
GSE39582_GSM972297	B
GSE39582_GSM972298	C
GSE39582_GSM972299	B
GSE39582_GSM972300	A
GSE39582_GSM972301	A
GSE39582_GSM972302	A
GSE39582_GSM972303	A
GSE39582_GSM972304	A
GSE39582_GSM972305	A
GSE39582_GSM972306	A
GSE39582_GSM972307	A
GSE39582_GSM972308	C
GSE39582_GSM972309	A
GSE39582_GSM972310	B
GSE39582_GSM972311	C
GSE39582_GSM972312	A
GSE39582_GSM972313	A
GSE39582_GSM972314	C
GSE39582_GSM972315	A
GSE39582_GSM972316	C
GSE39582_GSM972317	C
GSE39582_GSM972318	B
GSE39582_GSM972319	A
GSE39582_GSM972320	A
GSE39582_GSM972321	A
GSE39582_GSM972322	A
GSE39582_GSM972323	A
GSE39582_GSM972324	B
GSE39582_GSM972325	B
GSE39582_GSM972326	A
GSE39582_GSM972327	A
GSE39582_GSM972328	B
GSE39582_GSM972329	B
GSE39582_GSM972330	C
GSE39582_GSM972331	A
GSE39582_GSM972332	C
GSE39582_GSM972333	A
GSE39582_GSM972334	C
GSE39582_GSM972335	A
GSE39582_GSM972336	A
GSE39582_GSM972337	B
GSE39582_GSM972338	A
GSE39582_GSM972339	A
GSE39582_GSM972340	A
GSE39582_GSM972341	B
GSE39582_GSM972342	B
GSE39582_GSM972343	C
GSE39582_GSM972344	B
GSE39582_GSM972345	B
GSE39582_GSM972346	C
GSE39582_GSM972347	A
GSE39582_GSM972348	A
GSE39582_GSM972349	C
GSE39582_GSM972350	A
GSE39582_GSM972351	A
GSE39582_GSM972352	B
GSE39582_GSM972353	C
GSE39582_GSM972354	C
GSE39582_GSM972355	B
GSE39582_GSM972356	A
GSE39582_GSM972357	A
GSE39582_GSM972358	A
GSE39582_GSM972359	B
GSE39582_GSM972360	C
GSE39582_GSM972361	C
GSE39582_GSM972362	A
GSE39582_GSM972363	B
GSE39582_GSM972364	C
GSE39582_GSM972365	C
GSE39582_GSM972366	B
GSE39582_GSM972367	B
GSE39582_GSM972368	A
GSE39582_GSM972369	B
GSE39582_GSM972370	A
GSE39582_GSM972371	B
GSE39582_GSM972372	A
GSE39582_GSM972373	A
GSE39582_GSM972374	A
GSE39582_GSM972375	C
GSE39582_GSM972376	B
GSE39582_GSM972377	B
GSE39582_GSM972378	B
GSE39582_GSM972379	A
GSE39582_GSM972380	C
GSE39582_GSM972381	B
GSE39582_GSM972382	A
GSE39582_GSM972383	A
GSE39582_GSM972384	B
GSE39582_GSM972385	B
GSE39582_GSM972386	A
GSE39582_GSM972387	A
GSE39582_GSM972388	A
GSE39582_GSM972389	C
GSE39582_GSM972390	C
GSE39582_GSM972391	C
GSE39582_GSM972392	A
GSE39582_GSM972393	A
GSE39582_GSM972394	B
GSE39582_GSM972395	A
GSE39582_GSM972396	A
GSE39582_GSM972397	A
GSE39582_GSM972398	A
GSE39582_GSM972399	A
GSE39582_GSM972400	A
GSE39582_GSM972401	C
GSE39582_GSM972402	B
GSE39582_GSM972403	C
GSE39582_GSM972404	A
GSE39582_GSM972405	B
GSE39582_GSM972406	B
GSE39582_GSM972407	B
GSE39582_GSM972408	A
GSE39582_GSM972409	B
GSE39582_GSM972410	B
GSE39582_GSM972411	A
GSE39582_GSM972412	B
GSE39582_GSM972413	B
GSE39582_GSM972414	A
GSE39582_GSM972415	A
GSE39582_GSM972416	B
GSE39582_GSM972417	B
GSE39582_GSM972418	B
GSE39582_GSM972419	B
GSE39582_GSM972420	C
GSE39582_GSM972421	B
GSE39582_GSM972422	C
GSE39582_GSM972423	A
GSE39582_GSM972424	A
GSE39582_GSM972425	B
GSE39582_GSM972426	B
GSE39582_GSM972427	B
GSE39582_GSM972428	B
GSE39582_GSM972429	A
GSE39582_GSM972430	A
GSE39582_GSM972431	B
GSE39582_GSM972432	B
GSE39582_GSM972433	C
GSE39582_GSM972434	A
GSE39582_GSM972435	A
GSE39582_GSM972436	B
GSE39582_GSM972437	B
GSE39582_GSM972438	C
GSE39582_GSM972439	A
GSE39582_GSM972440	B
GSE39582_GSM972441	B
GSE39582_GSM972442	A
GSE39582_GSM972443	A
GSE39582_GSM972444	C
GSE39582_GSM972445	C
GSE39582_GSM972446	B
GSE39582_GSM972447	A
GSE39582_GSM972448	C
GSE39582_GSM972449	B
GSE39582_GSM972450	A
GSE39582_GSM972451	A
GSE39582_GSM972452	C
GSE39582_GSM972453	A
GSE39582_GSM972454	A
GSE39582_GSM972455	B
GSE39582_GSM972456	A
GSE39582_GSM972457	A
GSE39582_GSM972458	C
GSE39582_GSM972459	A
GSE39582_GSM972460	B
GSE39582_GSM972461	A
GSE39582_GSM972462	A
GSE39582_GSM972463	A
GSE39582_GSM972464	B
GSE39582_GSM972465	C
GSE39582_GSM972466	C
GSE39582_GSM972467	B
GSE39582_GSM972468	B
GSE39582_GSM972469	A
GSE39582_GSM972470	C
GSE39582_GSM972471	A
GSE39582_GSM972472	C
GSE39582_GSM972473	A
GSE39582_GSM972474	B
GSE39582_GSM972475	A
GSE39582_GSM972476	B
GSE39582_GSM972477	A
GSE39582_GSM972478	A
GSE39582_GSM972479	C
GSE39582_GSM972480	A
GSE39582_GSM972481	B
GSE39582_GSM972482	C
GSE39582_GSM972483	B
GSE39582_GSM972484	B
GSE39582_GSM972485	B
GSE39582_GSM972486	B
GSE39582_GSM972487	A
GSE39582_GSM972488	A
GSE39582_GSM972489	B
GSE39582_GSM972490	A
GSE39582_GSM972491	B
GSE39582_GSM972492	A
GSE39582_GSM972493	B
GSE39582_GSM972494	B
GSE39582_GSM972495	A
GSE39582_GSM972496	A
GSE39582_GSM972497	A
GSE39582_GSM972498	A
GSE39582_GSM972499	C
GSE39582_GSM972500	C
GSE39582_GSM972501	B
GSE39582_GSM972502	A
GSE39582_GSM972503	B
GSE39582_GSM972504	B
GSE39582_GSM972505	A
GSE39582_GSM972506	B
GSE39582_GSM972507	A
GSE39582_GSM972508	A
GSE39582_GSM972509	A
GSE39582_GSM972510	A
GSE39582_GSM972511	A
GSE39582_GSM972512	A
GSE39582_GSM972513	B
GSE39582_GSM972514	A
GSE39582_GSM972515	A
GSE39582_GSM972516	A
GSE39582_GSM972517	B
GSE39582_GSM972518	B
GSE39582_GSM972519	B
GSE39582_GSM972520	A
GSE39582_GSM972521	B
GSE39582_GSM972522	B
GSE39582_GSM1681353	A
GSE39582_GSM1681354	A
GSE39582_GSM1681355	A
GSE39582_GSM1681356	B
GSE39582_GSM1681357	A
GSE39582_GSM1681358	A
GSE39582_GSM1681359	A
GSE39582_GSM1681360	A
GSE39582_GSM1681361	A
GSE39582_GSM1681362	A
GSE39582_GSM1681363	A
GSE39582_GSM1681364	A
GSE39582_GSM1681365	A
GSE39582_GSM1681366	A
GSE39582_GSM1681367	A
GSE39582_GSM1681368	A
GSE39582_GSM1681369	A
GSE39582_GSM1681370	A
GSE39582_GSM1681371	A
