# Supplementary material for: Identification of cuproptosis-based molecular subtypes, construction of prognostic signature and characterization of immune landscape in colon cancer
Source: Front Oncol. 2023 Mar 17;13:927608. doi: 10.3389/fonc.2023.927608 (PMC10064275; doi:10.3389/fonc.2023.927608)
Supplement: Supplementary file 5 [file DataSheet_2.zip › Data Sheet 2/geneMut.txt]

Gene	Num
APC	297
TP53	214
TTN	193
KRAS	170
SYNE1	116
PIK3CA	113
MUC16	108
FAT4	93
ZFHX4	84
RYR2	82
OBSCN	81
PCLO	75
DNAH5	75
LRP1B	71
DNAH11	70
ABCA13	68
FBXW7	65
MUC4	63
USH2A	63
LRP2	63
CSMD3	63
CSMD1	62
RYR3	61
RYR1	61
FLG	60
FAT3	59
ADGRV1	59
BRAF	58
MUC5B	57
KMT2D	56
ARID1A	56
NEB	56
SDK1	56
ANK3	55
HMCN1	54
MDN1	54
DCHS2	53
ATM	53
ZFHX3	53
CCDC168	53
AMER1	52
XIRP2	52
AHNAK2	52
CSMD2	51
DMD	51
ANK2	50
PCDH15	50
SOX9	50
CACNA1E	50
HYDIN	50
SACS	50
DST	50
KMT2B	49
SSPO	49
TRPS1	49
SPTA1	49
UNC80	49
DNAH10	48
HERC2	48
VPS13B	48
SYNE2	48
DNAH17	48
DNAH8	47
PCDH17	47
MACF1	47
FAT1	47
LAMA1	47
KMT2C	46
DNAH3	46
PRKDC	46
MYCBP2	46
FAT2	46
EYS	46
KIAA1109	46
SMAD4	45
RNF43	45
TENM3	45
DNAH1	45
NFASC	45
UNC13C	45
RELN	44
COL12A1	44
DNAH9	44
COL6A3	44
DNAH7	43
DNAH2	43
FBN3	43
FNDC1	42
LRRK2	42
CUBN	42
FMN2	42
FRY	42
FCGBP	42
WDFY4	42
DSCAML1	41
LAMA2	41
ZNF536	41
WDR87	41
DOCK3	41
DYSF	41
TSHZ3	41
SCN1A	41
LRP1	40
TENM2	40
UNC79	40
HECTD4	40
ASPM	40
FRAS1	40
GLI3	40
TAF1L	40
DCHS1	40
DSCAM	40
PLXNA4	39
RNF213	39
RIF1	39
COL6A6	39
RIMS1	39
DYNC2H1	39
CACNA1H	39
APOB	39
DNHD1	39
AHNAK	39
COL5A1	39
TENM1	39
RP1L1	38
ROBO2	38
SVIL	38
CNOT1	38
SPEG	38
ERBB4	38
COL7A1	38
BMPR2	38
PCDH11X	38
TECTA	38
PTPRS	38
FLNC	38
MUC17	38
CREBBP	38
PTPRT	38
NBEA	38
CHD7	37
PCDH9	37
SCN9A	37
AKAP9	37
TCF7L2	37
PAPPA2	37
ASH1L	37
FREM2	37
MAP2	37
MTOR	37
RP1	37
CDH10	37
MAP3K4	37
MXRA5	37
IGF2R	37
COL11A1	37
HERC1	37
PDZD2	37
TNC	37
ROBO1	37
NALCN	36
ZNF469	36
PLEC	36
DYNC1H1	36
ATP10A	36
BIRC6	36
SDK2	36
DOCK2	36
BCL9	36
TMEM132D	36
MEGF8	36
AKAP12	35
SRCAP	35
GRIN2A	35
PKHD1L1	35
MYO18B	35
KMT2A	35
HECW1	35
FRYL	35
MYO16	35
ABCA1	35
TENM4	35
ZBTB20	35
ZC3H13	35
BSN	35
ANKRD11	35
CNTN6	35
VCAN	35
PEG3	35
ACVR2A	35
PKHD1	35
NAV3	35
PXDN	34
SPAG17	34
MAGEC1	34
TNXB	34
SCN5A	34
LAMA5	34
CACNA1A	34
DDX60L	34
COL6A5	34
TNR	34
NIPBL	34
EP400	34
NRXN1	34
TNS1	34
MYH14	33
LARP4B	33
COL27A1	33
CHD8	33
PLXNA1	33
HRNR	33
VWF	33
DCC	33
TEX15	33
NCOR2	33
PCDH10	33
A2ML1	33
PCDHA12	33
SCN7A	33
CDH23	33
CMYA5	33
SCN3A	33
UBR4	33
MAP1B	33
DNAH6	33
PXDNL	33
TRRAP	33
ACACB	33
SLC3A2	32
COL22A1	32
CELSR1	32
PREX2	32
MTUS2	32
MYO15A	32
FN1	32
CACNA1B	32
HUWE1	32
ABCA12	32
VPS13C	32
FBN2	32
VPS13A	32
CTNNA2	32
RIMS2	32
CHD9	32
FBN1	32
SETD1B	32
CENPF	32
PRDM9	32
CACNA1C	32
ADGRL3	32
PCDHA2	32
NAV2	32
PCNT	32
ITPR3	32
SPTB	31
KIF21A	31
STAB1	31
CACNA1D	31
EVC2	31
CELSR2	31
CHD4	31
AFF2	31
LAMA3	31
USP34	31
THSD7B	31
SETX	31
TCERG1	31
ZDBF2	31
PKD1L1	31
CNTNAP5	31
ADAMTS16	31
ABCA4	31
ATRX	30
ROS1	30
REV3L	30
HSPG2	30
PAPPA	30
SALL1	30
GRIK2	30
MGA	30
FLNB	30
KIF26B	30
GOLGB1	30
OTOGL	30
WBSCR17	30
ADGB	30
DNAH12	30
CEP290	30
PCDH18	30
LRRC7	30
DOCK5	30
TIAM1	30
CUL9	30
ARID2	30
DMXL2	30
MYH2	30
ADAMTSL3	30
MYO3A	30
POLE	30
CTNNB1	30
ZNF423	30
CFAP46	30
SCN11A	30
TRIOBP	30
UBR3	30
USP9X	30
PTPRK	30
HELZ2	30
NBEAL2	29
ERICH3	29
KANSL1	29
FAM179A	29
ARAP2	29
BCL9L	29
MKI67	29
LTBP2	29
CNTNAP2	29
F8	29
SPEN	29
MYH9	29
NOS1	29
AKAP6	29
ADAMTS2	29
NRXN2	29
KALRN	29
ITPR1	29
MAP1A	29
GRM1	29
BNC2	29
DOCK8	29
CDH9	29
MTCL1	29
FASN	29
DSEL	29
NCKAP5	29
FHOD3	29
PKDREJ	29
GCN1L1	29
BRWD3	29
SCN2A	29
TNRC6B	29
ADAMTS20	29
YLPM1	29
FLNA	29
ALMS1	29
FAM47C	29
SCN4A	29
MYO5A	28
PKD1	28
ZNF831	28
GPR158	28
NLRC5	28
CIC	28
GRM5	28
DMXL1	28
PLXNB1	28
MDGA2	28
KCNB2	28
PTCHD2	28
CHD6	28
CUX2	28
LAMA4	28
ZAN	28
DCAF4L2	28
RANBP2	28
MYO7A	28
ARID1B	28
NUP205	28
CDH18	28
LRRIQ1	28
ADCY8	28
BRINP3	28
BCOR	28
ZNF292	28
MYH8	28
C5orf42	28
TG	28
DIDO1	28
IGSF9B	28
PTPRZ1	28
EPHA5	27
POLQ	27
UTRN	27
LYST	27
SPTBN1	27
CDK12	27
MBD6	27
PCDHA3	27
PCDHB8	27
GTF3C1	27
ADGRL2	27
CACNA1G	27
TRIO	27
UGGT2	27
SIPA1L1	27
SRRM2	27
TULP4	27
ZNF804B	27
CNTNAP4	27
PTPRQ	27
PLXND1	27
MYH6	27
DOPEY1	27
DLGAP2	27
GUF1	27
SCAF4	27
SFMBT2	27
CELSR3	27
MYH7	27
TTC28	27
DLC1	27
FAM135B	27
WDFY3	27
SEC16A	26
MYH13	26
SPHKAP	26
COL4A4	26
PTPN13	26
TCHH	26
GRIA1	26
NOL6	26
PLEKHA6	26
KIAA1024	26
PCDHA8	26
PCDHA13	26
SPEF2	26
SLIT1	26
PLXNB2	26
EPHA3	26
NCOR1	26
LAMC3	26
SETBP1	26
LOXHD1	26
ATAD5	26
IGSF10	26
BRCA2	26
GRM6	26
NRAP	26
ICE1	26
KIAA1217	26
ADGRB3	26
ACACA	26
ZNF462	26
TNN	26
SETD2	26
ALPK2	26
TRIP12	26
EPG5	26
PCDH7	26
FSIP2	26
LPA	26
SVEP1	26
TRHDE	26
AKAP13	26
ZNF804A	25
COL18A1	25
DSP	25
TEP1	25
CACNA1S	25
PHF20L1	25
NYAP2	25
DIP2C	25
EPB41L3	25
CNTN5	25
TANC2	25
MYO9A	25
TRPM3	25
MGAM	25
ARFGEF1	25
CEP192	25
CCDC108	25
BCORL1	25
UBR5	25
COL4A1	25
PCDHA9	25
CDH2	25
ZNF106	25
THSD7A	25
CHD3	25
ALK	25
ADAMTS18	25
GABRA5	25
GREB1	25
CACNA1F	25
CPAMD8	25
GREB1L	25
PRUNE2	25
PLCG2	25
SYCP2	25
PTPRC	25
NSD1	25
WWC3	25
AXIN2	25
CASZ1	25
PCDHGA5	25
PCDHA6	25
HTT	25
MYH3	25
FLT4	25
SAMD9L	25
PCDHB2	25
EML5	25
SHANK2	25
VPS13D	25
MED12	25
TET3	25
PTEN	25
MED12L	25
CARD11	25
CHL1	25
XYLT2	25
OCA2	25
TRPM6	25
TOP2B	25
FER1L5	25
SLIT3	25
SHANK1	25
SPECC1	25
SHPRH	25
NWD2	25
KCNH1	25
KIAA2022	25
ADCY2	25
ANK1	24
MUC6	24
ARHGAP35	24
ZCCHC11	24
NRXN3	24
ATG2B	24
GPR179	24
PRDM10	24
ADAMTSL1	24
GRIK3	24
PCDHA11	24
KCNH7	24
SZT2	24
SPTBN2	24
ACAN	24
BRWD1	24
TRPC3	24
ZNF318	24
ADGRG4	24
ADAMTS9	24
SOGA3	24
AMOTL1	24
EML6	24
DENND4B	24
CAMTA1	24
MYH11	24
ZMYND8	24
BAHCC1	24
PLXNB3	24
ABCA2	24
SMARCA4	24
PCNXL2	24
ITPR2	24
XIRP1	24
KCNA4	24
DAPK1	24
PLCE1	24
HEATR5B	24
NOTCH3	24
MYLK	24
NPHS1	24
KIF13A	24
TSHZ2	24
FRMPD1	24
ADAMTS12	24
PTCH1	24
CROCC	24
TET1	24
LCT	24
ABCB1	24
MIA3	24
GRIA2	24
OSMR	24
CD93	24
RTL1	24
STAB2	24
ABCA10	24
RIMBP2	24
CCDC141	23
ZNF646	23
COL1A2	23
KCNQ5	23
ACVR1B	23
MYO18A	23
MPDZ	23
CDH8	23
PTPRM	23
NES	23
ANKRD12	23
AK9	23
CALD1	23
ANKHD1-EIF4EBP3	23
TCEB3B	23
ASTN1	23
KSR2	23
TRPC4	23
PRDM2	23
CNTLN	23
TTK	23
DIP2A	23
BAZ1A	23
NOS3	23
ARHGAP5	23
NPAP1	23
TACC2	23
CADPS	23
CDH11	23
DNAJC13	23
AFF3	23
CEP170	23
PCNX	23
FRMPD3	23
TCF20	23
KIAA0825	23
STAG1	23
CHRM2	23
FILIP1	23
NLRP7	23
PIEZO1	23
GLI1	23
ITGA7	23
KCNB1	23
SALL4	23
NLRP5	23
WDR17	23
MAST4	23
DCLK1	23
ASXL1	23
SMCHD1	23
DLG2	23
PTPN14	23
COL5A2	23
ARHGAP31	23
MAGI2	23
PCDHA4	23
KDM6B	23
GRM7	23
SORCS1	23
DOCK10	23
HDAC9	23
PCDHB7	23
CTTNBP2	23
CCDC88A	23
BOD1L1	23
KDM2B	23
PREX1	23
ADCY5	23
CLUH	23
SORL1	23
KCNA5	23
FAM186A	23
NID2	22
RASGRF1	22
APBA2	22
USP28	22
CWF19L2	22
IGSF1	22
CACNA1I	22
PCDHGA2	22
BTBD11	22
ESPL1	22
NBEAL1	22
HCFC1	22
CDK5RAP2	22
ALS2	22
BRINP1	22
POSTN	22
KIF1A	22
NUP98	22
PCDHGA6	22
COL4A5	22
USP24	22
WWP1	22
TRPM2	22
TIAM2	22
NOTCH2	22
COL14A1	22
CKAP5	22
ADGRB1	22
PCDHB3	22
ELMSAN1	22
FAM179B	22
TPR	22
KIAA0430	22
PIK3CG	22
IRS4	22
SPTBN5	22
NCAM1	22
DOCK11	22
ZNF835	22
YTHDC2	22
KIF26A	22
KMT2E	22
ANKRD30B	22
HIVEP2	22
KCNQ3	22
ATG2A	22
CTNNA3	22
ENAM	22
DNAH14	22
SSC5D	22
EIF3A	22
PCDHA7	22
DMBT1	22
SLIT2	22
ARHGEF17	22
KNTC1	22
ROCK1	22
ZFYVE26	22
CHD5	22
OTOF	22
INSRR	22
EP300	22
SAMD9	22
PCF11	22
CFH	22
SMTN	22
PPP1R26	22
HECW2	22
CTNNA1	22
MVK	22
THBS2	22
NUP210	22
USP26	22
LRFN2	22
COL19A1	22
RERE	22
RAD51AP2	22
TNRC18	22
CFAP47	22
ZNF521	22
ATP8A2	22
ASTN2	22
SPATA31D1	22
PHRF1	22
PIKFYVE	22
HCN4	22
C3	22
MON2	22
ABCA3	22
TRPA1	22
ITIH6	22
MYO7B	22
CD163	22
RGS12	22
GRM8	22
ZZEF1	22
ARHGEF26	22
ZC3H18	22
CDON	22
ATR	21
TRANK1	21
PLXNA2	21
KIAA1755	21
PCDH12	21
GRID2	21
ZNF540	21
IGSF9	21
ADCY1	21
ABCB5	21
ARHGAP21	21
NINL	21
GRIK4	21
ANKRD26	21
SRGAP1	21
PCDHGA8	21
TUBA3C	21
FRMD4A	21
POLD1	21
DIP2B	21
NUMA1	21
GRIK5	21
ACE	21
PDGFRA	21
VWA8	21
EPHB1	21
MSH6	21
KIRREL3	21
KIAA1429	21
SNX13	21
CHD1	21
LTBP4	21
PPP1R3A	21
POTEE	21
DCTN1	21
ERBB3	21
CASC5	21
RET	21
PCDH20	21
ABCA9	21
PTPRU	21
MYH7B	21
KDR	21
PRR12	21
CDH4	21
ITIH2	21
ABCA5	21
HNRNPL	21
PARP14	21
HDLBP	21
SLX4	21
PCDH19	21
ZMYM6	21
SMC2	21
FREM1	21
KIAA2018	21
SCN8A	21
AP2A2	21
MYO1F	21
UBA6	21
TNKS1BP1	21
PTPRD	21
KIAA2026	21
CDH12	21
FRMPD4	21
LIFR	21
PPL	21
SLITRK1	21
NRK	21
ACIN1	21
IQCA1	21
SUPT16H	21
MED13	21
PRKD1	21
MAP7D1	21
ABCA8	21
PCDHGA7	21
DAAM2	21
NBAS	21
MECOM	21
LRFN5	21
ZNF814	21
ARAP1	21
KIAA0922	21
USP29	21
MLK4	21
ZNFX1	21
FPGT-TNNI3K	21
WNK2	21
FBXL7	21
FSTL5	21
TMEM132B	21
IPO11	21
NLRP4	21
LRRK1	21
CDC42BPB	21
PRPF8	21
RGS22	21
DHX16	21
DISP1	21
STOX2	21
CCDC39	21
KDM3B	21
ATP2B2	21
KIAA0556	21
ERC2	21
FANCM	21
CNTRL	21
CPS1	21
ADAMTS5	21
ZNF518A	21
TMPRSS15	21
FER1L6	21
AP3B1	21
POLRMT	21
MYOF	21
HCN1	21
XRN1	21
ITGA10	21
VWDE	20
A2M	20
EVC	20
KLHL4	20
NYNRIN	20
ATP2B3	20
RNF17	20
GON4L	20
RAI1	20
OR6K2	20
PPFIA2	20
ZFP36L2	20
KIAA0195	20
ADAMTS17	20
KIAA1549	20
UNC13A	20
RALGAPA1	20
NID1	20
JPH3	20
COL3A1	20
E2F7	20
SBF1	20
MAGI1	20
PBRM1	20
SRRM4	20
NF1	20
CNTN4	20
LRRC16A	20
RPGRIP1L	20
PRRC2C	20
DPP6	20
BPTF	20
CEP295	20
DENND5A	20
ARHGAP20	20
MLH3	20
ZNF407	20
CEP350	20
CEP162	20
NLRP9	20
FGD6	20
EPPK1	20
NAA15	20
NPAT	20
ROBO3	20
ANKRD30A	20
TAS1R2	20
TLE4	20
CFAP43	20
UTP20	20
MYT1L	20
DICER1	20
CABIN1	20
ITGAX	20
SETD1A	20
EPHA6	20
MAP2K4	20
DCDC1	20
MYH1	20
TPO	20
OPLAH	20
PCDHB1	20
SV2C	20
PITPNM3	20
USP7	20
ARMC4	20
MKL1	20
ITSN2	20
KIAA1462	20
SPG11	20
PSME4	20
TRIM71	20
ABCA7	20
AGRN	20
SMARCA2	20
ATP8B2	20
ARHGAP22	20
PIK3R1	20
MDGA1	20
SGSM1	20
CENPC	20
CTNND2	20
RNF6	20
MYO10	20
PIK3C2G	20
CACHD1	20
BOC	20
DOCK4	20
SAGE1	20
CENPE	20
PCDHGB3	20
KANSL1L	20
PDS5B	20
ALPK3	20
CDC42BPA	20
DCAF12L2	20
SEL1L3	20
TLL1	20
PKD1L2	20
ZEB2	20
MBD5	20
ADAMTSL4	20
PLXNA3	20
PLEKHA5	20
ABCB11	20
DENND2C	20
TPTE	20
TLN1	20
CACNA2D1	20
PCDHB6	20
NRG1	20
ZNF98	20
PCDHA1	20
KLHL34	19
SEZ6L	19
NLGN4X	19
COL6A2	19
DENND4A	19
COL2A1	19
SMAD3	19
CACNA2D3	19
MRC1	19
PPFIA4	19
ABL2	19
TNKS2	19
PCDHGB4	19
DLEC1	19
LRP4	19
COL4A2	19
KCNH5	19
CD109	19
GLUD2	19
COL5A3	19
JAKMIP2	19
CCDC110	19
CLSTN1	19
ZNF236	19
FAM47B	19
UBE4B	19
PASK	19
PCDHGA4	19
GPRASP1	19
URB1	19
TJP2	19
INPPL1	19
RBM20	19
SEMA5B	19
PCDHA10	19
BDP1	19
SCN10A	19
AKAP11	19
ABCC1	19
ARAP3	19
GIMAP8	19
ZHX2	19
PLCH1	19
CIITA	19
SCAF1	19
ABCC12	19
UBE3A	19
BTAF1	19
CFAP61	19
ABCB4	19
PCSK5	19
DOCK9	19
COL11A2	19
DOCK1	19
ITSN1	19
SLC4A7	19
SH3PXD2A	19
IMPG1	19
ZNF43	19
CHST15	19
LRBA	19
MROH5	19
KAT6B	19
PNISR	19
NOTCH1	19
ULK2	19
SCAF11	19
MYBL1	19
PPRC1	19
OLFM1	19
TRO	19
GNAS	19
AFF4	19
MEGF6	19
OTOG	19
HFM1	19
NUP210L	19
CHD2	19
ADGRB2	19
ZMYM4	19
NRAS	19
CNGB1	19
MYT1	19
KIT	19
LAMB1	19
TNIK	19
EVPL	19
DOPEY2	19
MYOCD	19
PCDHA5	19
TP53BP1	19
F5	19
DPP10	19
JAG1	19
SF3B1	19
KIF13B	19
DSPP	19
SMG1	19
NLRP8	19
DPYD	19
KIDINS220	19
PZP	19
GPATCH8	19
PARD3B	19
RALGAPB	19
FLG2	19
MAP3K1	19
FAM193A	19
SHROOM4	19
SUPT6H	19
LPPR4	19
PTPRB	19
ELMO1	19
SLITRK5	19
BRD1	19
BEND3	19
MROH1	19
PRRC2A	19
MROH2B	19
PCDHB4	19
AMOT	19
ZNF208	19
ST6GAL2	19
TRERF1	19
BRD4	19
MYPN	19
FSTL4	19
SPTAN1	19
PCDHGB1	19
RADIL	19
COBL	19
NLRP13	19
NLRP2	19
PCDHGA12	19
CECR2	19
ZEB1	19
CR1	19
NWD1	19
UHRF1BP1L	19
JMJD1C	19
LRRCC1	19
CNTN1	19
NPHP4	19
PPP6R2	19
REST	19
PLEKHA7	19
TNS3	19
ABI3BP	19
PSMD1	19
NOVA1	19
CAMSAP2	19
ZNF808	19
EPRS	19
CCDC73	19
NCAPD3	19
TTC37	19
WNK1	19
PAPLN	19
DDI1	19
IFT172	19
TNRC6A	19
EXD3	19
WDR64	19
NAV1	19
NCOA6	19
BTBD7	19
BZRAP1	19
SIGLEC1	19
RXFP3	19
ARHGEF10	19
CASP8AP2	18
MN1	18
FAM208A	18
RGS3	18
LUZP1	18
PHIP	18
DUOX1	18
ZC3H6	18
WDR66	18
HELZ	18
KCNA1	18
ABCA6	18
KIAA0100	18
MCC	18
KDM5B	18
AUTS2	18
MYBPC3	18
PTPRN2	18
PLIN4	18
AHCTF1	18
STK31	18
RBM15	18
SLITRK2	18
OVCH1	18
TTBK1	18
RBM27	18
KCNH8	18
LMO7	18
KCND2	18
PHF3	18
PDZRN4	18
MICAL3	18
COL20A1	18
WDR7	18
ARHGAP36	18
ECE2	18
PI4KA	18
CTR9	18
RAPGEF2	18
ASXL3	18
FLRT2	18
HLA-B	18
VWA5B2	18
MAGEL2	18
TMEM131	18
ZBED9	18
RBM33	18
SCUBE3	18
PCDHGA11	18
ADAM7	18
IKBKAP	18
SLC8A1	18
SPG20	18
NLRP1	18
SLC44A5	18
OR4A15	18
COL4A6	18
HDAC4	18
KIF4B	18
CASR	18
TGIF1	18
CAMTA2	18
KCNT2	18
SMAD2	18
DUSP27	18
CDH6	18
SHROOM3	18
CLEC16A	18
EFCAB5	18
EXOC1	18
NCKAP5L	18
CEP250	18
NHS	18
ZGRF1	18
LRRIQ3	18
MEFV	18
DHX30	18
CUX1	18
KDM5A	18
MCM3AP	18
NTRK3	18
LZTR1	18
SMC1A	18
AGBL3	18
FHAD1	18
RASGRF2	18
C5	18
ZNF609	18
DDX58	18
PCDHGB7	18
CCDC180	18
SCAPER	18
RLF	18
LENG8	18
NIN	18
NEDD4	18
HIVEP3	18
MAP10	18
SYCP1	18
PCDHGA1	18
TRIP11	18
RTTN	18
KIAA1211	18
MPRIP	18
SLC26A7	18
ARMC3	18
ATP1A2	18
GIGYF2	18
MAP4K4	18
PPARGC1A	18
GABRG3	18
ZNF658	18
BNC1	18
EPS8L1	18
PLEKHM1	18
PLG	18
EIF2AK1	18
SLTM	18
GRIA4	18
SETD5	18
TMEM132E	18
RALGAPA2	18
DROSHA	18
N4BP2	18
RBMXL3	18
TBC1D9	18
TANC1	18
PABPC4L	18
PRKCG	18
MLLT4	18
INTS1	18
HEATR1	18
PIK3C2B	18
MYBPC2	18
ZNF862	18
NLRP3	18
MAST2	18
CSPG4	18
KIAA1549L	18
ANKRD50	18
SLC24A2	18
ATP13A5	18
DUOX2	18
SULF1	18
BACH2	18
SOGA1	18
SPPL2B	18
LIG3	18
WNK3	18
ARHGEF18	18
AHDC1	18
LINGO2	18
MAP1S	18
CTCF	18
GLTSCR1	18
CPED1	18
NEFM	18
CNGB3	18
WDR33	18
TRPC7	17
FAM21C	17
KANK1	17
UNC13B	17
TEAD2	17
FIGN	17
SH3BP4	17
CLSTN2	17
BRINP2	17
SAFB2	17
FAM47A	17
IL16	17
JARID2	17
NCAPG	17
SLC12A7	17
ADGRL1	17
TAF1	17
PLEKHG4B	17
NCKAP1L	17
ARPP21	17
TEX14	17
KCNQ2	17
NR4A2	17
NTRK2	17
C2orf16	17
CLCN4	17
SMC1B	17
PAM	17
PCDHB9	17
SLC12A1	17
DENND5B	17
PPP1R9A	17
NUP214	17
DNM3	17
ITGB2	17
CRYBG3	17
ARHGAP33	17
ASXL2	17
IQSEC2	17
EGFLAM	17
COL1A1	17
SLC12A5	17
COL15A1	17
XPO4	17
CLIP1	17
DOCK6	17
AXL	17
C11orf57	17
TTC3	17
USP48	17
ZSWIM6	17
CDHR3	17
LRRC16B	17
HIRA	17
SEMA3D	17
FANCA	17
KAT6A	17
EPB41L5	17
ZNF142	17
TFAP2D	17
KCNU1	17
KIAA0586	17
NFATC1	17
NDST3	17
ITGB4	17
DEPDC5	17
EFEMP1	17
APBB1	17
ATP12A	17
KIF1B	17
ZNF516	17
THBS1	17
MYO5C	17
PSD2	17
BLM	17
GLIS3	17
SIGLEC8	17
ZBTB41	17
ATP8B3	17
PCDHB15	17
HIVEP1	17
DLGAP3	17
FXR1	17
OBSL1	17
PCNXL3	17
GGT5	17
IFI16	17
NCOA2	17
EPHA4	17
PLXNC1	17
CAMSAP1	17
PDGFRB	17
CADPS2	17
HK3	17
MYH15	17
DHX38	17
PSD	17
SORBS2	17
C11orf63	17
P3H3	17
KCNH3	17
ITIH5	17
SYNPO2L	17
MAGEE1	17
EFCAB6	17
UNC45B	17
NAALADL1	17
FNIP1	17
SYCP2L	17
ARHGEF11	17
SHROOM2	17
NCAM2	17
TRIM46	17
PLCB4	17
PTPRG	17
GRM3	17
SCAF8	17
ITGAL	17
FLT1	17
C8B	17
ADAMTS3	17
PRRC2B	17
ATAD2B	17
PCM1	17
POU4F2	17
HTR2C	17
PIWIL1	17
MYOM2	17
FMNL3	17
ZNF541	17
CEMIP	17
MED13L	17
ARFGEF2	17
TAOK2	17
JAKMIP1	17
TRPM1	17
SYNPO2	17
ARHGAP30	17
MROH9	17
SV2A	17
MCF2	17
RBP3	17
GEMIN5	17
SYNPO	17
ROR2	17
KIAA1107	17
ASCC3	17
CEP85L	17
B2M	17
PTPN23	17
MAGEC3	17
ST18	17
C2orf71	17
ADAMTS13	17
LRP5	17
ZBED4	17
FAM184B	17
SLCO6A1	17
RUNX1T1	17
WDR72	17
CC2D2A	17
PIK3R6	17
SETDB1	17
POLR1A	17
DNMBP	17
JAK1	17
CASP8	17
WSCD2	17
RFC1	17
CENPJ	17
KIAA1671	17
PCDHB5	17
ADAM29	17
SRCIN1	17
NRCAM	17
POTEB3	17
NPC1L1	17
C10orf90	17
PEAR1	17
ATP2B4	17
SIN3A	17
PCDHGA3	17
PRDM16	17
BRPF3	17
KIF20B	17
CHAT	17
ITGAD	17
GRID1	17
AADACL3	17
CCDC178	17
LRP12	17
ATP7A	17
ZFC3H1	17
MMP9	17
AR	17
UNC5B	16
COL17A1	16
FOLH1	16
LRP6	16
CPSF1	16
SLC24A3	16
SI	16
PCBP1	16
WDR81	16
C3orf20	16
INHBA	16
GCC2	16
SSH2	16
CTC1	16
IRX1	16
SLC6A2	16
ZBTB7C	16
PHF2	16
GRIN2B	16
CCDC88C	16
SASH1	16
INF2	16
NEDD9	16
KCTD3	16
IQGAP3	16
NFRKB	16
GOLGA4	16
SORCS3	16
TICRR	16
PHLPP1	16
RICTOR	16
VRTN	16
HSPA2	16
ZMYM2	16
CLCN3	16
DGKB	16
PARG	16
KIAA0319L	16
RNF40	16
LEPR	16
EIF5B	16
INTS2	16
NOL4	16
SLC32A1	16
VAV3	16
UNC5C	16
PTPRN	16
MASP1	16
TRPC5	16
CD163L1	16
SPTBN4	16
ATP10D	16
CYLC1	16
IBTK	16
EIF4G3	16
MAP3K13	16
CACNA2D4	16
CLCA4	16
COLEC12	16
RBL2	16
NELL2	16
ARFGEF3	16
MCF2L2	16
DHX15	16
STARD8	16
SLFN14	16
ULK1	16
TBX18	16
ZNF644	16
HECTD1	16
NSRP1	16
GSE1	16
ITGAV	16
TEX10	16
PLEKHH2	16
JADE1	16
ZNF334	16
TRIM9	16
DHX9	16
BMP1	16
ADAMTS10	16
ARHGEF40	16
CLTCL1	16
CAD	16
MLH1	16
KCND3	16
PTK2	16
TLR7	16
TBX5	16
TRAPPC9	16
SLCO5A1	16
ARHGAP28	16
GRIN3A	16
PER3	16
FBXO10	16
ARHGAP32	16
ZNF418	16
KLHL5	16
SMARCAD1	16
NUP133	16
MSH2	16
PIGO	16
GPR149	16
DFNB31	16
GABBR1	16
KIF2B	16
SOX5	16
ZNF845	16
LRRN1	16
FNBP4	16
CLASP1	16
CCDC132	16
TRPM7	16
NFATC4	16
RAPGEF6	16
WASL	16
STXBP5L	16
KIAA2012	16
EDC4	16
CD1E	16
KCNH4	16
SLC8A2	16
OGDHL	16
LRRC49	16
CPEB2	16
TRIM66	16
TRIM51	16
ABCC8	16
PHLDB2	16
C10orf12	16
MADD	16
ATP13A3	16
SLC12A6	16
SNTG1	16
TDRD6	16
PAK7	16
HKDC1	16
KIF5B	16
SLC27A6	16
GLI2	16
ATP8B1	16
LAMB2	16
MYO1G	16
PRAM1	16
CARD6	16
SSFA2	16
TRIM37	16
FGD5	16
ITIH1	16
IGSF3	16
SYNJ2	16
KDM2A	16
ANKRD17	16
PDE3A	16
PLA2R1	16
NEURL4	16
TSC1	16
DIS3L	16
SPATA31E1	16
SNED1	16
RBM46	16
PKN1	16
ERCC6	16
PFKP	16
NKAPL	16
TEK	16
ATP1A4	16
ZFYVE16	16
WDR60	16
BCHE	16
XAB2	16
ITGA8	16
ABCC5	16
MTTP	16
MAP9	16
SOHLH2	16
G3BP1	16
LVRN	16
MYO3B	16
HBS1L	16
HEPHL1	16
HIP1R	16
DNMT1	16
FCRL3	16
SRRM1	16
SLC9C2	16
SMC4	16
MAST3	16
DZIP1L	16
ZCCHC6	16
SFSWAP	16
PPP4R4	16
LRRC41	16
TAOK3	16
ZSCAN20	16
TTC21A	16
MAP2K7	16
XKR4	16
TRIM3	16
SGOL2	16
PTBP2	16
EFHB	16
NOL4L	16
VPS41	16
LTBP1	16
HEATR5A	16
TIE1	16
FASTKD3	16
ANO5	16
PCDHB12	16
SIPA1L2	16
CNTNAP1	16
TSSK1B	16
EGR2	16
SALL2	16
TNKS	16
TET2	16
MINK1	16
TRDN	16
HEATR4	16
RPTOR	16
OLFML2A	16
KCNV2	16
LRRN3	16
MKRN3	16
LRRTM4	16
MICAL1	16
EIF4G1	16
CAND2	16
CHRD	16
N4BP2L2	16
KIF6	16
NRG3	16
SNAP91	16
ZSWIM8	16
CFAP69	16
GAPVD1	16
SLCO1B3	16
HSPA1L	16
SAFB	16
UBN1	15
ZNF592	15
ATXN2L	15
PLCB1	15
SLITRK6	15
STAG3	15
KTN1	15
EIF2AK4	15
OSBPL5	15
AGBL1	15
BCKDHA	15
ANO4	15
SYNRG	15
C9orf84	15
TNRC6C	15
RAG1	15
TPP2	15
PCDHGC3	15
MARK4	15
C2CD5	15
TAF3	15
MME	15
TRPV5	15
URB2	15
PRPF40B	15
OSBPL6	15
SLC9A3	15
MAPK8IP3	15
ADCY9	15
RPS6KA2	15
PRG4	15
C6orf118	15
INPP5F	15
SEMA5A	15
ADGRG6	15
GATA3	15
STAT1	15
CAND1	15
ZNF385D	15
ZNF451	15
PCDHGB6	15
OSBPL1A	15
THOC2	15
ANO3	15
CCKBR	15
SDHA	15
COL6A1	15
PTK7	15
SMARCA1	15
PLEKHG2	15
CDC42BPG	15
AIM1	15
CCAR1	15
ENTPD4	15
MORC1	15
ZYG11A	15
MAMLD1	15
PAXIP1	15
PYHIN1	15
CNKSR1	15
KIF21B	15
EPHA7	15
FYCO1	15
ERCC5	15
UHRF1BP1	15
ENC1	15
SEL1L2	15
TMTC2	15
CIT	15
MOV10L1	15
DCST2	15
CC2D1A	15
ZNF91	15
RASA1	15
DIAPH2	15
WIZ	15
NRD1	15
MAST1	15
NAALAD2	15
FAM65A	15
PCDHB13	15
CYFIP2	15
FURIN	15
ARHGEF15	15
ABCC9	15
TGFBR2	15
GJA8	15
AMPH	15
NOS2	15
EOMES	15
ZNF735	15
FILIP1L	15
SLC1A6	15
MYO9B	15
SLC4A5	15
ADAMTS4	15
XRCC5	15
GABBR2	15
ITGA11	15
NEMF	15
FGD1	15
MGAT3	15
FOXK1	15
NEXN	15
MFRP	15
PRDM5	15
CUL1	15
EDNRB	15
ZNF619	15
HEG1	15
FUK	15
TSHZ1	15
T	15
FAM214A	15
PCDHB10	15
COPA	15
PHTF1	15
NLRP14	15
CCNA1	15
CNGA3	15
HDX	15
BICC1	15
RFX5	15
MAP7D3	15
MGAT4C	15
LRGUK	15
CSDE1	15
CDH1	15
CEP170B	15
NEO1	15
GRIP2	15
C6	15
TRAK1	15
TRPM8	15
PRPF6	15
PCDHGC5	15
NCOA5	15
USP43	15
ROBO4	15
FAM208B	15
KIF16B	15
AMPD1	15
GPSM2	15
IRS1	15
DGKD	15
AGO4	15
MYOM1	15
FGFR3	15
SBNO2	15
MCM10	15
FBLN2	15
TAP2	15
GUCY1A3	15
MFI2	15
PRPF4B	15
KIAA0368	15
ZNF836	15
GANAB	15
AGL	15
ITGA5	15
PLCB3	15
GIGYF1	15
NFE2L1	15
RGPD3	15
KCNJ3	15
MIS18BP1	15
CFTR	15
ADCY10	15
APLP1	15
RSF1	15
PTPRF	15
TBX4	15
WNT1	15
DOCK7	15
HELB	15
EBF3	15
SEMA6A	15
ALG13	15
CCDC80	15
NMUR2	15
ANKS1B	15
GRM4	15
DNER	15
FRMPD2	15
INPP5D	15
DLGAP1	15
MCTP1	15
ASAP2	15
ZNF615	15
HPSE2	15
CRB1	15
LNPEP	15
KIAA1586	15
TBC1D25	15
GUCY1A2	15
SBNO1	15
NR0B1	15
SMG6	15
ZFAT	15
EIF3J	15
RPGRIP1	15
GRM2	15
NUAK1	15
SLC12A9	15
ATP2A1	15
PCSK1	15
UBQLN2	15
ST8SIA6	15
CCT8L2	15
ATP11A	15
SLFN5	15
FAM135A	15
SON	15
MCM4	15
PCDHGB5	15
SLC16A1	15
PDS5A	15
CP	15
ITGB6	15
FGF13	15
QRICH2	15
KAZN	15
ATP6V1B1	15
IMPG2	15
ERICH6	15
TRPC6	15
ATP8B4	15
ZNF629	15
EIF4ENIF1	15
GALNT13	15
C1R	15
CSF3R	15
F9	15
RFX7	15
MTA2	15
ZNF638	15
FKBP9	15
ACAP1	15
CFAP45	15
GLB1L2	15
KIAA1551	15
GAK	15
DDX54	15
MET	15
AMBRA1	15
DACH2	15
HCFC2	15
RTN4	15
SH3TC1	15
[truncated: 15,861 more rows]
