# Supplementary material for: Identification of cuproptosis-based molecular subtypes, construction of prognostic signature and characterization of immune landscape in colon cancer
Source: Front Oncol. 2023 Mar 17;13:927608. doi: 10.3389/fonc.2023.927608 (PMC10064275; doi:10.3389/fonc.2023.927608)
Supplement: Supplementary file 5 [file DataSheet_2.zip › Data Sheet 2/gsvaOut.txt]

id	TCGA_TCGA-CK-4950	TCGA_TCGA-G4-6294	TCGA_TCGA-A6-3807	TCGA_TCGA-AA-3846	TCGA_TCGA-F4-6703	TCGA_TCGA-AZ-4313	TCGA_TCGA-F4-6461	TCGA_TCGA-AA-3811	TCGA_TCGA-G4-6303	TCGA_TCGA-QG-A5Z2	TCGA_TCGA-CA-5256	TCGA_TCGA-G4-6317	TCGA_TCGA-CM-5341	TCGA_TCGA-F4-6854	TCGA_TCGA-AA-3947	TCGA_TCGA-CM-6162	TCGA_TCGA-AA-3662	TCGA_TCGA-A6-2678	TCGA_TCGA-CM-6675	TCGA_TCGA-AY-4071	TCGA_TCGA-CA-5797	TCGA_TCGA-AA-A01R	TCGA_TCGA-A6-5664	TCGA_TCGA-AA-A02H	TCGA_TCGA-AA-3862	TCGA_TCGA-D5-7000	TCGA_TCGA-CA-6716	TCGA_TCGA-AA-A01G	TCGA_TCGA-A6-5661	TCGA_TCGA-D5-6535	TCGA_TCGA-CK-6748	TCGA_TCGA-D5-5539	TCGA_TCGA-A6-4105	TCGA_TCGA-G4-6307	TCGA_TCGA-A6-6137	TCGA_TCGA-AA-3860	TCGA_TCGA-A6-2674	TCGA_TCGA-AA-3986	TCGA_TCGA-CM-6165	TCGA_TCGA-A6-5656	TCGA_TCGA-AA-3520	TCGA_TCGA-G4-6625	TCGA_TCGA-DM-A28M	TCGA_TCGA-D5-6920	TCGA_TCGA-DM-A288	TCGA_TCGA-AA-A02O	TCGA_TCGA-AA-A02E	TCGA_TCGA-AA-3710	TCGA_TCGA-AZ-4614
KEGG_N_GLYCAN_BIOSYNTHESIS	0.00584411108302132	0.102028072488392	0.053736373582148	-0.00333111538020109	-0.34208085119912	0.191566787019186	-0.201511111439323	0.132641466111925	0.286217321341283	-0.0593144460451136	0.219775208505308	0.289382859296837	-0.126331969917892	0.296339454362878	0.0414423065933022	-0.0794127579175388	-0.359307255422011	0.520519887979011	0.415548631693262	-0.262797572053587	0.304317250220476	-0.170631339982608	-0.0577452282256049	-0.263291946825273	0.0252578413038228	0.0669926315428628	-0.185498939782366	0.220544182084532	-0.367438152435718	-0.312475378073774	-0.156688645076384	-0.00473392100398939	0.0972409024918976	0.0894706290559392	0.0364921157015634	-0.105012607361305	-0.418970339514238	0.168336475666061	-0.0530740963505741	-0.420057832410258	0.394823520087685	0.211491571740868	-0.0841383513518588	0.283368825258291	-0.0739147137705661	-0.221182415569869	0.0319497824532151	0.323322207914014	-0.106436052728798
KEGG_OTHER_GLYCAN_DEGRADATION	-0.0513635979032275	0.512254968093403	0.158652419434222	0.0702063364686928	-0.354217289112137	-0.156640172679104	-0.309646493596202	-0.11072675508204	0.0202764576364506	-0.112475379146342	0.0486030990582865	0.104998855919188	-0.100603375614828	0.212478715757909	-0.350378030503699	0.0177984044360787	0.219666773750555	0.057800071615569	0.368850032433515	0.254885451849532	0.18497513347693	-0.00492230189029191	-0.0861455324457324	-0.110649962115765	-0.149121604009949	-0.321341244508204	0.39614882593842	0.0516745765724133	-0.609466642276394	-0.276767456692339	-0.337920821628038	0.0442673610708206	-0.101539343755897	0.215875102128456	0.507865500430045	-0.133092221979363	-0.516058466603768	0.174774479976928	0.435646335321877	-0.23212397632457	0.175923369959351	0.157993720337135	-0.124222996171722	0.52481592509036	-0.196560544262114	0.025947092266663	0.00490704529427494	-0.237694351125072	0.159416223170179
KEGG_O_GLYCAN_BIOSYNTHESIS	0.547746457805028	-0.192020179072024	-0.136397883299553	0.131102550505721	0.0304791852889726	0.145589208049166	0.131322450524715	-0.0658665222531168	-0.0529486797061741	0.0961187978624924	0.149490265603563	-0.305249001877545	-0.297602731840275	-0.110240669371481	-0.0348470652404606	0.510893137964035	-0.360275391459197	-0.125442766779986	-0.0192021110663132	-0.126547767806516	-0.170224952013942	-0.347883644950241	0.454854734305145	0.0625208848892269	0.217607522659864	0.230969337646991	-0.0806543349526885	0.0384235588557361	0.308857081505475	0.239797456200266	0.0480861691643582	0.366640266190162	-0.272180338697732	-0.331757393189853	0.284802303189788	-0.28270837471051	-0.118041997652509	0.0591820365021531	0.178336701083519	-0.146888352653559	0.215340814729082	0.137569134305315	-0.0342468410967239	0.445701763212412	-0.190825179538207	0.0253251865154241	0.140786655329992	-0.152381397945307	0.065539454776905
KEGG_GLYCOSAMINOGLYCAN_DEGRADATION	0.279740525310616	-0.387833297921002	0.031012063747713	-0.244703866731641	0.374069473695886	0.318530431535447	0.349200143771223	0.152210677628554	0.19271909707589	-0.200262568449436	-0.280979076381173	-0.145917379002642	-0.189417182236782	-0.150823624444952	-0.206469096024335	0.409577401851003	-0.365270147531001	0.262615166341399	0.134098353156598	0.245444743784756	0.117597405196405	0.0199896158441941	0.151357039912655	-0.0799641517674851	-0.028152206111917	-0.159463647601525	-0.159331416979794	-0.427787779656396	-0.0323711873808138	-0.0244657150523802	-0.0801312787590743	-0.0269306486104975	-0.443615311611991	-0.109088658393222	0.329069358083647	0.0804920535829027	-0.078293598613943	0.106493024081301	0.164269835747269	-0.24979380855147	-0.0283349922785958	0.27569439727556	-0.282391030202894	0.298774915143723	-0.523108999737944	0.315002803789889	-0.302483312942662	0.0189354561250739	-0.51396928781262
KEGG_GLYCOSAMINOGLYCAN_BIOSYNTHESIS_KERATAN_SULFATE	0.387396178019247	-0.328705502285742	-0.037632095932529	-0.118639965575618	0.430867362422588	0.343410267790357	0.33706788814007	0.0790277968530088	0.168959415733698	-0.0541203896944891	-0.336113512334837	-0.341656418274305	-0.365086135245762	-0.242207183501518	-0.2847791313097	0.433429960359039	-0.0984582031296843	-0.160563560914306	0.257408195236124	0.202781115124961	-0.00720880995466658	0.193747939844304	0.378993116448348	-0.1864961874135	0.179651976733901	-0.287732616545443	-0.219722857578595	-0.416732324609904	-0.203685390707138	-0.126545854735943	0.0961798422132132	-0.22803127231463	-0.362382846959603	-0.303245660442643	0.055992535779196	0.071388769126569	-0.243189557321183	0.203184983353682	-0.235241295276915	-0.426466531908963	0.506456702276014	-0.0171776361424721	-0.319807699829658	0.366538785729481	-0.46116839299489	-0.0998868714798043	0.451230690870874	0.347945520061903	0.379497186325534
KEGG_GLYCEROLIPID_METABOLISM	0.304020947485427	-0.0094450931382348	-0.0258876075902121	-0.128810505439355	-0.176599562454421	0.288875217619033	-0.156865811875188	0.0520751697364242	0.115689627543798	0.1272292595935	-0.123108802587254	0.140600155481902	-0.308441146596938	0.211227697887414	-0.0311914559968632	-0.114275277518229	0.0152672164504173	-0.111619163973191	-0.0626209683071857	0.18000058203687	-0.00803699378378162	-0.182488771387754	-0.120284208359494	0.0242999500661834	-0.126683928567596	0.187430156916311	-0.253813879795161	0.29517892572791	0.121592540217068	0.119615166258215	-0.0332874727633795	-0.0830346870008977	-0.173908631389185	-0.0568333408039981	0.143586256386177	0.0117706436219584	-0.106270346160284	-0.0788125492646375	0.104335365455159	-0.0720982929352825	0.000369227692437968	0.170865373026644	0.219961480614342	0.28647034444645	-0.015482398275631	0.115044130140951	0.0558234412963643	-0.161345746570127	0.0686299986030413
KEGG_GLYCOSYLPHOSPHATIDYLINOSITOL_GPI_ANCHOR_BIOSYNTHESIS	-0.136790319790649	0.000760743788090018	-0.211468952721452	0.149782377019817	-0.577159815460578	0.0496228780469199	-0.195699370438994	0.103980155206565	0.548033011973362	0.379277327547762	0.266916693621815	0.469598464777473	0.248503693912433	-0.114595145857189	0.354884741636055	-0.203910633141917	-0.35419693160596	0.169140629541482	0.597847037174105	-0.0588107427772701	0.461679555804395	-0.0981838927622882	-0.3327385654041	-0.320233485892387	0.0323905815205542	-0.0289612603515939	0.284453686195145	-0.0241357803262394	-0.378595934382639	-0.0277212864979472	-0.232946350286465	-0.0533562823222226	-0.353880524591343	0.412775155946404	0.420445434105311	0.120396013955194	-0.359787393263127	0.330794352760613	0.387160132419586	-0.329201466255199	-0.151846125446023	-0.0424727497941989	0.392408496520618	0.102105443450299	0.177906557906109	-0.163054178328871	0.0329637909898643	-0.389988752944192	-0.156407212634498
KEGG_GLYCEROPHOSPHOLIPID_METABOLISM	0.0358388827736343	-0.118533671536206	0.0867066660781299	0.1363181328467	-0.175395595451585	0.204942574596764	-0.102892669287712	0.184782039498872	0.199904941840019	0.0797704562025345	-0.219626306505127	0.170365850708924	-0.288552467514503	0.117059275189417	-0.166000830406004	-0.109124945714966	0.130813054969229	-0.152262594691056	0.0952208614670534	0.251394637267282	0.131064748234116	0.0737845665695754	-0.131904277682846	0.122616521602544	0.121831378419081	0.198388923681048	-0.269025382899793	0.286824647740632	-0.0157418303142857	0.0835414011670953	-0.187413104800716	-0.11988519533707	-0.204335462103875	0.178009180095183	-0.00524545367046214	-0.150833480267525	-0.245439640702437	0.112029968366003	0.112575024859594	-0.249241023578547	-0.0222609327498677	-0.171527361033964	-0.20602833658784	0.0696925851977157	0.100371751829084	-0.0194753829412079	0.153834639379656	0.137611996927381	0.172700478047477
KEGG_ETHER_LIPID_METABOLISM	0.448463933885528	-0.220570148601032	-0.157203976936133	0.237907261200367	0.00660210710092604	0.102410678104595	0.299902130864119	0.234144906287294	-0.119751662343456	0.048983113066448	-0.0422260750534728	-0.346566323820932	0.0345060448939878	-0.0315888634365772	0.0407760664095022	0.135073868896926	0.000143468492682708	-0.283792873723828	-0.119070249524422	0.202085234880209	0.287092620658547	0.160460692700733	0.190627497341633	0.0130430669073009	0.247376911956257	0.0535724970494568	-0.151864830878528	-0.136874994598863	0.23255580545114	0.131984951646965	0.0362428540040682	-0.0221202989809304	-0.187367890092006	-0.0252928747802758	0.24747523504116	-0.337138607234556	-0.134451416493516	0.264999926706801	0.116079290303258	-0.182150324994784	0.188423626453167	-0.0262178607506801	-0.227922987554136	0.137981363785399	-0.283936464016442	-0.0562770526802699	-0.0521677983626787	0.318672677210787	-0.0625182429798898
KEGG_ARACHIDONIC_ACID_METABOLISM	0.447164968895847	-0.0381372051246876	-0.0243205539448971	0.0885911033120174	0.104481566814395	0.298077554306104	-0.0928741695072324	-0.120318342556171	-0.355872549792196	-0.281113095685239	-0.0179530145103889	-0.0560479333026433	0.330294027927297	0.0272622198281615	-0.0743173794081881	-0.14998316423136	0.331673891652292	-0.534053256113029	-0.0954236779811899	0.434824605977249	-0.231213305297061	0.0800242541169397	0.184063386021374	-0.0639242574531352	0.268014863788515	-0.121994511159751	-0.458453358029463	-0.288320883190383	0.097450272654998	-0.160709793467058	0.0670223832150737	0.0751890799401695	-0.335359945989405	0.0525634789795889	0.0200612572882661	-0.160002672037576	-0.302208067215847	0.110698041070441	-0.186638592068922	-0.180846357435162	-0.262085834458162	-0.0764521101537876	-0.00076510573019295	-0.0802390465405279	-0.186588519123688	0.338803481799635	0.14618507245796	0.0189369363038336	-0.170082713227538
KEGG_LINOLEIC_ACID_METABOLISM	0.574373030442589	-0.149410735170455	-0.409542597655172	0.106209781448257	-0.0644965135791006	0.124921923797589	0.341858072969841	0.222712688808269	-0.513443145257664	0.234212340970209	0.0113955409325592	-0.137095331486691	0.110596115785968	-0.0393283214079028	0.174868488126284	-0.194031244753055	0.406017982550589	-0.52919759304372	0.1189253098252	0.436562381933836	-0.0678374794320572	0.131736535579579	0.0368481633654444	-0.0819312199513563	0.158713658392753	0.0441671035780977	-0.518178745054977	-0.323513216372877	0.570734391649869	0.0428348695771426	-0.135878051060642	0.0971417206277759	-0.52724682662491	0.193226386065313	0.125826489043412	-0.481734819117179	-0.169533671616951	0.397449086359219	-0.263769517224152	0.25215719090063	-0.228681158459179	-0.412607559981683	0.114489145233271	-0.019243488709997	0.00502525845034507	0.348966299072751	0.171797199930777	0.10515935884079	0.0285945733075083
KEGG_ALPHA_LINOLENIC_ACID_METABOLISM	0.424989591687082	-0.303883379378376	0.000134476713879478	-0.125068267433799	0.0945958642058095	-0.011271944340715	0.133111067206975	0.141921125797443	-0.16194920466102	-0.0908290490611879	0.105771736410989	-0.0824631170703806	0.200071737115965	-0.0963549165914557	-0.0974729563728597	0.00531258442712593	0.111093394689695	-0.284261672208051	-0.0932429711935783	0.435354360917823	0.373186553622731	0.224278277375665	0.164707426883501	0.265783367445329	-0.0378557163574793	0.22431097451225	-0.243824880132847	0.0807270510964928	0.33894593043431	-0.10989731190405	0.000788677733841697	-0.192799653312889	-0.156374590602711	0.510815957552677	0.192130748566561	-0.42971160975896	-0.247824381002238	0.446238890254309	-0.0669337539249882	-0.148846705019891	-0.242365728055096	-0.157404044948599	-0.393565861295725	-0.0263383995406867	-0.316734715570079	0.120034401845672	-0.0104543259544842	0.137769575078202	-0.0533877676592339
KEGG_SPHINGOLIPID_METABOLISM	0.468246969428441	-0.0367938947735958	-0.0301915677842083	0.263750008826098	0.0595490359400046	0.0278542970816516	-0.0325154474691035	0.134843516329238	-0.268572729077906	0.081056142630484	0.17436314429631	-0.258460484738456	-0.185840668471804	-0.026844007670297	0.0851507232148199	0.257322834774134	-0.368539121655385	0.0209752129530916	0.247531778668429	0.158766284623552	0.0624195041200292	-0.114226749436663	0.152763985581042	-0.0280100462024896	0.303692084543682	0.0224870542072792	-0.0611341066896101	0.0578610964860154	0.0502962825757072	0.0238344984930697	-0.0783024461257304	0.00848520802493422	-0.199611104816266	-0.310083241312491	0.0692229726280765	-0.0703439527227471	-0.295183390648553	0.188072579269066	0.225160406438475	-0.299734566507123	-0.23463295968853	-0.048130400535423	0.109140087893372	0.460346222952346	-0.0370719228895519	-0.0450789382330819	0.00698872024207409	0.331652669716509	0.0809936637975452
KEGG_GLYCOSPHINGOLIPID_BIOSYNTHESIS_LACTO_AND_NEOLACTO_SERIES	0.326007639950225	-0.133904343659725	-0.317518203428733	-0.00699872318044781	-0.102131239706464	0.20674322182706	0.188474409710707	-0.0790239975189309	-0.308467364140729	0.0499902791153996	-0.172817636409107	-0.245732413812184	-0.124623365812302	-0.306348436657311	-0.282191393015324	0.294596448225423	-0.0221889436134308	-0.013742632627957	0.0372628219690544	0.277779196494536	-0.219802325058933	-0.228414379363007	-0.141934184009373	-0.167940896854156	0.104788307869102	-0.0165883318631418	-0.126992847843599	-0.0192350322536087	0.330520327542798	0.291167078339911	0.0987370368405078	0.117296693019869	-0.283807553661391	-0.204317111731273	-0.0378675910146738	-0.0889465901267595	-0.138707982580841	0.0899446225526089	-0.114036310223065	-0.222246996139925	0.366279972155263	0.287088229216315	0.215346546229585	0.440686126354945	0.120351472912904	0.112657172566023	0.368414459370262	0.219023695513126	-0.0210999434853415
KEGG_GLYCOSPHINGOLIPID_BIOSYNTHESIS_GLOBO_SERIES	0.045300268060291	-0.260572607377977	0.156512399063167	-0.100814793357171	0.439029921473486	0.210465013110022	0.035657436412569	-0.174449354997633	-0.0346179146832378	-0.532519861472805	0.122467135605296	-0.417051074499016	-0.147935280676269	0.0175978487936144	-0.0587662034255936	0.459834760636289	-0.179034448863343	-0.0799638890505384	0.252257044831362	0.487888763086199	0.32364653279006	0.0906281939300644	0.308547116326369	-0.139685051151397	-0.139500665232213	-0.17444689256916	-0.00921592963880691	-0.194113605977086	0.0379961876876784	0.0772851930549165	0.19739737883522	-0.181656841488431	0.167237480995112	-0.410369846987789	-0.0914477329343861	0.223349289629603	-0.11429476979079	-0.0424075850284154	0.0125136262701734	-0.206649381942431	0.218626368540186	0.140188274858798	-0.208616029517607	0.0671096680561052	-0.599356850914788	0.0821643234402222	0.154891629011972	0.453591422160947	0.0361539259049655
KEGG_GLYCOSPHINGOLIPID_BIOSYNTHESIS_GANGLIO_SERIES	0.0855713251298533	-0.225760744437054	0.144626201962628	-0.0850949764588607	0.547033309620893	-0.0485067789253199	0.45736492441878	-0.224343846414029	0.244676276966275	-0.337081263034327	-0.144607279063601	-0.30270870183117	0.184498671497758	-0.172748383596107	-0.0170123050172333	0.437364362098191	0.275879682179428	-0.0989529934008213	0.0116058140279278	0.405731026081022	0.118419280837329	-0.0831001268016008	0.263408017259225	-0.189700089290898	0.13736272067078	-0.217714033028659	-0.0848830343247673	-0.522074564628554	-0.241539010363617	0.132338998523413	0.391041936942023	-0.0845183430951498	-0.0671554074825481	-0.123206756947053	0.127992538754115	0.443192964768626	0.147266210016296	-0.108509251653959	0.34357910172458	-0.10081601259794	0.193911756955369	0.391905155696299	-0.493242540614143	0.27375961259375	-0.514901241355788	-0.158265843514056	-0.330531796705828	0.369044928560521	-0.34783302645061
KEGG_RIBOFLAVIN_METABOLISM	-0.0647040253832067	0.0472254513537128	0.329159109342731	0.288477070155697	-0.21028711436166	0.160431066702356	-0.266418602420361	0.047565481603945	-0.0153296886966305	-0.407424909734874	0.30899225444195	0.152402170832248	0.362243508898296	-0.399030226268238	0.169432255580873	-0.354383775387264	-0.301084663712344	0.421445576378365	-0.253127705040236	0.0251442731633119	0.0108718008686851	-0.292419531777735	-0.340084216123868	0.100574321298628	0.405505377850826	-0.0968982215694117	0.222344924938875	-0.0379855291559478	-0.215128969936318	-0.423328131849766	0.122736104323087	-0.310289343740169	0.191500657400246	-0.033578287514801	-0.097200675606094	0.00248534269168416	-0.0207672071080272	0.261083146204763	0.238163188569446	-0.258257803271511	0.05097501997253	0.103486535710102	0.11366016004054	0.031770707392997	-0.27445310932905	-0.19304622394022	-0.13617829848738	0.344186404585231	-0.287081046552965
KEGG_NICOTINATE_AND_NICOTINAMIDE_METABOLISM	0.0635464713687044	-0.103141272061913	0.0228239511371884	0.190717645263828	-0.0241679312164199	2.96341043381776e-05	-0.150778063237847	-0.236677663755551	0.0700057566235386	-0.105539728659974	0.255875415506347	0.381295598783678	0.368380935166835	0.000867568945266822	0.194522465426849	0.271016384499958	0.179018469813868	0.0644298426049866	-0.123299420983234	0.290024191658517	0.276566838043548	-0.205405751611599	0.255433420080351	0.0653199858561367	0.378982009911317	0.00169698807089902	-0.294048136575663	-0.377505712513745	-0.0722586634765853	-0.149111082714245	-0.154447855893587	-0.180985501583662	-0.0301138753699861	-0.118613040814517	0.108914045796378	0.411662703192928	-0.0995587874898501	-0.0046826244715775	0.480870157156331	-0.189195180611607	0.0438718591439864	0.0683003140280632	0.260377266018435	0.115707740389516	-0.243390325619643	-0.00932711870957487	-0.496259789536834	0.272308504280986	-0.151141823332313
KEGG_PANTOTHENATE_AND_COA_BIOSYNTHESIS	0.386881204413752	-0.231810702021451	0.0675022370845229	0.108670673576881	0.111643930847292	0.0607699892534908	-0.0784417188754618	-0.089025977273239	-0.0222932980210449	-0.188090577597867	0.226004010563913	-0.168330288650093	0.171768322190863	-0.444086649100906	-0.0849761793470084	-0.00801087130213574	-0.135422580011206	-0.0486201446336662	0.182078598090927	0.22092862602353	0.310062529721138	-0.159543154052105	-0.0946317985854132	-0.254751774979262	0.241255307371912	-0.0272644974097974	-0.351320563612859	-0.0768801908883274	0.105092297644592	-0.325249725272627	-0.245081997299852	0.0769255121515232	-0.0434218673859087	-0.291615931827807	0.131723000505433	0.0590571250348676	0.0275862740763027	0.22864908128244	0.206481055441349	-0.0264078663901522	0.0708071484402795	-0.0757994706780376	-0.0282349847351093	0.545473272499088	-0.0630692845802939	-0.0723885478297972	-0.190639208690613	0.338007098118684	0.205088548397287
KEGG_AMINOACYL_TRNA_BIOSYNTHESIS	-0.191442185318468	-0.120412414097224	0.187983457596012	0.0692914746272428	-0.668368248833279	0.139308338286307	-0.643285984855302	0.0459651425046536	0.420318701606665	0.282487245219714	0.10694590906502	-0.0424567729809259	-0.191017364037115	0.0338619785022192	0.217510292654634	-0.58764409130411	-0.36250225462092	0.173812409900911	-0.408115976924558	-0.677545574345261	0.458242756425158	0.282399690534143	-0.525083186983686	-0.0573387601833054	0.0838264860352964	0.218496864513278	0.369225461568246	0.44224372437065	-0.454902251435974	-0.385741197689779	-0.256853161913846	-0.45179991213285	0.0351627783086482	0.289272114680095	0.30348916791035	-0.14471095264689	-0.630124401943626	-0.0486350963695096	0.243779148357273	-0.466147603747954	0.409678173263778	-0.361324794368586	0.473133225093868	0.302085470074167	0.172589264191559	-0.0297214246468072	0.158125434619966	-0.19920686238231	-0.105713163314607
KEGG_BASAL_TRANSCRIPTION_FACTORS	-0.481237357150928	0.325843262909974	0.210051009317697	0.225315540976809	-0.211845362310031	-0.171671625282698	-0.366319357590325	0.190956137794336	0.248334638705132	-0.0989378251810894	0.227366583421678	0.115010934870926	0.190771071248397	0.219532787053617	0.30459196959416	-0.162809755712521	0.0801014482393185	0.270443745041831	-0.0283983338384158	-0.359346794533904	0.360905823972415	-0.150961575728739	-0.395024100312953	0.108280419819569	0.183545802608329	0.170424014954052	0.201383918499047	0.136983845975258	-0.14033096430789	0.165769160421674	0.156036799651106	0.335438979795633	0.366059702599677	0.017709686271385	0.0245724898989267	-0.25552688571314	-0.156321192419723	-0.485933709408249	-0.0515655609571465	-0.237815861752162	0.0819718481269862	-0.266216159509329	0.138090073508886	-0.162280690080084	0.377959337674008	-0.431169232788348	-0.186254413709522	0.0769687879270357	0.39908769074872
KEGG_NON_HOMOLOGOUS_END_JOINING	-0.409315314395184	0.497719406796725	0.180206157684489	0.0577432691106956	-0.238549968249751	-0.0996229864151009	-0.351403763328627	0.419798504838002	0.307327081738731	0.138497616608025	0.187172426824954	0.203629553259164	-0.213061203221693	0.167824008278646	0.143659785521644	-0.354105670408437	-0.0788722950280773	0.242940304018403	0.0548293782460743	-0.326600946019597	0.254768601304362	-0.0364035607265755	-0.133745673267914	0.102247513314624	-0.0925377941314791	0.421193002183937	-0.0184324933406522	0.0517151739222317	-0.362918255670855	0.175513446515915	0.176720051601377	0.0621154140627693	-0.0781157683438585	-0.0833751751942738	-0.186898886015898	0.0868964741865266	-0.186016123622486	-0.192959452236193	-0.097259263462552	-0.0458380361690122	0.187654233077551	-0.353483058785033	0.10817800452585	-0.0636422519159564	0.35495503823008	-0.265817411149475	0.382354942021529	-0.063969980521159	-0.337773685614796
KEGG_SNARE_INTERACTIONS_IN_VESICULAR_TRANSPORT	-0.323723122918261	0.0561500779794266	0.0437262979680139	0.217563991566899	0.0612980100143144	-0.0813149389191523	-0.398097007738374	-0.231664079228351	0.200330068990436	0.203238268322207	0.0108734501769346	0.229526670996754	0.230053588024985	0.33227942528249	0.129216884902686	0.025532179666254	-0.10845281490348	0.0862686864511159	0.323982712695697	0.0986121769529618	0.067587738414728	-0.178857873431588	-0.258142026279178	-0.312710839742104	0.14346733735812	0.221104315216849	0.069910590826241	-0.34794820155059	-0.200625990365718	0.12548690969573	-0.00840203130413453	-0.0384200439385471	0.0802616803739545	-0.203209696397278	-0.159692181475046	-0.0349563109489841	-0.198939007168206	-0.241436088657011	0.215631440808213	-0.426365817339578	0.0703621717373442	0.219500066986952	0.0876659019127971	0.128807934909903	0.203918535761213	-0.262989085815622	-0.0671459971286618	0.322170292241912	0.097814467591488
KEGG_LYSOSOME	0.207866012115943	-0.137925190181497	-0.0493576208760948	-0.0749428784274178	0.329966434321209	-0.0251291609910773	-0.0767974515922788	-0.0366229651782653	0.0478761364082579	-0.251022977126608	-0.0507292760151582	0.0713802975540401	0.0848595086451461	0.168606713182545	-0.203413028671306	0.242180280926539	-0.304645634618393	0.270170475808226	0.382895984386415	0.330171596771229	0.224843802530434	0.0483098731175608	0.0363663166785342	-0.290081880905519	0.0312147208430577	-0.00200492364178353	-0.204712332839268	-0.243521528832251	-0.44205255070908	-0.0322421736437521	0.15758734482194	0.105595953876071	-0.0756370097165887	-0.0425690276519795	0.202203126766952	-0.0844227529037451	-0.334640221157909	-0.058060113342746	0.387912300539442	-0.469033423791274	0.0605899783333097	0.301793840172104	-0.196212003620237	0.108808502909639	-0.261345340303675	0.0349456380454647	-0.118061911596317	0.297276749890465	-0.257348677274873
KEGG_CARDIAC_MUSCLE_CONTRACTION	0.14953936067372	-0.194485979273413	-0.00103443005819495	-0.178008550369448	-0.171797945339422	0.411771197513124	-0.166678830766854	-0.275100719332391	-0.328523405731764	-0.342820638396158	0.345365529328568	0.154377648616824	0.375213855982501	-0.151768974727939	0.00617180214004445	-0.232733002489885	-0.0745662930198559	0.175528540750627	-0.239463856134346	0.0385219140786196	-0.274608979391985	0.0740062020297174	-0.0886247682736618	-0.107492276340484	0.273356069932583	-0.25364169853349	-0.218623638105402	0.190234106206086	-0.145605826672141	-0.106430680590318	0.00403149693934324	0.0845843808834303	-0.285759022773907	0.181392069506974	-0.205186634142598	0.0926386765071804	-0.359226993041942	-0.367079109865896	-0.108095540525102	-0.274643151753441	0.205911369128602	-0.355460135814818	0.281924428611313	-0.22939410283448	-0.0231525657088301	0.368363655218712	0.0857079208572598	-0.0720075294018213	0.223671048589967
KEGG_RENIN_ANGIOTENSIN_SYSTEM	0.426628523305225	-0.238509332619796	0.118108752910668	0.115783056266647	0.191396125468236	-0.299952115446939	0.152605220893761	-0.0115751980909803	0.092019669430194	-0.47952427718752	0.230072716935951	-0.0141614210770016	-0.116706306924066	0.12525097956617	-0.126692615932221	0.327847319286978	0.242974333449439	-0.100848201823474	-0.357916642468293	0.176464938918399	0.380098818499134	-0.121012785762941	0.261983730443427	0.235428028216878	0.404839239076673	0.308235916744705	-0.0789931718965949	0.211082263540216	0.226847424500684	0.0709936550107721	0.342103163839507	0.142069549790702	-0.250124503121902	0.0471787413937655	0.416136047319583	0.217961169855295	0.0320031715992644	0.368686605427493	-0.0330381851255415	0.231158055863794	0.178756424103027	0.481750072130425	-0.223775595826349	0.0585604281358549	-0.651594477854006	0.0286104057924741	-0.100215785052267	-0.343573484834508	-0.274267067426681
KEGG_CIRCADIAN_RHYTHM_MAMMAL	-0.126745921451888	0.197191265504359	0.0663337683708946	0.0059013788798315	0.282381602297131	-0.4056709315039	0.487658790369389	0.139400079800067	0.631634258288261	0.294106541267855	-0.711797083356672	-0.154469093505828	-0.626230361158071	0.143882773299206	-0.287011570007114	0.429821640139296	-0.132142457550417	0.159344427553785	0.565156132205516	0.165072567559115	-0.384863698534673	-0.181647427906979	0.448431888113815	0.254925308164859	-0.240664986348762	0.590727112131284	0.389647992792655	0.106848738550384	0.086642270417016	0.684373994507415	0.513123413326037	0.204879761556747	0.0339224060462019	-0.511006737050536	0.329487265068623	-0.247604117154366	-0.0526364621627181	-0.302192543935856	0.466367548378028	-0.155101989405676	-0.526375402751165	-0.0813215717758554	-0.602533105808573	0.246436328814781	0.282670372098596	-0.315281429103967	0.285371843043599	-0.0219368079779033	0.00857658463314764
KEGG_TASTE_TRANSDUCTION	0.0593659132444364	0.243875209756255	-0.194177858612452	0.195767862367823	-0.0662025619055933	0.106618230387807	0.20176725243526	0.0101655821151061	-0.221767893423705	0.275182750665551	-0.354479995499384	0.0164812590362709	-0.243268133847048	-0.294952732415546	-0.237306502915826	0.0315276026970211	0.385843167191357	-0.0484326137645341	-0.311540854273474	0.194694453414738	-0.430614441526758	0.120700442366522	0.23969383671317	0.141712654429277	-0.250866066284389	0.159965718772181	-0.259664286706445	0.204991597086432	0.368083333274666	-0.261250049239779	-0.26691771369815	0.0555086278999126	-0.338657924895972	0.212878513367853	-0.0552737581093803	0.0637330002640279	0.382688672649219	0.167877637074224	-0.13100258688367	0.45758369932375	0.00389993549360501	0.128845832094781	-0.0310393982664321	0.0269983780462758	0.225849636972559	0.477129843847626	0.132151722856646	-0.148726148489557	0.095621957374656
KEGG_PROXIMAL_TUBULE_BICARBONATE_RECLAMATION	0.499961515766565	-0.100478707608504	0.205624057251222	0.150292063712999	-0.163302539732079	0.171350590617696	0.1014779023428	0.203624542619671	-0.126537381336302	-0.305618114598734	0.238661360545626	0.310591803524703	-0.0961365071527507	0.363351911940102	0.138119449703682	-0.276903391483736	-0.164530369466279	0.119411712008709	-0.090262867586347	0.264949360137491	-0.0968958465573878	-0.163649861783075	0.0620527946707912	0.136299794605508	0.255620745333143	-0.150333356929862	-0.412907853430347	0.364552798910864	0.279228020896306	-0.0235851257969572	-0.0728255474453158	-0.208788943650487	-0.302393868705951	-0.169910307395468	0.420676168581395	0.0801030565926494	-0.325420312279758	-0.158508899063944	0.197408463700098	-0.128186700092546	0.295674152282708	0.392178468573741	0.371116405345567	0.344137658925374	-0.123099993245145	0.148182708333896	-0.279520755330607	-0.199852677470566	-0.151594107262568
KEGG_PATHOGENIC_ESCHERICHIA_COLI_INFECTION	0.367748983628537	-0.396723855152678	-0.0632337092479753	-0.341897018203479	0.330489337040691	0.0157040366592789	0.045769625188675	-0.441595716827285	-0.228436272265412	-0.173508619396202	-0.0607221203700588	-0.270314085040315	0.0994701859265434	0.179316286527393	-0.0426207401075137	0.364599745246382	-0.0124948155261051	0.171404173046865	-0.0170840313049744	-0.206723484574605	-0.107444593164405	-0.228270379287465	0.225107302652806	-0.246855099292509	0.00773895995318666	0.216248080118712	-0.211875213678126	-0.0222758013606645	-0.0489005182551256	0.137239015921471	0.252818932475699	-0.0070798663010237	0.351648478534504	-0.252103738020717	-0.254316973592949	-0.203645011662045	-0.343393564591629	-0.117547967492446	-0.302409665525588	-0.435507847362961	0.384208346939992	0.115576443479696	-0.137901087555759	0.227190790140079	0.0536092081673834	-0.19694606430108	0.26902462316335	0.315894985399416	-0.286643018593373
KEGG_SYSTEMIC_LUPUS_ERYTHEMATOSUS	0.512290876795279	-0.28008870080857	0.287239046743406	0.278241384400592	0.67295902177442	-0.16693078829144	0.025838940400406	0.125217363557946	-0.213887105206275	-0.234755314588248	0.114352837201211	-0.601328169122614	0.443396689686431	-0.288417688175865	0.125022739577155	0.485625206577846	0.21141203349832	-0.199683608507874	-0.319633990737057	0.411465970233174	-0.0480534431613804	0.434527206867298	0.473194450854809	-0.349079840409221	0.426020065172306	-0.137763678775734	-0.546880328080536	-0.560608626304564	0.23444607922084	0.376511094369999	-0.220839418842067	0.0892880965036039	0.390752665052729	-0.487116288506443	-0.0616595649676028	0.384236764288053	0.191135172885592	0.480956636104988	-0.0438832244933721	-0.182752815422765	0.288158950795023	0.546390549429417	-0.442751423793647	-0.075968471187325	-0.535694736602992	-0.12754717349321	-0.183993241138636	0.624686296691495	-0.355580683541432
KEGG_PRIMARY_IMMUNODEFICIENCY	0.416643037417793	-0.140544199306303	0.111203031014772	0.356176577432845	0.435983092439773	-0.269835653879867	0.266833109553724	0.264880434284548	-0.356356107027269	0.605343675554044	0.00226873635454694	-0.517102174615838	0.0332433450274741	-0.189517832667629	0.0190117820808429	0.266663736546598	0.229367707491242	-0.227750255493943	-0.354766171496536	0.514107826624074	-0.0130782642351455	0.501444952575708	0.236663228473706	-0.397739935166851	0.454970913815954	-0.208554234212609	-0.516972676420314	-0.359653101817244	0.258604434459952	0.428830711852663	-0.420771473417253	-0.445232311203416	0.351551927076837	-0.343908474184021	0.386632307788386	0.519203235768952	0.00837640961588049	0.618516123097503	-0.103306544521769	-0.346465326923164	0.0961164911103525	0.731044421097505	-0.427466587558515	0.220904992131131	-0.642558523120192	0.0182536820490935	-0.296420051603898	0.473789502327739	-0.184511165014341
KEGG_HYPERTROPHIC_CARDIOMYOPATHY_HCM	0.211638737157408	-0.305475266916821	-0.032450016015765	-0.192297675908835	0.440498663968562	-0.0692899852888975	0.257218160329373	-0.140955455684255	-0.0264639769927631	-0.244008246928455	-0.266539968201934	-0.229930493484406	0.00348734637432851	0.00977211509336268	-0.0495835765093744	0.387057737882005	0.100990876967575	-0.00114999295580143	-0.0932019990689882	0.156498337804017	-0.0239268077599256	-0.223468441353675	0.406411011615256	0.030761902258005	-0.167408269342887	0.2346631988092	-0.0451843772940887	-0.219577164787023	0.261506605562753	0.169780189442708	0.428197197588395	0.321553395398475	-0.0796854645729506	-0.298690679326317	-0.0686456529617361	0.153087734199614	0.227800923928203	-0.122420604792409	0.107782023022372	0.147872069601007	0.112600922447216	-0.00998786588731172	-0.167355452297116	0.056054756406175	-0.168672729347814	0.0800985338200487	-0.159856687663809	-0.204786144035293	-0.169102460991869
KEGG_ARRHYTHMOGENIC_RIGHT_VENTRICULAR_CARDIOMYOPATHY_ARVC	0.27818496095014	-0.240281968733488	-0.0224591932686519	-0.255727145763061	0.418123234287222	-0.120161648250237	0.374209088691632	-0.301081512655691	0.13523578070344	-0.229604151170705	-0.342192878206047	-0.178916835820801	-0.291385256730802	0.104714884004247	-0.142636920727843	0.43810790372046	-0.149142682325403	-0.000516389105712084	-0.0107748722716727	0.132865020908448	0.0460107976284995	-0.203365881680791	0.464480090997225	0.0597500892828091	-0.378626211848351	0.309810804842159	0.203370913998568	-0.071972664004974	0.325494402363193	0.184431437995736	0.509886813312872	0.263629752562266	-0.104246085901852	-0.346769293873226	0.120293215634336	0.0666231879557181	0.0512288876813609	-0.0928928909987563	0.0557140485320926	0.121655719711017	0.16219231975629	0.0470254330385221	-0.285672635984728	0.198579668902558	-0.0822605459695244	-0.0307760317748156	0.0116720798864639	-0.287584211841367	-0.291351625086572
KEGG_DILATED_CARDIOMYOPATHY	0.227033702102724	-0.328287071871679	0.0565004554551486	-0.248532471388926	0.461883402788024	0.0576604813744475	0.324469524894125	-0.111242797942113	0.039583933080677	-0.274360074648703	-0.323074854511149	-0.188666295803382	-0.175521915439262	0.0676356872119589	-0.23955058494408	0.395256315040508	0.0578487646549118	-0.0645578884589971	-0.0879025700804265	0.137852096755518	-0.0758510060312656	-0.138871010846652	0.41579621153882	0.0462826872854235	-0.313029508229619	0.198192892289875	-0.0884191187835718	-0.250306250740198	0.231565135056719	0.103922017377272	0.383458546767232	0.268288178552792	-0.114862850537758	-0.298659424316525	-0.033962674348569	0.104875135482116	0.154177963003739	-0.137611390507792	0.170634865657693	0.124748260287638	0.0890266917838887	0.164493329599313	-0.256526371190748	0.0871313169181585	-0.243446632842165	0.114796357815232	-0.118791273737371	-0.182634734708434	-0.159104474816008
KEGG_GLYCOLYSIS_GLUCONEOGENESIS	0.426354333957897	-0.29884463086051	-0.242090854152869	-0.250912321430138	-0.0509089627952367	0.454014044955253	-0.392448785049277	0.026256962274709	-0.195257177145974	-0.153087805274488	0.0298431463837152	-0.0337695369023073	-0.154562471147138	-0.137783760627815	-0.0413045827874872	-0.205460636771793	-0.532079456332884	0.0915203126889158	0.0786860385006921	-0.0651542194440004	0.353659441117841	0.131821018809403	-0.0601917667148491	-0.31296312137361	0.194838517030293	0.295546765921357	-0.385972199487959	0.151950980752548	0.310404656459206	-0.126451294310731	-0.15494471418066	-0.0293124610139313	-0.184763006590899	-0.0597298042668622	0.26214123249257	0.13407607477292	-0.495033155767055	-0.0869456032903661	-0.0290372011361904	-0.400880883916191	0.0885324847467808	-0.353247636308057	0.468604784393806	0.346312325630068	-0.042110616220267	0.327622533751945	-0.233274432854548	0.0656883458018267	-0.0917739951239762
KEGG_CITRATE_CYCLE_TCA_CYCLE	0.571605559974451	-0.193585458191963	0.125069871056816	-0.156003623545553	-0.466318864418303	0.579737408319974	-0.704981267747881	-0.0879828703126094	-0.123696284308199	-0.416137605465039	0.278272301386318	0.219914609801495	-0.0279838969753342	0.280124858471812	0.09158083250378	-0.395802751287206	-0.566679065169793	0.471014924892089	-0.15108911852217	-0.32747781655857	0.566195615441146	-0.226383110686473	-0.408361787841598	-0.275949721332466	0.531106366772122	0.442667608711926	-0.165462990451474	0.284341229997229	-0.140947704876932	-0.296409885316058	-0.308913262344502	-0.316651704344565	-0.401189036049813	0.0062557712564992	0.213648838716794	0.0838566125795463	-0.620734536336569	-0.225874026962556	0.485272989465449	-0.553317582509661	0.443548280360201	-0.400157940656383	0.648659160791166	0.468203973677137	0.0758697028366884	-0.164970770374215	-0.25792558692334	-0.0320978322151007	-0.350876552559878
KEGG_PENTOSE_PHOSPHATE_PATHWAY	0.420596023293837	-0.334077454263556	0.200953617920546	-0.319231688964896	-0.348114123713584	0.485727658719919	-0.444655453570403	0.335303888653275	0.00798260453667402	-0.255291123154075	0.292468542555781	0.438009001044476	-0.0287622774320825	0.145075916213218	-0.168806310142801	-0.244482378897117	-0.523722187759355	0.0854381357534389	0.0999255871178945	-0.00468634030210163	0.37442905429302	0.42672545782969	-0.24739666622746	-0.232018611830159	0.163198250837907	0.175739594049828	-0.354022179057504	0.164327099734549	-0.203754754008036	-0.301293490876893	-0.173686222906098	-0.189195614793053	-0.251635024329131	0.0703921850781104	0.0424275768862082	0.0720267993034719	-0.527846051236948	-0.376740137887217	-0.219011949924294	-0.332417031647507	0.22655094065712	-0.0842872556474751	0.26759177374719	0.00671090810737063	0.198880259866984	0.381427899767869	0.00507086048213407	-0.136870341126453	0.334286693975401
KEGG_PENTOSE_AND_GLUCURONATE_INTERCONVERSIONS	0.657506086239686	0.0185922088298313	-0.272746983774516	0.22486284649982	-0.463042970393679	-0.0100959551868435	-0.108057455705768	0.344642980375665	-0.545609732703814	-0.12013246156949	0.339861087415552	0.499660752061514	-0.00688425847144836	0.0702026589592407	0.0472565543053077	-0.117649857775831	0.0915560361991304	0.164622641411716	0.363142267450316	0.352418521361077	0.0982601546924931	-0.531994861566235	-0.0372550538428638	0.203243821283719	0.546399418277307	-0.390509985842526	-0.286339649779751	0.242745739024205	0.305755180694128	-0.451096068269721	-0.462908482798081	0.292450446056186	-0.222921208223935	-0.218584076940223	0.40630301261571	0.27587422847998	-0.365631111644063	0.16684721781993	-0.140533051792374	-0.405692162919976	0.105685345785374	-0.0625903133952097	0.369728043834821	0.526835394754342	-0.293493910888452	0.00328134004639075	-0.105323007811177	-0.390572925734823	-0.0847107426390106
KEGG_FRUCTOSE_AND_MANNOSE_METABOLISM	0.386000973190641	-0.488109748826943	-0.229235245583924	-0.256991391186769	-0.115278757707651	0.538851130512013	-0.252331699284307	0.350859869947318	-0.094782934036279	0.232661464966262	-0.000811706927576539	-0.151962711486056	-0.348379798241676	-0.308311694076175	-0.255495970349038	-0.0793429721275866	-0.560632712685607	0.203196448745795	0.196351900405512	0.0999829303276882	0.285167579081302	0.109970739450491	-0.126346937135183	-0.313701066162385	-0.163188565384119	0.475484702053456	-0.323622252772114	-0.165843308045567	0.234014496262516	-0.0779832612002917	-0.119561894542724	-0.11928981011621	0.185755652057177	-0.0610284060922999	0.312802636537044	0.216373884922311	-0.351218621180314	0.0679035137462306	-0.0624059850295901	-0.459250649889749	-0.172727367829364	-0.331241871952322	0.288903487494853	0.460871687760995	0.26919688163397	0.230315387287722	-0.172868516462843	0.100050160599471	-0.0771633794454643
KEGG_GALACTOSE_METABOLISM	0.359261899781636	-0.389990992425912	0.191480143891579	-0.399562675190923	-0.0791161487365338	0.550162361102226	0.0704035854210769	0.155071430527753	-0.274753860798049	-0.176866944651885	-0.120532879268348	0.130596812135054	-0.343687787556921	0.0596420282597251	-0.218366492996554	0.0655765294098125	-0.201561511967924	0.0574558985689303	-0.184030221973181	0.129722406761829	0.0191666889655388	0.279388269962707	0.200684553065378	-0.193349948237762	0.115402038013372	0.407223545472641	-0.451367823845963	-0.0173152429152783	-0.135678224346016	-0.0789208020727628	0.174149842303007	-0.158805731677296	-0.11728889605149	-0.221817220685848	0.192370434083281	0.214661516085459	-0.309354474994506	-0.00266013804693396	-0.268339886499748	-0.237305416754148	0.201876260907613	-0.115220319095356	0.230335808959814	0.652957211482389	-0.304904934050525	0.363545620909488	-0.523795485904074	0.409667138489826	-0.30298021758967
KEGG_ASCORBATE_AND_ALDARATE_METABOLISM	0.745131529057195	0.128782761177792	-0.461613983000727	0.20195191510614	-0.394868555749153	-0.0459701566041642	-0.250436636801924	-0.226274912462894	-0.695694163476021	0.250333555649686	0.10198894917872	0.300887548558237	-0.379179681008972	0.165026067410258	0.302058057332704	-0.00669215826309463	-0.102697084862749	0.368721603887576	-0.089920113574267	-0.0672256699288302	0.115498832374062	-0.531317058053223	0.306325743815103	0.00388922912218959	0.42772561456978	0.0852919361500393	-0.00302961089598869	0.43855124501377	0.510967911447733	-0.410171524439893	-0.442724082249992	0.334040721057097	-0.385853915334319	-0.0499490924559989	0.218296186613366	-0.297469845526687	-0.478885396674181	0.478700198923189	-0.3469552995182	-0.427662875628973	0.347735112420454	-0.255185394104454	0.695062540580113	0.630435077901876	-0.508445152281175	0.153564867104062	0.174950376981449	-0.104876265648289	-0.341033246262171
KEGG_FATTY_ACID_METABOLISM	0.616298326474661	-0.343984507053994	-0.314393720716314	-0.147302443721766	-0.142585961950723	0.0462260616172622	-0.490527889727179	-0.242022391896543	-0.151123696193295	0.0888760569416171	0.462973487512302	0.404554784714109	0.0380394275005835	0.211783056612942	0.206270621218511	-0.142799116924916	-0.50833242694253	0.283171999473823	0.0919259502212628	-0.123674768343739	0.229309471035608	-0.369224285570963	0.00822334497780713	-0.0457778597997418	0.400474569762799	0.160599679000472	0.0595180578920805	0.180297934936794	0.0553484295453271	-0.149983607899595	-0.260750643000751	-0.084036066205301	-0.163914146149796	0.156798856655793	0.358294072342807	-0.104726923167012	-0.461177359485751	0.261074095842469	0.321839055555033	-0.417847336090035	0.339868201985325	-0.182275946828824	0.482489618522045	0.482152769227151	-0.433849835717592	0.0665395507067458	-0.250699459004613	-0.0721281809557505	-0.177458524769603
KEGG_STEROID_BIOSYNTHESIS	0.328466184469801	0.162171808467333	-0.0255956158780428	0.274090287781342	-0.128780543618972	0.0225112064361165	-0.557655525861913	-0.0323137711266087	0.051190678982767	-0.0642683423160889	0.263786524686159	0.290712440122493	0.551249208914072	-0.569901220195721	0.168289637964368	-0.24913821729176	-0.637475642545194	0.412088311242731	0.354268970973858	0.0506927860380032	0.421629524157062	-0.0421924061105492	-0.554045541451575	-0.452332311538125	-0.341486102733357	-0.23899765343537	0.120837784487068	0.24980079841837	-0.0280012351478546	-0.401681332834607	-0.50868143334583	-0.306761247487649	-0.099151480370298	0.471658807199507	0.010808590962907	-0.089892661681522	-0.578084342942632	0.206651975486598	-0.103363882893723	-0.425932369174859	0.455348942994821	-0.222112253759664	-0.465887692809324	-0.0475617523355168	-0.363705804480366	-0.0816032500691905	0.262888422822872	-0.427778185602776	-0.270800067799318
KEGG_PRIMARY_BILE_ACID_BIOSYNTHESIS	0.622926009995323	0.335168299468894	-0.0374871477674299	0.327774923502144	0.1491107800277	0.00311674513598226	-0.0698926392339233	-0.402549654488885	-0.223914259975663	-0.500678757636733	0.466364446605722	-0.0629327873198511	0.327102494881298	0.272792978509241	-0.0831206805062033	-0.258283567927402	0.221420816778005	-0.0403810370146083	-0.0834788173274914	0.471049908015072	0.344205115264577	-0.251622531051559	0.209095674348467	-0.197194865746029	0.476720175550876	-0.22876708087659	0.0758043957277664	-0.403954563754452	-0.0980246060805094	-0.388351914384028	0.356067633387844	-0.260093798150097	0.112807917569645	-0.0169006929448373	-0.416187404511717	-0.0545707535326741	0.101980024780067	0.410923562444429	-0.224327198090736	0.248139050959263	-0.218302955228683	0.361851964303548	0.110724424143434	0.0410144024892528	-0.489751853341377	0.38446892705723	-0.0188264143259418	-0.289906649146484	-0.341326387493932
KEGG_STEROID_HORMONE_BIOSYNTHESIS	0.504179563420012	0.0514021645442167	-0.075684804404763	0.322706794907543	0.0380302277447147	0.353833782263488	0.282659202155401	0.0765815659268455	-0.385112442702211	-0.28005633699862	0.242191551485462	0.0914986552972987	0.337604348958931	-0.242153251155189	0.178424091003876	-0.227965571593218	0.426207880274516	-0.186407441714812	0.0908177665714022	0.39434913831789	-0.102654628278083	-0.221961200982862	-0.0543596392574479	-0.0622932860567137	0.335217510109443	-0.192484957115583	-0.254042808816661	0.00277105984678094	0.471063004341195	-0.362592691963871	-0.0441651923952553	0.203093366984884	-0.265436173454048	-0.139499176225173	-0.134136056212851	0.011115786089417	0.0221484023439167	0.406530073035416	-0.316045527502601	0.259312318297103	-0.0618123298312643	-0.329877256984086	0.294471603194792	0.112791447967114	-0.0900131077247333	0.0363441285693247	0.256599825621979	-0.0887049240000151	0.0110039113136822
KEGG_OXIDATIVE_PHOSPHORYLATION	0.0609544348972639	-0.388841056597374	0.196720910402427	-0.232968730064125	-0.480314678495399	0.548885836441399	-0.508543612406222	-0.34210197805221	-0.448398087332851	-0.506978921728805	0.633732113376015	0.450508712020073	0.567684055172046	-0.100746065233396	0.21474491223386	-0.57821596401185	-0.382661906610261	0.278547145528004	-0.0437659854308066	-0.0309037323747043	-0.174556012706009	0.0682619455323238	-0.531024698353693	-0.40578911894602	0.594093548915844	-0.342659927135963	-0.307103382840924	-0.0344545641865574	-0.437794642865874	-0.364543703564812	-0.187995427416971	-0.204052770728123	-0.143244504024632	0.369815664769704	-0.40071934994683	0.335726742305709	-0.552202502499093	-0.516758063533168	-0.105454042199969	-0.557896271809395	0.412222963309676	-0.47286011397431	0.495322002732464	-0.392201338550459	0.26237431198094	0.0678879039386601	0.0368740079957171	0.253169567250301	0.307839590153252
KEGG_PURINE_METABOLISM	0.133517981563771	-0.241893602129217	-0.0527465975041687	-0.106128618214003	-0.215723551239767	0.369592894953536	-0.291394725755221	0.114110391472267	-0.0757819335066086	-0.0383919583891034	0.238996791427426	-0.00209177963435966	0.118104451226612	0.0379250930150928	0.187824615495814	-0.146264978273913	-0.124882852362094	0.0909993333216376	-0.0703899639619411	-0.279536671026326	0.0664071751462361	0.0654802947915537	-0.0313302420851278	-0.186234073977486	0.0211007238644157	-0.000165700565440574	-0.032849170449435	0.105749124640337	-0.142488775873385	-0.187893978323594	-0.139836227009377	-0.0591143374409905	0.182223255141266	0.131815406066361	-0.20855516412538	-0.012512561287413	-0.323872000448367	-0.310167381513624	0.0566916151865929	-0.323739622940872	0.170850116748417	-0.248563533382506	0.121076429833316	0.0881587514319225	-0.0490435165515608	0.0549384854807512	-0.0781643183716561	0.0734561922768786	-0.0200407885724811
KEGG_PYRIMIDINE_METABOLISM	0.0323004687375031	-0.190664453824084	-0.229103321226634	-0.203653712511482	-0.344658141954391	0.42220709923785	-0.467082099828823	0.0975454910032141	-0.253015796555199	-0.0856509397522499	0.353894354912348	0.162509245539289	0.102117933109068	0.162532304811739	0.103218743895122	-0.299860023426148	-0.267318521761643	0.220626578553157	0.196663432567115	-0.399504756924235	0.24205841873201	0.148070362267479	-0.293107587853081	-0.231167362887779	-0.0282319692686909	0.00392454298402556	-0.0513778752272689	0.175614407837822	-0.128345459684001	-0.283385429436736	-0.319099641473815	-0.257853532686273	0.215692912978854	0.206388083948648	-0.38762650424893	-0.0206596215017427	-0.454447979662175	-0.367098572698558	-0.138681688206715	-0.467243701956735	0.251304421091523	-0.257569485690828	0.279954337511621	0.128375946973225	-0.124928963531487	0.0770718126539824	-0.0134438976487956	0.13171381407728	0.237797405228715
KEGG_ALANINE_ASPARTATE_AND_GLUTAMATE_METABOLISM	0.342830520695721	0.0380766907342101	-0.0741993280623253	0.24886598817745	-0.371195965179582	0.214364246647231	-0.214519180749585	-0.0361427476492563	-0.0412703747099897	-0.302714301373132	0.247970204495876	0.251676002713983	0.0729264516635269	0.517647816663252	0.139122728633249	-0.265396082841437	-0.146196059975179	-0.0490526052390299	-0.369845333903237	0.17213001640864	0.308577290630935	0.0607114785427069	-0.220336424858916	0.167000709045004	0.178740606726603	-0.184146352940502	0.0351252923509173	0.0874189976753869	-0.0916521746799245	-0.246075574696456	-0.0866807774616867	-0.230079338445612	0.13379090758656	-0.21956120551759	0.0666294441602072	0.208685356925059	-0.42314776695368	-0.0461228964851985	0.261796628462673	-0.265645690391264	0.267411243357191	-0.00664902002801299	0.301668260031296	0.245109464612224	0.0760794319864544	0.239193963757207	-0.234905757586968	-0.164386733821254	0.0599589108113159
KEGG_GLYCINE_SERINE_AND_THREONINE_METABOLISM	0.148569170013922	0.179919903330318	-0.0104650448373009	-0.0487234353250244	-0.0699663469880469	0.36199114800787	-0.232315559629922	0.350178118727426	-0.312552597767157	-0.331080033554798	-0.0313353825967129	0.288317081762066	-0.175163588008866	0.472835718606212	-0.0453859114656858	0.0592509125105029	0.258547921620406	-0.0843043078192356	-0.284666313550832	0.174986216615549	-0.074090014187622	0.0457789093104593	0.0173095391931272	-0.0973946646611176	0.100994497089217	-0.302392996708646	-0.407871553321264	-0.0496924299558371	-0.043951509549625	-0.408525135770659	-0.246017390498406	-0.446221379792934	-0.123409819708375	-0.0834367608946772	-0.233862786794589	-0.222045542496741	-0.23100057993481	-0.178073063444391	0.0100152821582298	-0.230109948635975	0.12015167370678	0.186200341159833	0.311653653386723	0.219454613981522	-0.270413742950576	0.236890084744841	-0.160444574369775	0.0116747958594179	0.0576657616372589
KEGG_CYSTEINE_AND_METHIONINE_METABOLISM	0.0741217150020705	-0.0723246396916379	0.112122290886991	0.265748326596722	-0.155818977493182	0.13110021372802	-0.254875940979678	-0.0288652873805688	-0.162083770592921	-0.0904348914235855	0.224953627650998	0.062449839486318	0.210341241734213	0.12735582869508	0.341201080892463	-0.0495142107070603	-0.158969887811679	0.442208667384983	-0.266657917889584	-0.128013957444097	0.381303284816528	-0.0789249471014764	-0.10507204435812	-0.343309737742964	0.134575884223482	0.0919618274619907	-0.203368990782655	0.379765803174066	-0.0935893655494568	-0.0806014507305294	-0.186084629715403	-0.15678295607445	0.179158014226806	-0.0709573162749995	0.061703772053163	0.138660531113322	-0.236940531550974	-0.371542825445303	-0.0122633931394891	-0.209419009968659	0.221514125274041	-0.281967232734625	0.290753539355549	0.192507357521054	-0.145720683779162	-0.228206475338411	0.0376550997386527	0.0138860860119815	-0.200773747472452
KEGG_VALINE_LEUCINE_AND_ISOLEUCINE_DEGRADATION	0.460398586767189	-0.334213207101815	-0.163671723941798	-0.000969550850536932	-0.431268269379809	0.165303393830359	-0.509508823273469	-0.292859309263125	-0.123182366505012	0.275523795989151	0.510958386827462	0.406704167946781	0.143136874606267	0.286914742386719	0.367258945813317	-0.136423050121845	-0.52682570842398	0.377112576985204	-0.155555010534563	-0.315813311731353	0.309820124092849	-0.328740618305543	-0.0170016549911412	-0.117506877441421	0.358143541471601	0.403588344585655	-0.0444374608259539	0.0440849849274836	-0.0328260675341939	-0.372405081292712	-0.0599398593308896	-0.285498145124254	-0.422453643422587	0.0950678578522142	0.38806133504207	-0.328737792146263	-0.556962098467126	0.144831162758014	0.427291680704155	-0.51937694745884	0.142975370706859	-0.1611110242539	0.516071686911347	0.345749570597106	-0.145077496760343	-0.0790802738911655	-0.300516111268848	0.00886604700892354	-0.449625935568839
KEGG_LYSINE_DEGRADATION	0.229719924403094	-0.11010394504577	-0.186456944500411	-0.371008667981858	-0.344674175375108	0.00698310620713238	-0.471449118699894	-0.0831096892966164	0.0995725864629442	0.0724132816020685	-0.126717477508718	0.199226716711402	-0.374451731176646	0.478011459930753	-0.0105511225411703	0.0683487565997646	-0.344954565240788	0.31875702399833	0.0634926497952384	-0.463868507826111	0.403625201879416	0.0166590667597447	0.0964309459881711	-0.0173146226471002	-0.270184771404303	0.40159391699747	0.304733737272271	0.331063951276888	-0.119743184379865	-0.145178738552609	-0.113733410816179	-0.14446314606633	0.0746972366967963	0.0469580686576455	0.37312439744349	-0.294104418631076	-0.487092317680912	-0.17969905025515	0.271771367368904	-0.409085953221929	0.18952173700995	0.0740802881167643	0.296745031164273	0.381265342556324	-0.250840177980683	0.0336417080864953	-0.193200213841857	-0.293666740480736	-0.0794605403714999
KEGG_ARGININE_AND_PROLINE_METABOLISM	0.404666722375114	-0.103755021328589	-0.0307013865330514	-0.0645103820279059	-0.243100977833585	0.336647241541085	-0.306514996200154	-0.15864734052478	-0.202762168867245	-0.281558297782594	0.261960053706703	0.211008677569277	0.0139539544886687	0.189483849784897	0.103969484523224	-0.171447952407671	-0.271599533304741	0.0408681871878241	-0.438767579425521	0.0747549340658775	0.24034771648417	-0.0579982420441197	-0.0144293363717035	-0.0253718694081093	0.163219786178515	0.270359787397482	-0.181664493989489	-0.0468618711039807	0.0963959535194912	-0.164634889448685	0.0117558101881421	-0.20188793339493	0.107171864765678	0.0583633571713008	0.125668746567661	0.0133722281451326	-0.426344291365147	-0.205409829760458	0.0325395867024556	-0.386672186835935	0.0778021662609572	-0.215646756026722	0.428835361985862	0.285841072730952	0.016771661360684	0.259449883880744	-0.00698660966243264	-0.0202787906109519	-0.215389018608528
KEGG_HISTIDINE_METABOLISM	0.33101008109669	0.0610497554081537	-0.137262618573449	0.0554455012670518	-0.0951379168340676	0.178795587725935	-0.484315797952498	-0.0567458441076544	-0.08125062485834	0.049869616333103	0.217074124716607	0.185403589455484	0.0435732736801098	-0.049464005582505	0.210415551531362	-0.338933435220437	-0.0902378345557604	0.0728728122109302	-0.285203807890599	-0.0692416396670094	0.195033764254103	-0.30483118501164	-0.130183786854161	-0.0704181997826118	0.298395929596845	0.0142460309845615	-0.243695462436637	-0.157917213319795	-0.0646714206389251	-0.255946445254423	-0.204160598630714	0.181874064890636	-0.475078042558067	-0.0682658342056598	0.0306631432435748	-0.229439988293703	-0.452383906710988	-0.0462115472649635	-0.046284729739222	-0.415184477443091	0.254264243397164	-0.157317327984877	0.423595593731637	-0.0673439887642417	0.0412861184771892	0.15821761282587	-0.0489416693059204	-0.185133626520376	-0.0644194540935191
KEGG_TYROSINE_METABOLISM	0.297246322448643	-0.269249761519694	-0.193223820946777	-0.127647980648796	0.0841188431993857	0.359605300226087	-0.147806599348451	0.0696026104264174	-0.183414601761536	-0.19629532065341	0.245656365769504	0.0314086988322247	0.212551274762658	-0.293178568322417	-0.056995460750598	-0.415765523802429	-0.343144560028048	0.0394962383687306	-0.0866921599119883	-0.00382930857930577	0.193844159392731	-0.0277903871772817	0.0828090395692044	0.0100454559076269	0.229976004886999	-0.321968038534176	-0.394893576353302	0.0852751624101107	-0.103080465277747	-0.406181564152689	-0.313786099571506	0.0721911769140725	-0.289853621125119	0.20114561977882	0.144166510665121	-0.0783949321126956	-0.355217190636675	0.284516659404803	-0.131391730002899	-0.268625142311369	0.186545222766646	-0.303741111780542	0.260733343679187	-0.0239072886956112	-0.0241254276808029	0.266834999050618	0.100885971690489	-0.0804210457339203	0.0467125686720487
KEGG_PHENYLALANINE_METABOLISM	0.529476252642093	-0.418364380467149	-0.280742571195004	-0.198753152961434	0.304847274017716	0.311658296568498	0.188780281092115	0.228027047567909	-0.239639657158204	-0.278727000387213	-0.239028086906296	-0.0923929150099486	-0.146745494299626	-0.0954465935201577	-0.164609922627061	-0.463402153693324	-0.538228905987447	0.00567593967570415	-0.0780074838100661	-0.321725622590325	0.253971604590589	0.263853915889977	0.0888978100783794	-0.363155495573267	0.388142219671806	-0.225085676182815	-0.453186892267279	-0.0538642327089142	-0.196057894654777	-0.258789902710452	-0.285338038461178	0.29327729653866	-0.37858933809536	-0.0327248545991591	0.0608468611647412	0.0461212022674036	-0.500733318681143	-0.0943589007652943	-0.221996898769825	-0.539871995172209	0.139734515530152	-0.341884871690192	0.26948883708892	0.0101397777918293	-0.15828919475174	0.104394257175057	-0.0273417145357729	-0.0509772229546879	0.187109951135995
KEGG_TRYPTOPHAN_METABOLISM	0.43828704785601	-0.332939799816819	-0.0612760922105583	-0.0712124435396938	0.0413844475313662	0.228801736377034	-0.410079006201693	-0.168989541379765	-0.360238742656105	-0.0655996276405426	0.336020395924919	-0.0128224125561643	0.314938442815441	0.0144156303468703	0.296273208525446	-0.0745476555302726	-0.0282277740373824	0.29906104706863	-0.280505064976559	-0.178123794448365	0.199061133766128	-0.0415935069796344	0.189040752228802	-0.0360132538859251	0.392659041642832	0.179244452287542	-0.328636119492324	-0.0535582270511292	0.0812329162009238	-0.273198970050819	-0.215956146876058	-0.107967929919516	0.0322760209157599	-0.192123713602077	0.150414355206599	0.0991846809241187	-0.321241828040692	0.396361299293212	0.138470495502972	-0.318937593237973	0.252316382338545	0.165081322371945	0.319072410580434	0.234211051253464	-0.338955446128599	0.207452969693792	-0.272776513593264	-0.0518450315304265	-0.0504357543873948
KEGG_BETA_ALANINE_METABOLISM	0.500779677012235	-0.241656600734165	-0.152592575427801	-0.0590767986585596	-0.103305373344046	0.122682103613201	-0.364827034219439	-0.318312717915747	-0.309531359987193	0.0851759003782158	0.207575633489856	0.0355324283531046	-0.120668749787952	0.320204119268322	0.271737926589734	-0.0764508314427117	-0.194947206771993	0.0922047257681186	-0.158439986924681	-0.538003680877736	-0.0131305023341775	-0.114982282844861	0.181794312007371	0.0683962661514065	0.037936979066847	0.137494999337174	-0.0494571225192151	0.0691586294845421	0.0871432339365554	-0.420728343756801	-0.0565545967759127	0.0454054193711598	-0.246460535326652	-0.037700144972627	-0.164626838650909	-0.14452314871347	-0.267474635553978	0.0533882424893399	0.0287803633612745	-0.26613657887887	-0.121124466917393	-0.123293500129422	0.317192720274652	0.194222647566121	-0.301810954408281	-0.0898443024163589	0.141507941930233	-0.157750756174475	-0.130308244116235
KEGG_TAURINE_AND_HYPOTAURINE_METABOLISM	0.253682563228824	0.200727986076552	0.173444325870257	-0.0725770622514663	0.273599773971975	-0.221572855197599	-0.0923538872876274	-0.169753893719114	-0.584326105954794	-0.312470841391689	-0.152688723718772	0.136041923888534	0.0824826848126715	0.295161857662331	-0.276756953690718	-0.280865905966792	0.434180552880472	-0.219735837127585	0.159499261912196	0.246425437174265	-0.230039643230153	0.288473562016458	0.217712347744895	0.283256287698655	-0.133253047251393	0.010735542657488	0.0742169768497081	-0.152314857197358	-0.161132464724851	-0.484424994055801	-0.266343003911629	-0.148102625911002	0.060941336972694	-0.271986498016245	-0.331650777242199	-0.164773282969611	-0.370360691667542	0.192873632731308	-0.214127774701732	0.124384008803899	-0.508046113627913	0.0111837951928418	-0.0300512364097859	0.158405197708372	0.32453570367299	0.4420441327818	0.445286450014658	-0.312990211461577	-0.276925331052802
KEGG_SELENOAMINO_ACID_METABOLISM	0.0589637813291773	0.223926537460795	0.313334962985452	0.136471983398213	-0.508504522226492	0.0143324088077236	-0.5067854279327	-0.0971152639610131	-0.198721599993591	0.0238253273955234	0.325309607998252	0.192333528907135	0.180369304768911	0.346735059603052	0.301345976935323	-0.320492962561998	0.00688702495571331	0.327079645671421	-0.326506576244672	-0.0635156107345596	0.111894868579441	-0.231513795119515	-0.373903855281422	-0.0834372575763731	0.068473456730445	-0.0644034101656965	0.225546124111034	0.315214537146575	-0.204564182013799	-0.0365867554549328	-0.311874365821988	-0.400746757657184	0.0642455072615727	-0.183780415441388	0.2014139202739	-0.151193200363159	-0.537024986579216	-0.273169158336854	0.0631108946503931	-0.36662638882932	0.388333355372243	0.0440647045985741	0.284621239030385	0.382378244985812	0.146523825072654	-0.254752157409446	0.125454507305972	-0.3033479352754	-0.175814397307795
KEGG_GLUTATHIONE_METABOLISM	0.399122313909924	-0.170609301845005	-0.00283251504263132	-0.080363856247779	-0.22313008632127	0.468068801006379	-0.532104905764943	0.134358914933494	-0.479887824336626	-0.272485196496804	0.331795464898472	0.324548156750056	0.244057314893422	0.0310377350603571	0.0904788423947251	-0.250472366347652	-0.267642076329599	0.174093045780933	0.0515980809359561	0.13185414939146	0.0630481479300794	0.121592289804492	-0.0123137747718075	-0.0729574088956108	0.275793117922437	-0.0335243763258726	-0.312492960403347	0.203035106924639	0.0114441988108516	-0.472166075656619	-0.28810054207719	-0.317195951287853	0.0507923657808109	0.10668232675183	-0.32666635883697	0.0383187322003665	-0.511109360362933	-0.171964225846387	-0.23055391757865	-0.468740067703874	0.121173334639761	-0.356880682164296	0.208830261255394	-0.22592966028549	-0.186058225008426	0.33413420865245	0.333571370759222	-0.165142958101908	0.128311820127442
KEGG_STARCH_AND_SUCROSE_METABOLISM	0.66825129334218	-0.329147021810892	-0.00371031044392187	0.018096012225203	0.0243463385470366	0.0959541172329548	0.22782559684474	0.214935918534904	-0.315069346975861	-0.166083604969748	-0.15234878710631	0.0214511229011873	-0.207621238975796	0.0634295052283779	-0.0198299313020712	0.274575232635796	-0.216871081623398	0.106179935846565	0.0839293940211005	0.1282191296416	0.202274527384319	-0.348834127278145	0.28141733247	0.04853193123185	0.382547847086271	0.0331265913156279	-0.0742635853179454	0.220854674698214	0.384794615327948	-0.0557599253354074	-0.121531692310315	0.146795157179857	0.0181591056531869	-0.252576285468268	0.420955732701701	-0.0398285696638215	-0.123999812018242	0.167498099342693	0.195370096158231	-0.171805057985594	0.117671485385135	-0.0316714262583342	0.330478911491291	0.590352384529531	-0.356479383912615	0.153273384401227	-0.27535552193801	0.216885808948548	-0.11046491490899
KEGG_AMINO_SUGAR_AND_NUCLEOTIDE_SUGAR_METABOLISM	0.286725021375239	-0.287188947910958	0.258886230341385	-0.138077778905088	0.0388280683851317	0.334292323111922	0.0353721189468959	-0.0753156181390381	-0.224180360545985	0.0371226906393621	0.0794993883082411	0.0420750694710889	0.206434657765249	-0.108708139620741	0.125657407550842	0.241904123792523	-0.460363005512786	0.421477657870833	0.153976148761066	-0.0254379770224366	0.26636674322023	-0.150663072948138	0.0173149694353235	-0.320342968159246	0.378109942997077	0.0153465611625419	-0.169374536190431	-0.247552024966996	-0.109652450985424	0.0361647287230005	-0.0902735718673189	0.0776531249480011	0.029876178989851	-0.222351039552575	0.179702395106938	-0.0513009286172769	-0.218027789247225	-0.31283847099861	0.256159951433058	-0.364941064134375	0.173050840909718	-0.080586007321423	0.290078389181466	0.388634072429152	-0.134113946725565	-0.0967667971924297	-0.362307738971275	0.40454699355768	-0.312374534578032
KEGG_GLYCOSAMINOGLYCAN_BIOSYNTHESIS_CHONDROITIN_SULFATE	0.0967338533381636	-0.3443173453584	0.329019803840796	-0.393552823280401	0.543708474429836	0.0994192839196602	0.322234463716369	0.372214455955439	-0.0100414822491045	-0.453799347309516	-0.431492834129346	-0.238695811069542	-0.363894209121444	0.261758077197547	-0.39960955192386	0.456106971620691	-0.133388657744718	-0.413539175129722	-0.334360595945115	0.0936529247939124	-0.261209488762663	0.348756324411965	0.405524916505595	0.0998120334903129	-0.489549905968153	-0.190949854460398	-0.0728818794599009	-0.290045394795579	-0.377923374471811	-0.131607726342282	0.521392872278805	0.161509620742642	-0.0700848343056514	-0.395548652925275	-0.276352597729858	0.0857735465455354	0.111532525085892	0.0555320974268568	-0.320061883276262	-0.2941631632978	-0.078420863211176	0.412658254550116	-0.452365564638959	0.0383815418975199	-0.305334448662488	0.442982597739303	0.0661058987515193	0.171910428208781	-0.0358878382473859
KEGG_GLYCOSAMINOGLYCAN_BIOSYNTHESIS_HEPARAN_SULFATE	0.0567787169349979	0.026932774029984	0.0940505292777409	-0.195617598897486	0.324673316278305	0.0320491557232507	0.360565565628936	0.0735176846040057	0.0410903202468058	-0.216313772634181	-0.0243284262852236	-0.111471510719237	-0.312983899890642	0.149084714685687	-0.176373325980483	0.430589785629631	-0.182678279258201	-0.172681091268195	0.210216289164956	0.160225555754203	0.0218981063763402	0.154068591325446	0.420319059159907	0.351856893722492	-0.312614812915147	0.0278100639912711	0.153856449573806	0.0956950516779865	0.0483053487093014	-0.059271076399688	0.323999108478656	-0.118292911215305	-0.0744052857193061	-1.85951681018481e-05	-0.00831871094574135	0.021759878516576	-0.0672670420621177	0.331646474917196	-0.104297712759336	-0.0709743458497603	0.0707238704447042	0.290103537178696	-0.375911143485315	0.181248348977907	-0.338512202479103	0.224995604354474	0.102618513788389	-0.0447625409103556	-0.152940556199889
KEGG_INOSITOL_PHOSPHATE_METABOLISM	0.239477645643103	-0.105439148915368	0.0129247510528451	-0.0830210980570498	5.21028311607774e-05	-0.206024907840168	0.205307644693414	0.210488130180217	0.421046468316967	0.38756654453075	-0.427258586998442	-0.240451041296003	-0.516943479572274	0.271165667205678	-0.323448045447873	0.292320586719093	-0.227576419660558	0.127385391038986	0.262131417882883	0.0979893811588813	0.160423794784166	-0.0161843928969451	0.137041565720272	0.107146334175511	-0.0370821250822514	0.34907809181377	0.1007365628485	0.240841073094763	0.0540877938369481	0.322332491381628	-0.0762234718793169	0.0217204603913892	-0.12997867170373	-0.397352238459043	0.396554607443999	-0.0671996356960528	-0.11230239783849	0.166708546303748	0.437121126126228	-0.0956233838228816	0.095175112108025	0.210875351878787	-0.229818856587288	0.432600481234042	-0.0281192766830554	-0.158222396201221	-0.00651379931103452	0.114479054624178	-0.00361119031680429
KEGG_PYRUVATE_METABOLISM	0.296309226606182	-0.130441101664986	-0.0687038055097728	0.125456348719536	-0.415014427535297	0.447808775584929	-0.642665269585231	0.0342137715744402	-0.157416961857577	-0.178856953430167	0.285375299948116	0.415660422385582	0.199464791256695	0.138358669884599	0.0225890740414397	-0.415744560583037	-0.56302489434733	0.353795128062988	-0.200467507832373	-0.129843828619039	0.406186628893715	-0.192834562915783	-0.322473990566314	-0.35929512176237	0.296061170638657	0.272695013728035	-0.353509191351062	0.359405426893018	0.088380898958542	-0.110271845348714	-0.326154583603222	-0.455194813332093	-0.300783075885802	0.309087018786026	0.159917859914026	-0.0801382178273842	-0.49972068477307	-0.371918425089223	0.248866346413699	-0.363956630343262	0.181748561469126	-0.138573933344618	0.539438573594982	0.46481379769751	-0.16086872597126	0.161098959245046	-0.0531613071020625	-0.208656449871057	-0.187212525638377
KEGG_GLYOXYLATE_AND_DICARBOXYLATE_METABOLISM	0.0803247777746398	-0.304690100887976	-0.317066010421735	-0.357299458222242	-0.267539308553242	0.650405245764087	-0.316993518115785	0.416507909573488	-0.412128359674497	-0.117201518971856	0.245817772246891	0.44802899720092	-0.301317501813626	0.485560873545466	-0.0919632301418981	-0.501427315894635	-0.163618626287893	0.342264682915654	0.10169120482654	-0.291538610502458	0.123009118162131	-0.0122495162299101	-0.496988727974391	-0.369641068331529	0.0120068835641209	-0.0535500437344872	-0.513850241784811	0.408631320689027	-0.243315920625776	-0.450127330653329	-0.516942918331371	-0.384997405245362	-0.0572986212446862	0.0175744039352571	-0.112243269268354	-0.198340442208785	-0.485934169665529	-0.385736926628945	-0.183445129766724	-0.39600495514766	0.143300599285746	0.0231753670659518	0.48522191497695	0.159639314702864	-0.0759453803677224	0.0511529404752521	0.192920447824272	-0.0384723699974013	-0.127324577807095
KEGG_PROPANOATE_METABOLISM	0.398150419882153	0.152679867415544	-0.03776735499376	0.292139149949272	-0.432980412262303	0.167647860267913	-0.625989797830368	-0.300937600919669	0.188125215519356	0.173218620506008	0.397212415885939	0.329858444130182	0.115730932343893	0.0247900817345726	0.399898668499353	-0.141218727239882	-0.568394795591828	0.348874268341999	-0.162878836554847	-0.270684689423193	0.186553455074276	-0.45503995507121	-0.0143882066476122	-0.0897315573454956	0.290765049510315	0.345257799341677	0.0610956778670896	0.173332207747318	0.190487261713248	-0.224441220845282	-0.0941408916431532	-0.115179032083616	-0.41106438648526	0.111895738504047	0.295362945006634	-0.131898603261645	-0.44984687661791	-0.121519084201429	0.341249536644292	-0.323411605133029	0.175951274329484	-0.17774144508753	0.510047423359696	0.437427499530121	-0.206997937110361	-0.164044622587525	-0.0139771807823276	-0.313601512948417	-0.396338011118584
KEGG_BUTANOATE_METABOLISM	0.558064877904493	-0.197344527478118	-0.505632149148782	0.00972993964325433	-0.42302969283842	0.143191605125947	-0.339412961594924	-0.225598884448494	-0.257799233548571	0.289915442554646	0.355087952035314	0.453555059854237	0.19215575733905	0.15244529343167	0.220505277996806	-0.121059519438789	-0.566121207507537	0.115182551626513	0.0849535855452996	-0.386963829509423	0.206335022730779	-0.186472397164018	0.0491130965983756	-0.0229521955763828	0.135000029547288	0.33992545011454	0.0914726065285372	0.33150402449897	0.220654697675767	-0.394760879196581	-0.295524799557112	-0.171045838927261	-0.402291808189691	0.22755682500944	0.352005181790779	-0.133349518138428	-0.559016884387813	0.0472137840247031	0.416810807784834	-0.426420485149034	0.0746115053689713	-0.336685023080866	0.481173755852134	0.459403754797573	-0.211983915283222	0.244519604365932	-0.141898531084306	-0.231262272566737	-0.26959335412992
KEGG_ONE_CARBON_POOL_BY_FOLATE	0.0865747176591774	0.0121053537058998	0.0198988590093163	0.104755389713311	-0.467581237076077	0.390077655794155	-0.235328834574768	0.396942607130993	-0.130205480640977	-0.03999300124008	-0.166456846292648	0.209077070926615	-0.433404399023835	0.345566190111467	0.411393348761884	-0.178958338208958	0.0740755689381724	0.0324686200399324	0.32031517405548	-0.648888073575133	0.0268457327110276	0.134483785673894	-0.108609904332371	-0.3735793655323	0.163783962504075	0.210724822101181	-0.216317988165297	0.219091722223153	0.317992110037727	-0.545099871878634	-0.626018930319432	-0.174941207521888	-0.0298986299484558	-0.190280348506339	-0.400599991606398	-0.129299252544637	-0.509219547137343	-0.410098330719184	-0.194487882898791	-0.385215902114901	-0.0338542648608925	-0.0969504793652316	0.409602823827926	0.363510904956474	0.207431872765542	-0.318713113740895	-0.0968507931661585	0.0722518566439428	0.0507447756288513
KEGG_FOLATE_BIOSYNTHESIS	0.485491449474117	-0.356622489155588	0.436529578328297	-0.10194695734085	-0.225817641670102	0.613492251968053	-0.444150535458979	-0.421397169597683	-0.578060572962794	-0.487386938471368	0.419616300808525	0.108316573510281	0.0157946093175722	-0.0956930346759604	0.238976952387009	-0.034292879211455	-0.102892081734823	-0.0457125303784769	-0.0210311831675316	-0.168444347939078	-0.136460641939695	0.317575666627438	-0.648768242844577	-0.271364981869432	0.591691473746588	-0.36471583746077	-0.293438319303777	-0.157942767438533	-0.374896128731999	-0.416130489273741	-0.130163911951166	-0.490222246588893	-0.508034434163205	0.261760496693434	-0.473559403382979	-0.188491475159056	-0.493946118881737	-0.299026751857214	-0.275897352165582	-0.526913945708432	0.302798227951379	-0.100528515279658	0.153630628086995	-0.215948579106112	-0.097429078182281	-0.21256328977715	0.266180972951279	0.292189202535258	-0.0275248332253891
KEGG_RETINOL_METABOLISM	0.645952960346162	-0.209280749779341	-0.520736224889986	0.0956743908254471	0.051064615854635	0.0917507958613954	0.133180215533981	0.0629563868906332	-0.406457987709171	0.106936125952629	0.206044049362837	-0.000712080593076453	0.0766819880268699	-0.382066988114606	0.143608494986165	-0.130667303864316	0.158140084965854	-0.243440163984446	0.288366825191138	0.314542207707075	0.262677633528904	-0.282654944571223	0.030336584468947	0.0220197396162141	0.349470100234479	-0.198908119257016	-0.387858359328575	0.239908020278197	0.458478345682086	-0.252900144876651	-0.211704920431334	0.166970042075047	-0.364814465353535	0.295709535800549	0.200990512316013	-0.197771878698361	-0.0163531094474004	0.497059443489126	-0.378794990579064	0.164672924148385	-0.0765246404273161	-0.414395048190464	0.381249916145014	0.315573333395817	-0.200194302196452	0.304355836876111	0.239126713350504	-0.0575186236923973	0.162386415507005
KEGG_PORPHYRIN_AND_CHLOROPHYLL_METABOLISM	0.379167665530651	-0.38327142641538	0.0940630870144075	-0.0327802577159217	-0.303926831333615	0.440929056242324	-0.336659581769519	0.198533132213668	-0.45443100862046	-0.174668520384177	0.212952928632024	0.196657414169887	0.0943327566946151	0.0785422453617109	0.0731656617541702	-0.199221737564078	-0.518660803443681	0.0367207704074825	0.226295241486886	0.247076748738726	0.0174932683485615	0.20245651237901	0.0325948044263288	-0.306333050834936	0.424323296931117	-0.14775593059487	-0.322285956688434	0.00613950764227988	0.160881738013122	-0.35070292154349	-0.439662679055432	0.0826443944287933	-0.191301863375792	-0.120898546562776	-0.0949456405609215	0.0475102237680799	-0.500031061337594	0.290606678875319	-0.211303009079675	-0.542111071995987	0.427288455299215	-0.190358510579984	0.447626782376832	0.272091478889679	-0.328720780759861	0.316864161948323	-0.0999618032882706	0.336694784263111	-0.275328129794763
KEGG_TERPENOID_BACKBONE_BIOSYNTHESIS	0.558488752781004	-0.0345649582835953	0.0914027663343166	0.126988957676366	-0.507764704064501	0.259426396166201	-0.596873063117976	0.332488729083943	-0.0270765032184443	0.422260433626035	0.404169072642595	0.229015936096238	0.535105939040971	-0.553757705103576	0.0569684295152367	-0.217178142989403	-0.679637606524046	0.469735293625249	-0.059325717255716	-0.35024073898153	0.28505254432374	-0.147373434023455	-0.521977985243589	-0.610019762401871	0.232259595709958	0.344594479264644	0.261850164880118	0.0990100809141491	0.375416460021006	-0.307413450553518	-0.586179123831267	0.0770975737259146	-0.571359616479732	0.17233272623966	0.055197531256221	-0.429216620314973	-0.501824324851497	-0.119497668125125	0.286637128427731	-0.41333427219021	0.610354006385893	-0.486044801104686	0.0658047309155493	0.489511519985647	-0.0260194049039775	-0.40398894050113	0.579870219476723	-0.226664397132888	-0.525446902616883
KEGG_NITROGEN_METABOLISM	0.405058885273035	-0.261771754239042	0.193424920782315	0.294940332026827	-0.187582020237455	0.300676083660421	-0.0716087404653115	0.411632589996065	-0.28346334111031	0.0432547578051911	0.0557557714484179	-0.0560857439327129	0.0414414134022244	0.0184475255304681	0.422717871419643	0.00374391843952185	0.487375151028733	-0.0512252738830447	-0.1737142813785	0.195688958850767	-0.170347890095284	-0.214022535269651	-0.255707703133085	0.283995980300613	0.466464095732436	-0.185978881624186	-0.382585598884506	0.224119265522966	0.352500419823643	-0.101509022286336	-0.332386118573586	0.265593259701558	-0.197742714362234	-0.286183893927384	0.0836271269589259	0.0583502770823009	0.128647205153518	0.0526044255374412	-0.0764026149157149	0.0734213260388588	0.218104223053499	-0.0893242742651749	0.38935674060771	0.101134668233707	0.106859395412225	-0.067360636749398	-0.0899276783346472	0.0555361053786448	0.0204318408187906
KEGG_SULFUR_METABOLISM	0.364576814950903	-0.444077697827154	0.371276652628458	-0.0569216617453579	0.0634250708771036	0.242343658336259	-0.339607910060295	-0.0416779664632954	-0.40312477125426	-0.285497230974705	0.357737012758216	-0.266506487731367	-0.212948359223809	-0.238014793727084	-0.0866433537190725	0.0555740753534067	0.22879115545587	-0.0289136583703032	-0.0316802563913575	0.137373679291874	0.0792119470624309	0.111055560291173	0.0316524297669802	0.0133944069558226	0.104521577222036	-0.366469076908611	0.209631679672269	-0.0256553063371509	-0.197533533110496	-0.480437173338867	0.264450095758278	0.0701367532004918	-0.426307399295968	-0.330192391841961	-0.0217227357944203	0.0260841905417608	-0.465337000582926	0.450826953173364	-0.271776033743062	-0.54685122673428	0.262041188983626	-0.123301461360582	0.00592216416085303	0.110138789931538	-0.110311706091946	0.018854070766497	0.250278155853441	-0.181683422648716	0.021792349982185
KEGG_METABOLISM_OF_XENOBIOTICS_BY_CYTOCHROME_P450	0.585968918767453	0.059210830083689	-0.300330169655968	0.193363610232794	-0.0579415368270678	0.308183168252189	-0.0408669107018647	0.0826188913551046	-0.509397695875625	0.0364611337025667	0.0925918071262122	0.209148003448161	0.221769557574947	-0.0480392245626748	0.159118367308854	-0.273505893753465	0.131068300505823	-0.210803672025314	0.340666913717295	0.390512426583219	-0.0203730012996763	-0.144219681559001	0.102245514642702	-0.154706994139894	0.471958501649554	-0.175706166111582	-0.457859412723789	0.0790940931477846	0.359623128696254	-0.29393981408246	-0.218078112926841	0.30695901791962	-0.289583702861888	-0.0283387427895022	-0.0215550857020435	-0.152755950174079	-0.263121649872992	0.427048868175236	-0.230014940991699	-0.215631308544771	-0.0905897232036419	-0.494428146512983	0.47116291751081	-0.0774865721939763	-0.106033448434112	0.337925248759053	0.296466962763566	-0.115291411080636	0.290451199392841
KEGG_DRUG_METABOLISM_CYTOCHROME_P450	0.569461091595105	0.110012193740113	-0.305144579748415	0.297824862162244	0.0549880796235009	0.232359897246535	-0.0128854932747324	0.225530318499724	-0.501525303821218	0.0616972854989749	0.146294563245256	0.120230866548099	0.223292652640503	-0.17003159753786	0.235910341509146	-0.12317439529591	0.127020282635892	-0.159156415070429	0.230289895675369	0.395875437841144	0.0402975494057909	-0.147506363620286	0.232912123881139	-0.00950181018939464	0.454756487630721	-0.211751494954795	-0.414384887523556	-0.0281732348502244	0.43011521327943	-0.302581831775158	-0.28477650289371	0.325202648550463	-0.28929424013288	0.0037679510824544	-0.0365109991360043	-0.141335413969974	-0.158693480509648	0.48480802120011	-0.118885880948251	-0.0289081185892111	0.0110602845031173	-0.345881101401965	0.40050074621792	-0.0323444032942976	-0.163955684831106	0.288812002439498	0.243208877830343	-0.156784597457394	0.187574844496027
KEGG_DRUG_METABOLISM_OTHER_ENZYMES	0.523498621854472	0.143580540321193	-0.2371350223741	0.142936802874949	-0.194552450089827	0.267335509955289	-0.241562656071108	0.178153367759589	-0.345445636237971	0.12852999183156	0.238866960905097	0.252901691553781	0.00815265604831492	-0.234937729432075	-0.214850225283972	-0.194765423113085	0.0706928477720603	-0.0506841776177031	0.148509635515333	0.34623293185932	0.149916482877782	0.00683017494293661	-0.179327833249174	-0.154821575169711	0.450557082674962	-0.0389227252499839	-0.364145102437798	-0.179964062517293	0.332980785922506	-0.256465278180622	-0.463597489660731	-0.0106930196893968	-0.402447361472797	-0.00903657725063212	-0.0959877268532159	0.0627227222859197	-0.227847663136516	0.164099033711679	-0.216070670478835	-0.0742894260828695	0.000294780136620404	-0.165430165401158	0.350524056411397	0.374906445032911	0.0189342243298987	0.220372135283373	0.12201583612523	-0.051193639705474	0.209490493924201
KEGG_BIOSYNTHESIS_OF_UNSATURATED_FATTY_ACIDS	0.50956722609449	-0.268180614512888	0.159898234026559	-0.136843663145786	0.0327069762962601	0.0622857039355728	-0.167372755433481	0.110085532627162	0.0418147176791363	-0.277075607441261	0.367251589242904	0.233769125742184	-0.0400479624685618	-0.188722482936953	-0.0227700406518546	0.190332328147872	-0.579548398628507	0.365874360437937	-0.149783960033804	0.082470512051918	0.399739670134409	-0.0976491878569353	-0.2989241808207	-0.175351981656204	-0.00639589237809055	-0.097301168434919	0.262723408760034	0.423911779833495	0.104034767850226	0.00483588170236132	-0.142535055872478	-0.127578540254387	0.344953764680173	0.230343479117676	-0.322956560677787	0.0794026865320547	-0.360214858490801	-0.0841524025217668	-0.121877768041203	-0.436882204124194	0.403672579167388	-0.379275119455533	-0.191031632053439	-0.00214681551220108	-0.230616427782319	-0.0431875442193764	-0.0496878660031739	0.00699573235099604	0.305107182972882
KEGG_ABC_TRANSPORTERS	0.374331200341303	-0.00202421809489556	-0.082545892300256	0.0430556710552533	0.17651415758346	0.0425894944732639	0.146650635518076	0.109231135744691	0.0449285485036854	0.141513792235405	-0.263011366597489	-0.224749395909864	-0.285160565724182	0.0699945510624815	-0.285168827029139	0.100034646518524	0.175200542545308	-0.245572779866035	0.00541909593873005	0.25957431528795	0.051796444955209	-0.0208848308140726	0.119114103773176	-0.188374723227916	-0.16088940717059	0.342320668974526	-0.114856723052672	0.0545095538050345	0.200161903165289	0.191074429041808	-0.272996799768746	0.0074747122182596	-0.0822240189315421	-0.102620887519051	0.128175437078854	-0.28665194565999	0.116697404780581	0.129051511250317	0.0293648195442667	0.282370910913556	-0.107400640737518	0.297371040433274	0.162837247337591	0.3119947040047	-0.177066743091406	0.331408615176475	-0.0233509119789261	0.212463770332968	0.138125654685285
KEGG_RIBOSOME	-0.359537456420276	0.352137173415604	-0.408305152224168	-0.136485544273633	-0.620863706492163	0.726273248539898	-0.277741716098005	-0.364815534223187	0.0567391360066653	-0.487215348662355	0.796153249842239	0.668151891984227	0.743789227312329	0.266308675097818	0.133280099309791	-0.727079674599687	0.369582010375672	-0.562938810283208	-0.779475823874209	-0.489059950678549	-0.312777348933473	0.30691766788112	-0.304206648901703	0.271248729574374	0.542607390425416	-0.610432429057105	0.551923921510593	-0.0352907293896009	-0.679586185351104	-0.729909381199173	0.326009070765432	0.415945074907956	-0.203219304612636	0.488197321688125	-0.64020935759764	0.128717794294358	-0.668955474790664	-0.570272767781616	-0.627259022394525	-0.69244871392608	-0.269959342589615	-0.818830600527963	0.714656410991671	-0.765405368119645	0.683101543226829	0.461049434093056	0.492826605208081	-0.498372256090368	0.618522384350584
KEGG_RNA_DEGRADATION	-0.405143874373632	0.0636597783299439	-0.101058929882281	0.232395313548943	-0.420226490583346	-0.0237132860730367	-0.386457061768028	0.0317411362899459	0.0318017433132961	0.248965073995286	0.353850634034088	0.261664399791611	0.0978512645198921	0.0298506277359725	0.371049659049983	-0.374781231855458	-0.333586649184474	0.327365676621266	0.12286043938279	-0.519679396588381	0.243131975538205	-0.02440172063799	-0.275848577171803	0.0952246813803636	-0.0815978001535875	0.124158621844963	0.13721664303273	0.230370711007169	-0.0810554599845421	-0.3349870702519	-0.18837626044599	-0.173586603040244	0.281218048104148	0.234224830139541	-0.375152070831042	-0.0186278985239858	-0.348954866786695	-0.368569180254078	-0.0414261655387538	-0.23213032101439	0.311517624734186	-0.26789183570852	0.280378934543135	-0.228571186991754	0.464678139817766	-0.305712362743788	0.0343580825021054	0.107145103738409	0.157761680867235
KEGG_RNA_POLYMERASE	-0.403475892864772	-0.27853123149665	0.0860708865032874	-0.295071966944717	-0.449413060028659	0.521030653900882	-0.550917406479166	0.289914374486195	-0.239222735689461	-0.23123778443636	0.502611658734284	0.062975778731694	0.109804281935277	0.260000716318867	0.14522471201909	-0.498087324066188	-0.281414718553332	0.249754712585614	-0.213541946316618	-0.520655662283336	0.147454779823023	0.379714531027385	-0.410475443356902	0.159993265109419	-0.285541391633876	-0.176414934578441	0.324659135092131	0.179805565005693	-0.382105232974869	-0.470232435535728	-0.19478573745907	-0.102930733683272	0.257213008991749	0.371420599880555	-0.442443877125833	-0.0438984389574419	-0.554607041454455	-0.539993269121102	-0.268645825818714	-0.627766199774818	0.284297936754185	-0.388927007323569	0.215230682882706	-0.246943773964707	0.0904894711679022	0.0795943830428409	0.300190594034195	-0.146101127726378	0.433287820089805
KEGG_DNA_REPLICATION	0.325988174494434	-0.0707995306050678	-0.0654248811863916	-0.120368619888484	-0.544624044371753	0.597236080900348	-0.627386586901851	0.428840469505264	-0.0990998309885197	-0.272422606554183	0.382919962449332	0.388836375708387	-0.0594911511096217	0.379573115805647	0.236096525652116	-0.403789187570509	-0.411920462669009	0.341118386538429	0.600873292127971	-0.612991719218233	0.407590577127093	0.487419865834988	-0.336225360592102	-0.481316657478157	0.121895035650375	0.11032307853899	-0.604388908987672	0.282238093800171	-0.138629303816521	-0.283705643571684	-0.619338265423877	-0.562293640537683	0.428318898359954	0.408291292979417	-0.598272262562959	0.0224443431809671	-0.524963784929742	-0.548763370567141	-0.183027935051665	-0.541482582940359	0.325302190224319	-0.174110694397044	0.308582975417584	-0.192648250942375	0.00349669309428838	0.165004272261544	-0.19870449603351	0.160444689953337	0.345333752716183
KEGG_SPLICEOSOME	-0.219353554739654	0.0336890854647189	-0.0707212627432921	-0.232550657891868	-0.290801609568526	0.108685600159936	-0.532592682299035	-0.0577077965780327	0.0946217391138182	0.0953075335873543	0.166324675959671	0.317268318731099	-0.0254641197026401	0.132867734627854	0.128096503840264	-0.301004689941213	-0.398219480623108	0.303335171892584	0.325122649637127	-0.60378675651632	0.380413127766373	0.130552174518357	-0.219772131481915	0.0319100429439936	-0.265064016913527	0.109496295810882	0.289461839710543	0.368592572028846	-0.381882843054857	-0.252093500505102	-0.241833211069192	-0.0225688587784701	0.426849793784364	0.36020346317601	-0.316031451001991	-0.256671637751569	-0.548367759631861	-0.5701240690787	-0.104645421539249	-0.523378561530151	0.0454335662879722	-0.261093544895481	0.395008868055236	-0.189741448230868	0.425766101946888	-0.176454892604929	0.0217937394939753	-0.0953123185467439	0.49252278982026
KEGG_PROTEASOME	-0.258066376331825	-0.367851377081519	0.482791696483342	-0.273119608507733	-0.118518391007683	0.650924382754073	-0.63686990573901	-0.237315275893036	-0.442110786950249	-0.360879963066184	0.628356791561485	0.367890301688933	0.559261181325583	-0.105131351967655	0.412409409445484	-0.167336380006251	-0.535105222798314	0.418746935501437	0.0796181648768951	-0.440217502654246	0.481479409028442	0.34047918978292	-0.618625725116541	-0.489596012223762	0.396399976305132	-0.257095568732338	-0.415286008489607	0.193139798168225	-0.381513619394341	-0.423351399812253	-0.241562618441751	-0.392821874063793	0.475354990953427	0.371559909124605	-0.639795948128349	0.213999416647849	-0.592884809218348	-0.517978611966573	-0.464421753891949	-0.640939760509179	0.494419786844397	-0.0904238631955124	0.402686761378791	-0.365576534997886	0.0181086265299573	-0.0122242367910487	-0.044965857723783	0.549057695283008	0.563423552588302
KEGG_PROTEIN_EXPORT	-0.266368764608851	0.171433725016942	-0.0744406618719206	-0.13614996437992	-0.141844610885106	0.194271331020872	-0.134747667865561	-0.353396360347179	0.180726682614388	-0.123438564615061	0.452159532238864	0.421412566972422	0.4201783808135	-0.103035158700431	0.630103468260025	0.0472546677598732	-0.525471545552153	0.308493067977421	0.357463330749816	-0.669211426028847	0.29858872197537	-0.453146957656552	-0.103054735407686	-0.28297339863238	0.283828976469831	0.248908393507751	0.288744043584825	-0.226218549417713	-0.0222934518439117	-0.261307196235873	0.03721249845468	0.0583596925506215	0.345986890042708	0.0585576932424129	-0.307624262998836	-0.0242144829069839	-0.293522424459651	-0.447399630780657	0.0944443402663254	-0.553189967645722	0.378083004267453	-0.216534280635175	0.323862555145194	-0.0581096300319872	0.354847352804864	-0.516764355912309	-0.119221267750294	0.441582357618687	0.164180536770473
KEGG_PPAR_SIGNALING_PATHWAY	0.40696089917959	-0.0586780417641243	-0.0590153086949303	-0.162541203551287	0.114384027849889	-0.0598998087925392	-0.144098036657061	-0.235293032475206	0.12021592671766	-0.2698863287716	0.0457574111978664	0.329899670380307	0.199919802612469	0.0871875801769784	-0.180706419097511	-0.158799604776871	-0.240505929564096	-0.0898437573903949	-0.174723325261359	0.262032511862834	0.201791659817525	-0.117835119762839	0.0452413648185682	-0.00946415987698052	0.0890884754058049	0.0930098018760314	-0.205794908874972	0.0696255979508682	0.154930450273682	0.165721111551692	0.220354855036517	0.0528080785401853	-0.0673224722158008	0.00690488252315186	0.0751673135646898	-0.115221796110316	-0.155018487906702	-0.130261253275475	0.0403965341088082	-0.190405271430978	-0.196124352985494	0.00985169678036621	0.174147758523209	0.117555544259939	-0.0387188054228893	0.0393049926684952	0.00908736770540938	-0.137468559499524	0.00336262464717096
KEGG_BASE_EXCISION_REPAIR	0.0822660151145349	-0.135728763437005	-0.477948801585919	-0.198737832704151	-0.449898060482003	0.493539880199227	-0.416132966928314	0.243582670583621	-0.146648958444615	0.161554311286317	0.225070131248812	0.350411729292894	-0.136149713026162	0.0917531287388897	-0.0204930988276333	-0.405536515340825	-0.381966752417012	-0.0405675636910486	0.327755182391441	-0.418184424344027	0.365692326219464	0.312026699362963	-0.356463427486131	-0.451899242344941	-0.0548062083271492	0.113802651381479	-0.306076980895792	0.369364521111349	-0.289272831069036	-0.195487651228095	-0.433913479574449	-0.301252876110357	0.393711449895211	0.486736674860225	-0.365651386557015	0.0667309946997096	-0.643485270293256	-0.411221565559544	-0.173495896652346	-0.639926370849385	-0.0313286443356437	-0.240019461533501	0.293121478578336	-0.0448288094019807	-0.113283923578526	0.372918963710105	-0.361541042038442	0.0573702343418911	0.234878308327753
KEGG_NUCLEOTIDE_EXCISION_REPAIR	-0.0672038558387089	0.164089697344989	0.122397188938608	0.0251480439989016	-0.355341705379075	0.333379081103544	-0.392906951466543	0.247291547325936	-0.0127036225047758	0.0235628226578026	0.351410033963075	0.456717162681142	0.108906559257779	0.227950017031081	0.293627978424269	-0.380462675231542	-0.318537473271988	0.298926772488311	0.474929680347915	-0.560307696641354	0.410279299454436	-0.0457941199245417	-0.299113727512412	-0.351671414079493	-0.0392792568362275	0.124681806246556	-0.128557661884941	-0.010356861370419	-0.25291624874577	-0.281089902305664	-0.272211710070099	-0.350987544227144	0.17056785405097	0.339870874010635	-0.360039118004108	-0.272726057452661	-0.436392355244181	-0.441327291583874	0.251399945286677	-0.397606431770244	0.0952819113140591	-0.146735869235795	0.387357344918306	-0.233711977059504	0.28460976814763	-0.213543872334087	-0.0445771405440654	0.0933402680181537	0.328075991140175
KEGG_MISMATCH_REPAIR	0.274965296770813	0.234385891241573	0.14172073444023	-0.0212378423719377	-0.549689945322176	0.391947099122004	-0.441740949867646	0.359394741416935	-0.0628154653961378	-0.256225984104757	0.374164183821922	0.300531240685335	-0.0452434320311774	0.422204656204674	0.239841191101154	-0.366043293745554	-0.436157305447248	0.493528765028581	0.582191361039056	-0.573751787254537	0.429697511916894	0.167128823590033	-0.312705835124492	-0.240994735193943	0.0981188631268251	0.466812697373593	-0.474653598920667	0.0329855119364531	-0.0075032096898186	-0.111243915910687	-0.513270568552699	-0.404377880184094	0.242200699147392	0.425112924022932	-0.560604918951536	0.0281931963291097	-0.393375278437386	-0.496256971130487	0.246279420542811	-0.349247518139937	0.351029324730558	-0.205492255673661	0.3513753250027	-0.0523455292659965	0.290426217362519	0.0432380658710118	-0.314514531328082	0.0114385357876462	0.306138779851567
KEGG_HOMOLOGOUS_RECOMBINATION	0.0670752090924314	0.0101736825748671	0.0863498908508941	0.149110340458157	-0.58714175704925	0.374554022311033	-0.527925015269579	0.487601680941599	0.0699695180264782	0.213828784890201	0.103062983313258	0.230637051409206	-0.264987334269373	0.213945936965426	0.0916882689968479	-0.39828116677762	-0.0594330150697098	0.11212472901233	0.625039632442533	-0.596925169876648	0.0196942542812338	0.345922133337375	-0.384958908768658	-0.0959185312590176	-0.343718497869852	0.435124275600079	-0.620753869345176	0.194131674062465	0.113278814719935	-0.0606389088076212	-0.608541215878301	-0.464428736107598	0.488233822068212	0.481434908495732	-0.368347202106252	0.135725987657544	-0.237725832409588	-0.516874691932631	-0.135836134446139	-0.303924091585803	-0.0957118266615537	-0.302185903238165	0.246071635575959	0.0566727021895393	0.135470108940078	0.234022787371222	-0.470736721307935	0.173620438449538	0.164563634153192
KEGG_MAPK_SIGNALING_PATHWAY	0.173137419596083	-0.195460855626046	-0.00816384355201109	-0.0211497351705434	0.306681448711554	-0.113629707812417	0.0868967321387436	0.0333551477666169	0.130528390808991	-0.00390972208741813	-0.294314657170534	-0.241644856218263	-0.178202678857848	0.0846934035778016	-0.200642757546275	0.339529034074397	-0.0371839132788196	-0.0404917785026462	-0.0574363169142202	0.0710778742523731	0.0976157628852846	-0.0128298255464785	0.347463360251756	0.0638917289930316	-0.0465176566060144	0.122355809039254	-0.0700065139154894	-0.0400396959753632	0.0632203681786641	0.16636395374859	0.189485607112259	0.0819612026552109	0.179450967258705	-0.234726663885115	0.255719608938216	-0.025804239541919	0.00448590996814191	0.00558433836481806	0.101695100040863	-0.110426985953308	-0.090788598982481	0.0918672101335361	-0.146102706587105	0.231088680528977	-0.090551894721284	-0.0444190096747571	0.00823521669249652	0.149001382643583	-0.026483473229722
KEGG_ERBB_SIGNALING_PATHWAY	0.307366773536552	-0.049036204322836	-0.0682557690823928	-0.105716101692604	0.0680172402286031	-0.272245344683932	0.252251385842728	-0.0666337957720963	0.336837573540529	0.307250392638646	-0.364337299852525	-0.115372265094687	-0.439772574320008	0.285829610112965	-0.255046036703055	0.341948763315932	-0.183899611416535	0.231797599144079	0.12123296884269	0.0496688737627941	0.164585526508609	-0.130855198181158	0.26676426378956	0.0290805532409359	-0.0770439519037858	0.232367293134628	0.033213544288672	0.27098413183043	-0.0296662651990621	0.32352941663042	0.294978684438151	-0.0280103354165334	0.0838011647249343	-0.127927196257751	0.451532771348136	-0.0568304221900026	-0.173291697468188	-0.00138388888022611	0.283578408994526	-0.0682685625759684	-0.0473287563942869	0.0850760955382271	-0.140520450273359	0.400850309965811	-0.0272185689455987	-0.0753233407016886	0.0307305684609695	-0.014598628887302	0.0680685498239046
KEGG_CALCIUM_SIGNALING_PATHWAY	0.267034119018824	-0.0975620421577359	-0.0778254902309993	-0.155791907881834	0.255426237097116	-0.0220133249747676	0.358101858690507	0.0122831344483344	0.0216936697666625	-0.175053891183136	-0.232647120717137	-0.268793283693343	-0.171484395030634	-0.000579690266918287	-0.205853505004695	0.328571802796397	0.0636517868283742	-0.167323196474544	-0.282599980318087	0.242236370535654	-0.0467488113947986	-0.0683984597760305	0.334627184959609	-0.00685235319207395	0.0068052389595197	0.0310215376106319	-0.174737488137612	-0.0675650753867028	0.181091178931944	0.0291493379440064	0.173405819436682	0.165244954061723	-0.20586819700836	-0.11652858831246	0.16915513737893	0.0786583566787866	0.167182404485324	0.0249482775117748	0.128728695905056	0.253602128218408	-0.0535861588580879	0.23167500640925	-0.22942167268514	0.0930230236783938	-0.238742904339505	0.14247078271144	-0.035845816379349	0.0428201181735448	-0.17418396747604
KEGG_CYTOKINE_CYTOKINE_RECEPTOR_INTERACTION	0.40024224899001	-0.225087496564648	0.117838087269727	0.288610277332961	0.496526666146134	-0.204581021051059	0.123445991149578	-0.0699983944261533	-0.124193480073903	-0.0741778655417596	-0.0662599262454672	-0.47079730415026	0.304863707864128	-0.163315032447629	0.0824690502626724	0.368896313957143	0.216879633436692	-0.15737189703686	-0.381599223258518	0.455842976907893	-0.289120773931424	0.191250120101302	0.452271177711182	-0.254389222096137	0.350839925415226	0.100882155539158	-0.418992790558308	-0.327805373315245	0.304102977241684	0.257815153365345	0.114407530793118	-0.0554180085043315	0.37015986386495	-0.418465905990844	0.245176605217194	0.388605075308278	0.296369760882007	0.412539151758307	0.0584943440957337	0.0304550008945436	0.0131410218526421	0.372074032981943	-0.296086480083575	0.400420606581177	-0.460827982150198	0.0422356288594349	-0.287911773667825	0.41870015519558	-0.327550372795896
KEGG_CHEMOKINE_SIGNALING_PATHWAY	0.402292730258253	-0.309586586450137	0.10721803623827	-0.0296585002462748	0.422264025725445	-0.22545775412358	0.0402056279699117	0.00597293926406603	-0.0482217775888742	0.0611617268759455	-0.284944418574409	-0.42061085303455	-0.0499834009114906	0.0429757361139792	-0.120797501833442	0.418300224032882	0.137148934709629	0.0668419616676725	-0.320953848599823	0.30888937455481	-0.00388058708887001	0.161636368610184	0.409844071001518	-0.227340364757218	0.257923601698583	0.171905745414733	-0.423677022927478	-0.23529149676312	0.159317709866314	0.17719795931275	0.186891003179353	0.0745624806770246	0.29958610670564	-0.361972757182808	0.301929303045391	0.210775595202715	0.00250613183982859	0.375476392211604	0.126173345750473	-0.227757661521182	0.118341685929407	0.459064331150862	-0.321928774231439	0.434596052124208	-0.404611976727704	-0.212059000723119	-0.183914836108591	0.389953278460049	-0.198440041303183
KEGG_PHOSPHATIDYLINOSITOL_SIGNALING_SYSTEM	0.274692340832859	-0.0983596360752911	0.00928804830015964	-0.114005099382545	0.0356289250004551	-0.219147245285517	0.287500650020762	0.144748925497419	0.433522976474306	0.376595224933848	-0.468362976975975	-0.202708339935002	-0.544557361610492	0.179359423933184	-0.331786194601524	0.334445694737369	-0.108978418214274	0.0786101799332704	0.164313937014935	0.10933456721179	-0.0379871174931026	-0.0110221884114948	0.146220879850526	0.157728164612611	-0.145920712856608	0.29319818235688	-0.0773190096991913	0.315491636986791	0.1383219302972	0.375171498956013	-0.0835883296723284	0.021594701389697	-0.203291145604138	-0.279556510087222	0.401936640288499	-0.224153545591682	-0.00498130698772198	0.149757882740278	0.354724872589296	0.0347218383055239	0.0602772848815071	0.313530311591667	-0.200511872298096	0.375162008337035	-0.0217041398680758	-0.0555334730860713	0.119809223372927	0.10442733178632	-0.0972990935844105
KEGG_NEUROACTIVE_LIGAND_RECEPTOR_INTERACTION	0.296120930211202	-0.135343468722345	-0.101934731232215	-0.0748253596273502	0.291066126693473	0.134028856785183	0.291616180083501	0.076359310426293	-0.276460599771073	-0.281900474511596	-0.0305563463890892	-0.329028176455136	0.183607866869939	-0.248710222775956	-0.0707641070810223	0.238244956534294	0.182689430072239	-0.27500718648066	-0.442950029824049	0.356195328527859	-0.255480429313505	0.0909054763648189	0.317886529163731	-0.116923565498312	0.142561071916812	-0.311923266327492	-0.26975689613482	-0.107971937683087	0.249374045665963	-0.0481146508098197	0.148242853710664	0.199294606046529	-0.133367862443499	-0.128243432030706	-0.0401830736920598	0.196241576930072	0.360898028164555	0.297755265961514	-0.0919087297955632	0.375607995097998	-0.102017173959562	0.151569969866505	-0.184700138510319	0.0733634694088843	-0.299304845675949	0.281763526772861	-0.124350237331524	0.00117605344941418	-0.176797403158082
KEGG_CELL_CYCLE	-0.00498086776334394	-0.0704053187630295	-0.1328873092661	0.0305522683387687	-0.334251158825623	0.18462623286364	-0.388605120238427	0.188381812173968	-0.0673922478036898	-0.0292112753787745	0.233583947549283	0.0586538931162485	-0.186408213012523	0.211175667993681	0.262690113294271	-0.0388099491497196	-0.229895319721147	0.32116661536477	0.202671368869755	-0.496794607205326	0.322778695709033	-0.0764992252032199	0.0130916023092027	-0.16503612584127	-0.0167409476018787	0.268714972883973	-0.24378370726791	0.391978261711583	0.040316859715866	-0.11929210134877	-0.318603712427589	-0.398353750227224	0.341986406357456	0.0893837455165862	-0.353379751869928	0.0251465009428552	-0.375745212903486	-0.308231392201085	-0.199443350042465	-0.342293849437768	0.350428208757778	-0.105159368327911	0.114443496833393	0.016036302342427	0.14460323445104	-0.210611158211685	-0.0477010588079957	0.107226584342531	0.172035964103575
KEGG_OOCYTE_MEIOSIS	0.0589695458455707	-0.0916974180287721	-0.0372780082187587	-0.121982838249458	-0.152237276211094	0.184785638463543	-0.216532440293535	0.137726262240566	0.0133839080041839	0.0891434643229845	0.179004034678374	-0.0122648713459997	-0.188292272078112	0.164902985323176	0.300756878227025	0.202616750394473	-0.148820232376957	0.301888895066479	0.150775084517619	-0.353575302363679	0.194633819778878	-0.122093304607144	0.0159249687425294	-0.124657565073884	0.0545245559622255	0.31201522982662	-0.151616437166006	0.228849692967724	0.13425939211648	-0.0233873476237727	-0.20345623519316	-0.189359458200858	0.172875351542845	-0.0605918242232678	-0.112241215164282	0.12307119502693	-0.267226039950678	-0.278623406409165	0.0764492614184257	-0.220741354052565	0.320248487411415	-0.129581390750624	-0.0153018710835715	-0.0376736840917563	0.112405824220337	-0.211433762819377	-0.0589667596823003	0.281618618152705	0.121643865119846
KEGG_P53_SIGNALING_PATHWAY	0.25687250222795	0.0900246077156314	-0.148302003312404	0.134473102859779	-0.103411133197144	0.0341609857645542	-0.207085712165218	-0.0362480481489194	-0.208804214140907	0.0178454514010468	0.252516268844125	-0.185779825423915	-0.0841511007339898	0.133009964266058	0.170781757677059	0.057409454148697	-0.34074398880379	-0.00424349975770183	0.111575850881455	-0.120879682383544	0.073489432286113	-0.286905657797601	0.322859015227334	-0.0691407024346894	0.0153437410217776	0.292108324066947	-0.0600118018350198	0.0732942712366452	0.210801200784172	-0.0384122489754661	-0.141704520851831	-0.315318684121211	0.224865712717863	-0.261474518938053	-0.303271452616337	-0.0416049579219273	-0.228452078341575	0.264137378493043	-0.0279562996634551	-0.279847947654711	0.249874347358083	-0.189564962612841	0.0928174451310586	0.195225323656503	0.00159679098360721	0.00460968986038798	0.0122881011905309	0.312178427114679	-0.217105149832475
KEGG_UBIQUITIN_MEDIATED_PROTEOLYSIS	-0.198723509243618	0.0375613038142952	-0.00293936223266791	0.0242679768231001	-0.215521776942822	-0.102639114338519	-0.165526801654325	0.00573851065328204	0.262694076234187	0.297462914539648	-0.0207020995914756	-0.0312888256694711	-0.156036450369202	0.324663682287188	0.193001296789708	0.184837658708496	-0.255033757177358	0.50508566154769	0.224125803038588	-0.414444143836372	0.30429130639523	-0.21084621381683	-0.161845901193276	0.0869621865895567	-0.102602738517047	0.368383379743927	0.242194226242343	0.14630973741328	-0.130939355289106	0.238812812627931	0.0766908547683602	-0.223607251214228	0.257313891068059	-0.16172900101041	0.0596627570702212	-0.0612233738045557	-0.252919307174506	-0.169383401888166	0.0721779311922655	-0.186839173121158	0.337503337153858	-0.0912060684452985	-0.102151472817927	-0.0578097302096392	0.262124297329176	-0.349106952064555	0.0513974999112851	0.223965744174124	0.152935069128227
KEGG_REGULATION_OF_AUTOPHAGY	0.0426961513936753	0.0806316287902975	0.169667835421564	0.0848241349963705	0.105012424226825	0.0411513926101565	-0.0714227361576055	0.0963513320282756	0.13651032923366	0.112205117848686	0.090595097816521	0.15439007907544	0.123965192962036	0.050687311361085	0.176530920023704	-0.0183296329256608	-0.0632105710906728	0.0627895123438391	0.0795501374864568	0.302321097893682	-0.0260044950707685	-0.245898031478029	-0.202168078841514	-0.0232764737196199	0.225912727569304	-0.0665384474188669	0.148243698943033	-0.33015208021319	-0.0784934850091465	0.205907092027137	0.0473354507034632	-0.129902576149684	-0.102697343629267	-0.157582175892316	-0.00790439875444282	0.210695005036123	0.209280490019569	-0.0697317152577855	0.0479636664700803	0.323834372854795	0.0684437794261772	-0.0552217170999645	0.108984699891442	0.255180886681968	0.266981934451087	-0.276891599577249	0.110796350968271	0.219709859339233	0.0696171761517383
KEGG_ENDOCYTOSIS	0.0922971664349633	-0.165692782264017	0.055084042971751	-0.0750966620786967	0.133755088801636	-0.033065281946406	0.0156663460768858	0.02219623445018	0.226866878845455	0.0924329313300622	-0.275466454212645	0.00844023133519811	-0.284080293789695	0.13226633191857	-0.311238840052105	0.240910149193626	-0.178390936441523	0.0457024373450067	0.166262351225006	0.186781452254064	0.102378931853571	-0.00891834734430752	0.0434172596250596	-0.00681252195178755	-0.12229534767742	0.290929358171578	-0.0350031823294603	0.019003149495063	-0.023789657388907	0.293104325052281	0.256058045153505	0.0531899227400919	0.0223025986819315	-0.145324450139837	0.35154466038003	0.0204033356037671	-0.289970866172499	0.0213981142890312	0.231587065110663	-0.301293399901952	0.10554710245281	0.170658341894148	-0.162719141351477	0.324439391741256	-0.0372613022060784	-0.12235283323006	-0.103389416269534	0.0447029045312111	-0.0521154250896382
KEGG_PEROXISOME	0.394678852748999	0.0779988327225824	-0.0195438451914279	0.0552989139720492	-0.393868001807649	0.047957919308917	-0.486221079585733	-0.287905770158363	-0.070343770560258	0.025723745782055	0.425767112305061	0.375015480128419	0.288985241634523	0.230539640423318	0.0680432115706086	-0.384886490418141	-0.353354020943062	0.348099201163626	0.090488455912971	0.163345349009978	0.340111427708857	-0.223261857449631	-0.388899787873354	-0.220892216976651	0.380355458127659	0.0286167765329946	0.201622996285911	-0.164524361392731	-0.364784377325797	-0.270204770308929	-0.238966505305815	-0.365577143062012	-0.116267638119736	0.270425128138271	0.341382014152559	-0.0695499882512741	-0.474694518251224	0.188646869073598	0.129136300869353	-0.312558722440057	0.100288896032893	-0.0401495370671822	0.363912238234516	0.29685620444609	-0.101939060980219	-0.0258122671527938	0.000456216905309725	-0.292818633033452	0.154869726432415
KEGG_MTOR_SIGNALING_PATHWAY	0.0188648293584766	-0.116181297407592	-0.15880088463153	-0.154816031812834	0.139338212731897	-0.123069434008006	0.107145476038456	-0.0317334670811199	0.276470904455946	0.0997084527110343	-0.247937172089507	0.0473182561574348	-0.312370693589555	0.388875067989124	-0.2609250701216	0.207905263233049	0.144106761632377	-0.0334813098724451	-0.0620999582780375	-0.145348555542047	0.232878198471508	-0.0269263266258002	0.258056086565643	0.100617123259511	-0.0251374493897127	0.275008737827354	0.0960976102222584	0.0384602970416399	-0.271673326581165	0.20635240043534	0.127679208812658	-0.0747008640382087	-0.0149783400075408	0.0151993926587158	0.32207619741438	-0.247806371222081	-0.183594758239177	0.0385959729149198	0.291643627120276	-0.24387926291664	0.0201581880445829	0.0257942356668862	-0.103282112503829	0.28106775792124	0.113757560784418	-0.0830823243207649	-0.0286271542181112	-0.111843897298524	-0.00733696786365909
KEGG_APOPTOSIS	0.270753969911139	-0.217563815137773	0.0331119759908971	0.0622039932020123	0.193992078469238	-0.224187061389137	-0.180704546073002	-0.163103838980058	0.00515255499307007	0.221005790805974	-0.13543839422631	-0.265042082130817	-0.182668162111871	0.183321983756758	-0.0337116698080928	0.345260420498528	-0.303440345779064	0.282776078409415	0.0648421806397756	0.0962589696015373	0.015895942461079	0.0182810874433771	0.186686411811531	-0.0940144990970411	0.205783783220656	0.421103074294537	-0.100648791177606	-0.152257092711108	0.0405063046123615	0.0805019718309023	-0.161150413548204	-0.205897036802636	0.178813708095073	-0.36986319247396	0.320389256620196	-0.0921508566581404	-0.123063896852776	0.208886201606548	0.285760280117219	-0.235091520547497	0.164025843590631	0.30858341527234	-0.222890887504261	0.43028097635927	-0.182654132181695	-0.235967500654401	-0.0883387162579073	0.452015687819869	-0.186719775344374
KEGG_VASCULAR_SMOOTH_MUSCLE_CONTRACTION	0.204846420183555	-0.231385015642444	-0.123588052487125	-0.267297600352441	0.304978376560054	0.0274773507890473	0.340958509203575	-0.013581918520765	0.198061570219774	-0.281599401240581	-0.254463903700594	-0.226497055205359	-0.286361897709137	0.175655518313867	-0.201208768397565	0.350049363262618	0.114891845854851	-0.151129962291161	-0.206795186310247	0.132610997139587	0.162671268374442	-0.131319286502929	0.418558811110376	0.163999019534766	-0.0847633754932541	0.113120965121291	-0.0872311258163012	-0.0723963271693074	0.00886965109392548	0.0132050543527835	0.201067537693517	0.201371944837012	-0.0588234336564042	-0.140962128421308	0.0584599120819553	-0.0552384699291158	0.00754932809188791	-0.0321357905846967	0.175527830133091	-0.005660887560444	0.0834535866438561	0.201973848849554	-0.321293877517005	0.0116811774203974	-0.241013005998451	0.0780004515127717	0.0624895026447718	0.0146841620459447	-0.198043435818786
KEGG_WNT_SIGNALING_PATHWAY	-0.00550486765772906	-0.0791024220736483	0.07567413317739	0.0183798861511238	0.0492004302967503	-0.0937735306801962	0.241271523205698	-0.113704097233204	0.244110511677736	-0.0207020258757108	-0.189988654014135	0.0493265230492073	-0.312521762581068	0.0955585805423336	-0.122992927214618	0.300385909972233	-0.114544300990844	0.103130142888545	-0.0707648370306201	-0.123387316347707	0.183400011753168	-0.0772087493852548	0.265848306700349	0.18684642790667	-0.16160958843936	0.0465426661985527	0.123170244571596	0.203183026654288	0.108075773312231	0.0757460312625852	0.282620375902357	0.239237007223387	-0.111384750023765	-0.120031375856248	0.191921043061832	-0.110508627796915	-0.195965361555535	0.103260079696993	0.232043265175428	-0.142323468838167	0.0728563528218939	-0.0815866289407691	-0.112857608230795	-0.02908205361623	-0.060778944144082	-0.158911248510067	0.273213520149317	-0.225659672267448	0.0147728219647928
KEGG_DORSO_VENTRAL_AXIS_FORMATION	0.0247712184129824	-0.0639122592674575	-0.273499392681185	-0.0527088515255852	-0.00932713796205886	-0.309943504203634	0.0536305650954301	-0.197842851923674	0.371226367353599	0.0867490350140269	-0.429752169835139	-0.0485006370109598	-0.446170185356497	0.339813417749718	-0.204177823250354	0.302989562205227	0.184263388754173	0.328294585057092	0.373720777181145	-0.1109707037935	0.203703396502692	-0.386906617062281	0.131661806628759	0.271996859337974	-0.075650989783182	0.399230192225439	0.330111312672758	0.19213733440515	0.137711882919309	0.348494405171312	0.326995051632782	0.192885496622438	-0.215829776761182	-0.232753664829024	0.398322727383217	-0.11974371340809	-0.0146765855487696	0.030706388287791	0.372457490732251	-0.127191559718544	-0.151844122814018	0.444953182168243	-0.184244426171299	0.265631349343416	0.107210438546115	-0.318122171973476	-0.185106997653821	-0.0666134654818968	-0.282824787718906
KEGG_NOTCH_SIGNALING_PATHWAY	-0.235036952451788	0.0703886181472772	0.000101599314615369	-0.469782433991888	0.084081429734379	-0.14782521755192	0.408762839753467	-0.0904563344078021	0.448962363428176	0.11433755822318	-0.520653802349419	0.162857463530988	-0.479904206332788	0.121337928659627	-0.518336757073256	0.115376694738886	-0.195150008832676	-0.146490876737127	0.0113562929451856	-0.0245385227833914	0.215182963372225	0.184047314618174	0.0717120194154815	0.069250757419896	-0.30077830409587	0.156725999061472	0.369011772093519	0.297805730025466	-0.325633462114934	0.325417269053773	0.293009876788677	0.146568528343713	-0.228081962863531	0.0897755324071542	0.446650310351677	-0.0778747801676171	-0.381536355189748	-0.038714990701098	0.30063167978688	-0.507504750095775	-0.154606630017046	-0.000274583184893151	-0.143733228262567	0.302051277723787	-0.0140764860297457	0.0178446449155768	0.0287366570928431	-0.255076128288173	-0.0148502703974824
KEGG_HEDGEHOG_SIGNALING_PATHWAY	0.211811378209196	-0.0851633428326244	0.342735405939237	-0.0370903647856722	0.112662182004114	-0.208202979013774	0.344915590593992	-0.103227070941757	0.413934204606667	-0.274702087811966	-0.181746353236654	-0.314868851399926	-0.344408082158377	0.140835684950318	-0.286100402222242	0.222915729313208	0.097153741035451	-0.071077669342208	-0.250881929582644	0.285444535342849	-0.134771531308938	-0.0551654592988401	0.393437612502187	0.251882057302816	-0.200043274683392	0.109870475663333	0.103150598524871	-0.00130348532903876	0.198626790531021	0.196140335377524	0.437386763929773	0.134075166797353	-0.0401849529789969	-0.181960777645682	0.0765247099077772	0.10790254010845	0.0134960340599072	0.350105915806644	0.108905145184312	0.00162775839481949	0.203003509283405	0.0452615407999171	-0.498909957447426	0.160865628168557	-0.363126707767744	0.0819555599597487	0.241375519724631	-0.293744686073869	-0.259818890891585
KEGG_TGF_BETA_SIGNALING_PATHWAY	-0.00263302430650206	-0.212370598379326	-0.0217675479052497	0.00406212355592774	0.206650076128002	-0.265174697094548	0.225274688515855	-0.0905851109068565	0.353549832761101	-0.0676811747573722	0.068390421094101	-0.297849638795853	-0.155527402688027	0.173442403153998	0.0580547229945913	0.246801171924688	-0.0647489849701235	0.232019979213382	-0.043371548480369	-0.101257975697213	0.180338510868453	-0.307477174307714	0.363927597976376	0.0437019502848509	-0.131165877889361	0.184856952340691	0.221415217397283	0.0877937743881083	0.143538541163808	-0.00712559231638082	0.335231361184134	-0.0355197063208834	0.194153789388419	-0.346194421739986	0.256475222652638	-0.0875921834359475	0.0618649975373291	0.243530509892719	0.270939874082484	0.0129546444109618	0.080012721143895	-0.175681527223363	-0.29740441086013	0.158066830957427	-0.11818320635232	-0.31381619697482	-0.0318160104112953	-0.11120150865579	-0.438173430444353
KEGG_AXON_GUIDANCE	0.148214375819203	-0.123366009034881	0.00544645960206074	-0.238764766837831	0.178771864714764	-0.0403816172414887	0.314841879412222	-0.0414755497400074	0.228278606532511	-0.299760018116161	-0.345076723502176	-0.0780493488573589	-0.382064092840648	0.153276453007152	-0.340133479276641	0.382411560583139	-0.108656628156334	-0.0519592362839447	0.0402178863931732	0.17613890987627	-0.0616605802550269	-0.173174421309231	0.344138887404148	0.0795192688747945	-0.1652496895722	0.150454179541807	0.160545097322117	0.0164787676921312	-0.105321286566081	0.251107880720577	0.428487313133039	0.145461528314485	-0.203105342148945	-0.232001675580694	0.250214085946697	-0.0276125204058204	-0.115261535175932	0.0568203884894403	0.130716198350438	-0.173094683684007	0.0702161832471673	0.173207157411245	-0.386393564737608	0.169098890700147	-0.156015636515329	0.00674428122262041	0.0046255860051076	0.0200465743117106	-0.158071078580797
KEGG_VEGF_SIGNALING_PATHWAY	0.180020451346102	-0.209039877760594	-0.156123292845126	-0.158962665637833	0.215074876281495	-0.205683357265418	0.226972252063542	0.113504455739884	-0.0113165409606081	0.0837045185037757	-0.32649991802189	-0.142032340293183	-0.281804238162237	0.115675341064232	-0.267753895252651	0.292706485585946	0.0889740649121077	0.0538384847214526	0.0423031959438437	0.171372307621378	0.206049931245087	0.117770410312978	0.281534316341724	0.126625213156042	-0.113290404200605	0.154096574010935	-0.223487568231142	-0.0503643825837721	-0.0841292685128569	0.103146748829899	0.033390428903003	-0.133486506137345	0.00497388420704914	-0.115406294232223	0.233843980832597	-0.031729654456908	-0.209014479937253	0.17174881061388	-0.0202072160844422	-0.314791829871814	0.0449504577737358	0.172083676226438	-0.307161637719862	0.302160049118818	-0.0115174509994583	-0.0234570462439702	0.211257948037807	0.255889399189767	-0.0698716104099671
KEGG_FOCAL_ADHESION	0.266124946349164	-0.308861767650472	0.0412960387116397	-0.287704998776191	0.468991645489548	-0.225261550690613	0.379972327326919	-0.054921572109823	0.223764338965172	-0.247028776762495	-0.407104596545839	-0.241058855237456	-0.329622120797141	0.329659676161009	-0.285114961227104	0.551947644989639	-0.145877950171283	0.124005157596867	-0.090245445977985	0.103091335982627	0.266087371627756	-0.155102150446761	0.424553935768833	0.0294332017530612	-0.2815214011292	0.374227381436142	0.00603259658136654	-0.164780734618203	0.0984437263463208	0.230151859302398	0.42167172536571	0.239879911003974	0.0442807111904594	-0.35950500791717	0.108990109587198	0.0775072263752211	0.112718681266086	-0.122879776946759	0.305908445528822	-0.138219717958494	0.196549735303573	0.178969649934176	-0.404192356279638	0.325239996268134	-0.160680766926507	-0.248330462035531	-0.181743238309639	-0.00463681519329628	-0.207208538425011
KEGG_ECM_RECEPTOR_INTERACTION	0.145778861191168	-0.361722984250872	0.166059775056475	-0.369449379138874	0.637905569932794	-0.135694927772218	0.533580729761126	0.0725796718300913	0.133433893729007	-0.487209618775493	-0.47261688766731	-0.317426156517431	-0.306564237079638	0.197617628074882	-0.27423532503903	0.607620157915084	-0.00478627120890425	-0.0249693605383123	-0.113778439164781	0.238477704121275	0.0468004167417389	-0.154068261025486	0.545459163114787	0.0788387292655039	-0.407305088409142	0.421199764188458	0.0425025297295379	-0.288051584924032	0.264879347230236	0.282973644556645	0.571103943779603	0.418489673382807	-0.0716330320989553	-0.480803907310235	-0.14777610055141	0.354454876398139	0.272729531230518	-0.158858531217828	0.319208241428411	-0.0822688247474927	0.235191252983927	0.187728551533409	-0.519355475642888	0.238529066048459	-0.288734908294738	-0.150947955656261	-0.301603562842833	-0.0917454549530387	-0.412934828691103
KEGG_CELL_ADHESION_MOLECULES_CAMS	0.332443655943258	-0.250163544603059	0.230281473607092	0.178573483510012	0.544232411126354	-0.200041303441313	0.405438402510765	0.0781665734023065	-0.0897308763371493	-0.130290530425132	-0.137249248466188	-0.458141497390298	0.150314281545175	-0.0580718487081098	-0.171148324597185	0.53447944828039	0.0702810096820182	-0.103752623642608	-0.311349738461264	0.511327434558847	0.157186952631337	0.202906223218482	0.464736126589672	-0.126377145630498	0.248108450368897	0.0165782710471813	-0.396099668096198	-0.374949537846303	0.239036094891929	0.36135683605826	0.292865339966406	0.178951690326687	0.232961783530547	-0.462922577390809	0.199559577285262	0.34746162389182	0.0965889779693499	0.374798505333139	0.148657268493846	-0.196740165764822	0.141353126773995	0.567593660975916	-0.474647212114063	0.0964832661699688	-0.458367429440536	-0.0931227050987563	-0.326306940010487	0.322830585672802	-0.408259399413877
KEGG_ADHERENS_JUNCTION	-0.0593208945462075	-0.0992514965399334	-0.164243354748654	-0.148253140222447	0.208432790258923	-0.399702947480872	0.307297457278463	0.000296107421724312	0.457106677258629	0.104240899229624	-0.359305086124073	0.00260262830915253	-0.456767057723639	0.205242975101663	-0.122380992072225	0.433696522111529	-0.248562547775238	0.262949438442159	0.260795820003809	-0.197928429392159	0.406115294093841	-0.325939532198681	0.358033153476907	0.241781371629687	-0.388180520865011	0.401477839103617	0.297532976026501	0.173462011409096	0.232051110892087	0.295347722073093	0.400125266459714	0.225873113680387	0.124126383028868	-0.178295544436424	0.382890338469642	-0.124503503360963	-0.18711737339266	-0.0842649361216924	0.274007644339804	-0.184717554879413	0.165429224943895	0.137034858516264	-0.348248177877521	0.220241918378726	0.10602095326643	-0.418381627038026	0.0372212752441764	-0.228320470497828	-0.142459006062717
KEGG_TIGHT_JUNCTION	0.218513483142157	-0.101680717507686	-0.111284618324517	-0.107696982822854	0.0109484847386919	0.019960946286499	0.0326660512400419	0.0573775882358216	-0.0721575861969769	-0.1848639953481	-0.175101045151402	-0.00150883458570963	-0.275555886577882	0.258945860475077	-0.171470760118354	0.230108007518107	-0.170703350714809	0.024219118746701	-0.125527682625885	0.178991297510301	0.125829976535151	-0.13509020843432	0.106656833030259	0.221619855054557	-0.0131388852130736	0.0446023560096188	-0.0887779335417942	0.125405412043108	0.0557636290714561	0.111976807680355	0.267200850943925	0.106076404358747	-0.111872850037162	-0.203029961463185	0.0320674596052709	0.0642822487104222	-0.0889754620717983	0.033227642729444	0.0678188484643909	-0.141516531398959	0.119437057805347	-0.042909915549772	-0.179117822810833	0.18540527908037	0.0232255393151075	-0.0761316689121253	0.122493543969952	-0.125503698037095	-0.00626934868307805
KEGG_GAP_JUNCTION	0.335030431357904	-0.212235229777963	-0.0857774223143563	-0.385147241191133	0.312384230529207	-0.02767494695595	0.201220541129735	-0.156647093978043	-0.061553673101339	-0.189065844102034	-0.314507922841191	-0.271896409033332	-0.205147388266555	0.0942245539019851	-0.297081061800625	0.390615708200475	0.00203803594258548	-0.0288365570955381	0.00804555266080012	-0.0983609250611549	0.134046346357264	-0.127110451721367	0.317236139968241	0.00413889343933674	-0.0584356912329166	0.1668170702181	-0.168250686731198	0.0693703106358873	0.169992886757008	0.00228638475789691	0.24586786711448	0.159840265984159	0.112719331023996	-0.201403894274943	0.13022476480499	0.0591156088243905	-0.0870848533388682	0.084348354106646	0.162425725590285	-0.156263297330909	0.117333530229812	0.229103773500985	-0.240933668310439	0.337421389577836	-0.16971306394822	-0.0845521176632537	-0.0572029224902257	0.0403307372496772	-0.212660476188213
KEGG_COMPLEMENT_AND_COAGULATION_CASCADES	0.515316122918785	0.264735235533087	-0.0440897944009597	-0.044077975592107	0.477134935465814	-0.0735901528655385	0.0973749143299959	-0.225624449114706	-0.0856490154440692	-0.42628706787987	-0.164702276377261	-0.387870817892826	0.230839475374546	-0.167413746218832	0.00426333057574972	0.340676941040423	0.161152901816477	-0.292125476551127	-0.332601175196552	0.521224555174397	-0.245492529699291	0.0325289225216584	0.606991625867394	0.138467139931025	0.270805776445308	-0.186075300114723	-0.29512514851137	-0.452085121808766	0.249684485905183	0.0983780997623673	0.142123947018738	0.0135105243694114	0.180128668566695	-0.361387499239394	-0.213308017587628	0.351236840291839	0.239435175666188	0.356369482815531	-0.0454319164635583	0.0615080399862159	-0.0196374160589405	0.161860883215792	-0.311468939312813	0.152979982430011	-0.492985747541134	0.128764842276751	-0.0851155602813028	0.310888746514684	-0.0280885800662747
KEGG_ANTIGEN_PROCESSING_AND_PRESENTATION	0.328648240225859	-0.174117067800243	0.442115378079082	0.292354478037138	0.586889314770341	0.138639228246834	-0.0623296563361404	0.094454868665391	-0.36189585509604	0.287327059652529	0.0348706388965435	-0.412839802816955	0.303670809710585	-0.350921335501612	0.0311123629670352	0.343589639615077	0.00337356714166034	0.139865845845981	-0.0844535876380609	0.29905057300894	0.160158435829696	0.495047524501881	-0.0325301447254288	-0.339130869110588	0.512387986691972	-0.0379703961936107	-0.462127556322634	-0.271473616227215	0.234389003568242	0.348261157924458	-0.223514984054033	0.0189354832681874	0.241327211694176	-0.491422505734117	-0.178772227986756	0.340388035087269	0.0607104521842599	0.092338827251201	-0.173546983848224	-0.172998966309838	0.127619027480463	0.500739806333161	0.0103567144973895	-0.167989969555273	-0.388563657750152	-0.161671837645609	-0.342028495972897	0.585635654337521	-0.161109224874789
KEGG_TOLL_LIKE_RECEPTOR_SIGNALING_PATHWAY	0.348725642547184	-0.256085082128935	0.0928572078646863	-0.00109806532837967	0.448511862425414	-0.294505584925041	-0.0418571245693489	-0.0197850059676606	0.168108411785308	0.147598748971758	-0.243062842489419	-0.401337857073742	0.0199996272486832	0.149380340365394	0.0327970481419988	0.384925483392062	0.0847627266224437	0.178561156900628	0.0281817210959021	0.271721176684837	0.0255117762445021	0.198198591732239	0.195967578182028	-0.231905690881571	0.275603493714927	0.250590406565352	-0.29513075037831	-0.340215396703399	0.0629230875196942	0.32809711736554	0.0343320897635356	0.129556956288067	0.365662013417631	-0.433617945919816	0.211459992042978	0.112416312521395	0.173575922739076	0.36086390667978	0.0983168127139167	-0.067610542953219	0.249988090745695	0.32825374723881	-0.346692725728085	0.351281281900586	-0.324106779172697	-0.179489545159958	-0.161887545508126	0.451382070185257	-0.350603934164486
KEGG_NOD_LIKE_RECEPTOR_SIGNALING_PATHWAY	0.102776901523218	-0.16006545080065	0.0632208303354724	0.332543601416974	0.434052636329047	-0.323916466096533	-0.416086688392597	-0.00520029315842702	0.149618935613935	-0.00817875115910774	-0.206703222730634	-0.396655208409134	0.15648989726731	0.152061311040536	0.147523266529544	0.363706031867832	0.152662635285635	0.0898206419588546	-0.245495589741213	0.236301073376598	0.0565198689417692	0.124471751560227	0.251900553238707	-0.0324834945685914	0.228113354419255	0.23492633124742	-0.264873563821388	-0.28915606319544	0.302320837632421	0.25153045917566	0.13301394199248	-0.0410659146493816	0.44385965661435	-0.477644548067425	0.363720357819994	0.059396714509223	0.265348757675361	0.30118324036859	-0.140485103927092	-0.161043698335514	0.103020437674386	0.300876679193067	-0.187865555333658	0.383495167788192	-0.240797166469654	-0.335903323107406	-0.111787077310213	0.444035179693864	-0.376647765085485
KEGG_RIG_I_LIKE_RECEPTOR_SIGNALING_PATHWAY	0.0230388362619662	-0.225528285432819	0.168273137989508	-0.0066484509764837	0.272990447805349	-0.0783296023451692	-0.172037185094209	-0.142269879338549	0.049539526545882	0.30492887166968	-0.240877810973952	-0.351519709991116	0.00283430108718863	0.0328648982381906	-0.0765444234978361	0.0505378468634829	0.00667795141734165	0.144661896426577	0.134455615798064	0.101468131074229	0.227965302861106	0.185878078450844	-0.188612786947489	-0.223691835151925	0.123389102397207	0.0849705081308847	-0.045945547748503	-0.141098921511041	-0.0298674846078248	0.133081312325714	-0.301363141040638	-0.187741369338373	0.292217937947156	-0.364700676517039	0.0832312161017142	-0.14415788477686	0.177362099667027	0.0987758026005327	0.0408687972650554	0.0910747155513808	0.121285848090853	0.127411452342958	-0.281830760801182	0.289862821171064	-0.0913016224394848	-0.223903165331956	0.175767565273198	0.417270622682746	-0.0050666590269757
KEGG_CYTOSOLIC_DNA_SENSING_PATHWAY	0.164245249735836	-0.273263745210015	0.199047300645822	0.00905392425777551	0.282661572722974	0.141367697395421	-0.473576979855587	-0.0870520286861421	-0.0895616396227259	0.108034851516161	-0.0324607533089995	-0.472753364524399	-0.00734462331577534	-0.0820435907419051	0.026879420512494	-0.0922093532947281	0.0388271662558433	0.0862831537705735	-0.103308675730422	0.11838363629199	0.102879288858497	0.324372205911927	-0.242084912690314	-0.0753631405056336	0.179422860742273	0.20168780880225	-0.18607599193029	0.0332707554956088	0.146917536775878	0.2444131523438	-0.271291536253211	0.146436397973336	0.276047884523715	-0.278357882709568	0.0201450602979357	0.147204285123636	0.155881748451678	0.142809863930436	-0.276096071462921	-0.0579573255623933	0.0901424473582115	0.011013033921783	0.091512808104265	0.189625664611735	-0.335158186501275	0.0179452222166821	0.0931292906257303	0.407399000349333	-0.0965046881832066
KEGG_JAK_STAT_SIGNALING_PATHWAY	0.336111049688854	0.00999779605065536	0.0497153142921826	0.20898750789169	0.42290109003462	-0.36620130590282	0.19546878944802	-0.0624886141944349	0.0896532465894202	0.182749673120926	-0.361103751182262	-0.40769167235006	-0.0281001523698106	0.0596964517742399	-0.0222178444949808	0.359811149064187	0.221278146192563	0.0127565341983774	-0.164493076807535	0.315641551125503	-0.181379874268206	0.131587872068878	0.363566225110751	-0.149291323726903	0.183846448151738	0.220831229914161	-0.283876245381642	-0.0669748499639517	0.2556404867211	0.340985089035484	0.10454078687129	0.0568895636656497	0.277800852591502	-0.387874129671284	0.370417531644197	0.163398695706182	0.308027514501783	0.322776589230267	0.15398960017873	0.209789655127717	-0.0575846610862606	0.350139988238643	-0.287551411830288	0.404141582742268	-0.262337650544526	-0.100953442460663	-0.230579109162297	0.333104312722558	-0.256099014658371
KEGG_HEMATOPOIETIC_CELL_LINEAGE	0.515602895113197	-0.351429543648004	0.0699435650578384	0.269275896257965	0.60048838487338	-0.278708793872697	0.178704348012758	0.0837445944713018	-0.160018879549311	0.176535344419247	-0.148047460836756	-0.669763768173189	0.303679260173351	-0.198443334514715	0.114664684534261	0.512099141521308	0.168644881215978	-0.0687376072384603	-0.407320703222534	0.506384396407133	-0.251208682842382	0.209626013077935	0.550408706277158	-0.352632885023366	0.380255808012991	0.270726242630208	-0.595673757456797	-0.432816741493117	0.380719491396098	0.27381739737065	-0.00521633865135487	0.195883759857323	0.371021974689378	-0.494519024919234	0.426648265358654	0.418099651384665	0.345068657277911	0.549316230054063	-0.0326318085380807	-0.13887990163429	0.197352387484253	0.531729291806959	-0.442699048686934	0.509388744903312	-0.531832562098172	-0.12408556831798	-0.414201672392497	0.452986225478293	-0.396641651469202
KEGG_NATURAL_KILLER_CELL_MEDIATED_CYTOTOXICITY	0.273429976778258	-0.145351052353005	0.0451864385629527	0.144589804711312	0.45286917454589	-0.154377405678753	0.135391324909472	-0.00345706948578797	-0.197893514105728	0.299624275784977	-0.173256313264991	-0.376936857980254	0.0631058595713823	-0.201814248088614	-0.0365818060400788	0.323925346735394	0.232229678089558	0.13254885895995	-0.210899688917762	0.394020062362901	-0.176372412280943	0.230125159679866	0.223512406832768	-0.212014029550136	0.174809552030689	0.174429678452879	-0.282596200773239	-0.282757879536845	0.236884111696491	0.149103782855362	0.00995774521749612	-0.0791647262779887	0.242879266818588	-0.387314861862698	0.0803840333748286	0.112607817702544	0.120255638125232	0.374613689058468	0.0398859632651218	-0.122323690779281	-0.057275956984292	0.40695015583388	-0.26362645222985	0.275607849540279	-0.279441314581848	-0.0703672053128162	-0.135452111410241	0.504335611945027	0.0558142681158108
KEGG_T_CELL_RECEPTOR_SIGNALING_PATHWAY	0.217569265040862	-0.15983155786126	-0.0710523155584502	0.155135639299014	0.339615639619274	-0.352900082018875	0.051301621031608	0.0631401993971644	0.112082091475752	0.349269265334162	-0.281255834687909	-0.363605716748922	-0.225171616687521	0.153571102363341	-0.145082203985953	0.37593755567131	-0.15058465033439	0.170328531729382	-0.0562307664159243	0.271688950582981	0.0204457374313503	0.172820909578349	0.362015720935304	-0.0763104148987699	0.2529253311517	0.176774139493679	-0.24428714169619	-0.0542136001555475	0.13633567443244	0.342246077940815	-0.00555051753688937	-0.160907970555844	0.333833546659584	-0.367274080664169	0.428598040572865	0.134315694815449	0.0105476365272852	0.346083005117409	0.119829036245573	-0.244519979077002	0.0690209157488095	0.487569850092212	-0.379244830770825	0.451766393136108	-0.314025006481717	-0.177584271931493	0.0670703524632988	0.382533788785247	-0.0649965429411817
KEGG_B_CELL_RECEPTOR_SIGNALING_PATHWAY	0.25172166035984	-0.341186693033807	0.145535953119073	0.0234629145755697	0.402907921599098	-0.314371488372455	0.244091175940858	0.0603749211308238	0.0713127838313922	0.307586883447245	-0.36447881051999	-0.40515024883792	-0.354199817826185	0.0207019192036572	-0.230143157618758	0.417016155725433	-0.0424153729327251	0.172467602533596	-0.130333689901888	0.189363562912991	0.0942239761006571	0.023957951608307	0.34604536954229	-0.0116591634711809	0.0783025114409685	0.0810514379945132	-0.242105885955627	-0.160932698500348	0.0497219007062377	0.254015250551641	0.138301260053556	0.0503477111835135	0.138279454306804	-0.142948179301916	0.343567728560448	0.166199487449903	-0.0829697052075449	0.350062531987745	0.100106111378088	-0.290762639002747	0.0532995503565242	0.461855488476676	-0.340781416099802	0.406855782674533	-0.212484986379344	-0.226911858898093	-0.0439864064476545	0.372112864296539	-0.0838735588370622
KEGG_FC_EPSILON_RI_SIGNALING_PATHWAY	0.275134152262837	-0.155294634677176	-0.175998756814749	0.0598250053045305	0.339647739536021	-0.286412282965772	0.282911986165915	-0.139666460520273	0.111540333263336	0.216673698287144	-0.282411267748592	-0.282447417771244	-0.142703359315431	0.14962729185562	-0.113483062905489	0.268577001694994	0.250320802995183	0.0207519267511547	-0.0494283867602957	0.2254083157809	0.0690212492901898	0.101343083151459	0.39051037267414	-0.0273363394166841	0.195947973391019	0.291809017523246	-0.263365604497937	-0.273197985628125	0.0799549335728293	0.128334780460676	0.138543390830398	-0.0200588332056125	0.0069834195180275	-0.197220622631059	0.339147426800827	-0.213547704969702	-0.0190850305119853	0.323335173342723	0.135675448208966	-0.147836122168695	0.10263066518649	0.361514455293107	-0.355689366515967	0.418999864920275	-0.130688867908282	-0.125877657574321	0.063040356468664	0.136932987440675	-0.187665019331066
KEGG_FC_GAMMA_R_MEDIATED_PHAGOCYTOSIS	0.356140575619573	-0.278505267708016	-0.0518097734770357	-0.239021033222424	0.371344346963971	-0.158467036943095	0.246327304878389	-0.282595279356098	0.133489979297375	0.243654385211348	-0.318566457253169	-0.265160953205165	-0.376109848110453	0.211714063453552	-0.217564401767532	0.398841404449172	0.0596968017403022	0.166264260833055	0.123115851683588	0.0940306137309766	0.0708796960864565	-0.00167213560972643	0.32207463381409	-0.162724073195764	-0.0476892822331089	0.288576848968417	-0.262918539779455	-0.175059001617494	-0.0174289776834002	0.299315127292985	0.119415171501884	0.170591609389518	0.145504072762331	-0.216501783018109	0.346615944216186	-0.215677692299994	-0.0769481865551836	0.120111585322542	0.196814055706756	-0.328261992330401	0.218501646146815	0.350812991301282	-0.303458807546281	0.418848941412739	0.00270379910003854	-0.124941637783757	0.0761175724137591	0.281346042774341	-0.202832655658941
KEGG_LEUKOCYTE_TRANSENDOTHELIAL_MIGRATION	0.352486992991177	-0.224484128375331	0.00618017647316754	-0.138341148759228	0.403272174568578	-0.24308157976421	0.319972299268018	-0.0412757146604208	-0.076167556895411	-0.179222034240231	-0.201805333135273	-0.331333783284077	-0.065436122431219	0.133136025935005	-0.214419790807321	0.432989048699352	0.0590726441157501	0.0865625127134172	-0.277161560345088	0.347717351177878	0.10067880166164	-0.00211703600999819	0.366567664609589	0.00354288922336171	0.0437377554455235	0.127185206682135	-0.274784419543192	-0.294716806488086	1.94932399871783e-06	0.206472010127392	0.294158861602742	0.194757607334571	0.109990786170743	-0.360890229830607	0.0917633364381066	0.110051478134152	0.143624263218166	0.214920728177569	-0.00691870640285228	-0.235679898960154	0.268853402634868	0.3766304821922	-0.370702091591289	0.250236954517265	-0.190495740926655	-0.186076648205611	-0.0796994101111217	0.202265127360095	-0.24439027752823
KEGG_INTESTINAL_IMMUNE_NETWORK_FOR_IGA_PRODUCTION	0.551951374932066	-0.413151936089697	0.187245871748189	0.478866888659334	0.583717205065898	-0.258786404889286	0.356841288302855	0.451486933687038	-0.448096329271743	0.401832600759788	-0.0267106699122099	-0.621842556266716	0.334913017127422	-0.394278195331394	0.0464844231735384	0.529921534809601	0.0139652098286507	-0.325399808658312	-0.416079044027665	0.617508713835564	-0.362425955458317	0.508677769034101	0.502610549100146	-0.301288443384989	0.62122561674216	-0.246316388607463	-0.646205794507556	-0.499815927417654	0.461957774217221	0.396012071442427	-0.258545231582169	-0.107472145889205	0.217956102349459	-0.538218688857544	0.428887537404451	0.482059341537045	-0.023408618786938	0.657972310038935	-0.173397154223826	-0.245536041337598	0.167597588136292	0.693349235787735	-0.44010876165812	0.443805771575453	-0.553736507810909	-0.148724682451132	-0.332835001917063	0.613982577203993	-0.479832554414043
KEGG_LONG_TERM_POTENTIATION	0.301769833219328	0.0141282062745067	-0.1526577303222	-0.116766061144192	0.158047163597177	-0.0447402384480408	0.182698786500437	-0.163167331460521	0.101041289299597	0.15870552090943	-0.0410418246002794	-0.090594922670127	-0.308420112931963	0.0878351938707527	-0.101203779560083	0.354485358494641	-0.152799645772555	0.260849690667595	-0.0463852956174281	-0.0171207589405063	0.217086659223779	-0.201575764276504	0.262766099891432	0.0923788952366896	0.2695581262543	0.185275528424347	-0.119660077656808	0.253160220223654	0.142714612340141	0.127170321718835	0.108589860805937	0.17904641327766	-0.215550734382445	-0.201298681940091	0.355900604335149	-0.191233734971439	-0.0321783338336843	-0.0262109427712122	0.21607631681397	0.0565665675855712	0.0426645398771786	-0.0424973608858155	0.0780340734181973	0.221524502249872	0.0706046218954737	-0.0812011076209412	0.112413333948138	0.128840134482628	-0.174261264521495
KEGG_NEUROTROPHIN_SIGNALING_PATHWAY	0.244276648859346	-0.125680783962724	-0.308527613917007	-0.213153980714982	0.278101100088255	-0.240643702563858	0.141281296212167	-0.199148213299254	0.227830338731174	0.258995578885228	-0.345958288982981	-0.187107090299376	-0.383256044372496	0.34291777734512	-0.206878338729419	0.39675693401259	-0.192061010112642	0.142149310278681	-0.0240566751535582	-0.0268328231084728	0.334664167939856	-0.0331120866972917	0.295955702273239	0.0454354809406974	-0.0636765862822918	0.317359634670346	0.0643572270764382	0.0783487394299132	-0.211246179675795	0.193607882418838	0.240337959205102	-0.0322929016241431	0.0999609060835173	-0.133237998627762	0.305831085588991	-0.180768912441181	-0.19158475003848	-0.00193349098581247	0.237902042169943	-0.277082577740894	0.0439466167164507	0.278265655050216	-0.204389490397758	0.349953837550161	-0.0856613456064514	-0.124431688908486	-0.00864051560961204	0.166228689979286	-0.00763566354586453
KEGG_LONG_TERM_DEPRESSION	0.294631181828806	-0.133105985717721	-0.139933497278575	-0.233024694542644	0.245965090883356	0.0432637972700189	0.319165207412625	-0.0369276428288692	0.0157444030224415	-0.128073572112997	-0.148680363888368	-0.148427400406641	-0.150586999262878	-0.0104217818687407	-0.117397699249691	0.356802475287988	0.00855432294207606	-0.0343988429193585	0.0788279965058597	0.00781409564994151	0.205416330367243	-0.0261693046632989	0.334283527439229	0.0675628891414409	0.114272677393194	0.0772112540982625	-0.157933704923886	0.0776369790846122	0.222609986479954	-0.0447826705491133	0.251981084898375	0.143068457971601	-0.125750971414114	-0.151837271086869	0.171514943058523	-0.250824559893753	0.0374126977686921	0.244132826629573	0.193247350106784	0.0775942752407941	0.075240508189963	-0.0260689501098364	-0.196536854354626	0.162576323766124	-0.0976296460324027	-0.0549994396175016	0.0230475722571709	0.0234423829708206	-0.221128603157595
KEGG_OLFACTORY_TRANSDUCTION	0.220529763832352	0.213134312563482	-0.142675661663918	-0.0613870404768349	0.19336520789466	0.371638345149177	0.131334658863916	0.00649304334697104	-0.432155927609222	-0.368298159486163	0.182739285043482	0.0167520446910075	0.188938685501024	-0.36923480066426	0.122753323900644	-0.215034712411788	0.144502596075017	-0.254236477864124	-0.361089084599822	0.295044987616804	-0.365031746779218	0.155325048349637	-0.172644729991378	0.191481249453437	0.284686553076977	-0.414360864291667	-0.293709779396328	0.150874908215589	0.508392718159775	-0.0629549546453405	0.0582175388021293	0.0387054063440605	-0.314505239083358	0.242466911013725	-0.169771044156466	0.0865841304975011	0.548311165032511	0.0952883669088587	-0.34361860642345	0.574137349393248	-0.19852882581643	-0.154602597912058	0.321715461769524	-0.0208498640550173	0.0310038050555243	0.477239942527336	0.0373113041921212	-0.147365780579303	0.182244697263918
KEGG_REGULATION_OF_ACTIN_CYTOSKELETON	0.254340803595134	-0.272206842945475	-0.0204557291139822	-0.275437419490615	0.374430648107666	-0.176950729710933	0.216650720510817	-0.0705326593746916	0.104638840019373	-0.0818287007219195	-0.273779390174669	-0.2417929956891	-0.211219193362661	0.272470836589971	-0.187139052285509	0.425871843227379	-0.118604501793534	0.145691902120874	0.0507673024129021	0.042140795058939	0.11303242004507	-0.10486864091851	0.342047157939421	-0.114821913482393	-0.152012006168036	0.31498773535066	-0.125980887472998	-0.155551821424847	0.131002224728515	0.194148366226138	0.294723816962249	0.161517933864547	0.126064882983788	-0.272476827996741	0.145313815968486	-0.00768564946049882	-0.0116373754817155	-0.120264936027922	0.16311662745205	-0.138523148190263	0.161369266732485	0.135638920223514	-0.282708064882421	0.234697434880007	-0.0543866133756882	-0.179172253455987	-0.108734986184835	0.0208871961376949	-0.0938669560570398
KEGG_INSULIN_SIGNALING_PATHWAY	0.0817726850542305	-0.0375882451924876	-0.0818758860878156	-0.155490495398782	0.152691249535726	-0.0710642913554792	-0.0288241747069737	-0.0376028971470828	0.21330538099837	0.108228716838311	-0.285847628013281	0.0481713359793135	-0.3576986694732	0.293695601425314	-0.257901452069471	0.147944840650405	-0.111017937416631	0.162724899760025	0.00351233139729179	0.0913419355502336	0.249585100524844	-0.0935014734542233	0.111325534188472	0.130146705514738	0.0866884469074921	0.249082481412609	0.0197830094892451	0.0651494895789836	-0.188836033857397	0.165577099514703	0.117318788928571	-0.017925677867187	-0.0197402176855218	-0.0126032057750851	0.33065298950707	-0.0771685804928488	-0.247406223225002	-0.0749514938661298	0.320418597672914	-0.173613455807136	-0.0214091367398139	0.157576462789623	-0.0961069352021298	0.280367175181684	0.00279360572458456	-0.0430977402060898	-0.175608803822767	0.00273585217968347	0.0455027198288868
KEGG_GNRH_SIGNALING_PATHWAY	0.208700731042736	-0.0256089184478405	-0.199216585853872	-0.180758416889533	0.206822804542496	-0.0667572806246979	0.238195318191122	0.072498014547542	0.192571866804034	0.226464947181968	-0.327936571355579	-0.0885411331423965	-0.361005583154541	0.180197294405688	-0.260735610439599	0.282219049442805	0.127330885506292	0.0242364849575576	0.187355422731431	0.194366366619962	0.158985507614125	-0.049083389790152	0.303273147918262	0.182389908783785	-0.123756688639256	0.197046995775497	-0.0683267417401957	-0.0208726095955941	0.176964775316829	0.104517805585937	0.104888786939591	0.0148208099956185	-0.148688311450034	-0.0688794561300727	0.365732859962062	-0.0837257715284476	-0.178987468670764	0.0951875613100256	0.215767242642301	-0.0899513952656515	-0.0431577387868403	0.214548686273424	-0.225171306441276	0.338012862933407	0.0586894311394926	0.0182089850191842	0.17013420999725	0.0149843868400705	-0.218211595203726
KEGG_PROGESTERONE_MEDIATED_OOCYTE_MATURATION	0.121570465027215	-0.0449957043384261	-0.10143291635772	-0.292620139108478	-0.0359728569455141	0.143276785023375	-0.132913084423728	0.0923320339607258	0.0519311283548219	0.0603564997005488	-0.0394329441404647	-0.0961699897758994	-0.270967299202694	0.329412642487262	0.0621372903752605	0.240591500976132	-0.0663491413860923	0.26792918301873	0.0409445959769291	-0.283829642304898	0.186257180793141	0.0147666521805603	0.217501484544713	-0.120087578125743	-0.00551776277886296	0.324392946711305	-0.135836513302934	0.161595189357637	-0.10357561761342	0.0425069894649147	-0.201972872628009	-0.147047998280471	0.0852427850199233	-0.158212480107612	-0.00621018776663715	0.0120411685640228	-0.2197913351662	-0.071721473238288	0.134305071771406	-0.220373758928316	0.352494004519125	0.1338922240177	-0.154832845486863	0.198894427477946	0.0373091915417146	-0.0844303695279877	-0.182683995267438	0.190030118790314	-0.0426088294330531
KEGG_MELANOGENESIS	0.159820868102541	-0.171718230956219	-0.0384908560988293	-0.245442156460462	0.182204329303135	-0.001016519807191	0.244178849370372	-0.134982224114668	0.14431348828901	-0.0877735292878634	-0.120197991553313	-0.0972658593822069	-0.296218473694329	-0.0312364975432446	-0.247565695749999	0.290317035948671	-0.0707997223941144	-0.048946244373407	-0.10480157586604	0.193421967326398	-0.0669147114673571	-0.0235574656019975	0.281739836046301	0.129750873881203	-0.14154790939938	0.0508383195111354	-0.151070399900588	0.108613125806317	0.199009102712703	-0.0618055279465697	0.223310291773877	0.123652147810005	-0.186556681415242	-0.177784967398609	0.175261642219996	0.135974593042783	-0.13144431671396	0.186424182708807	0.0736159493276852	-0.113943878590908	0.107815691232167	0.0248872284327745	-0.323074645884702	0.16111073470787	-0.24764559246474	0.069469059932385	0.169943955843538	-0.0660482291786009	-0.124531595214724
KEGG_ADIPOCYTOKINE_SIGNALING_PATHWAY	0.0528393479448285	0.0421369792534788	0.0300956323777501	-0.0823989873319246	0.179704026422762	-0.0238053421656239	-0.317172116892997	-0.0497436592483688	0.325460770280764	0.161740177986016	-0.405754600317934	-0.140673513253676	-0.281098259530938	0.268876242007866	-0.142700095195455	0.139205176056852	-0.0119330154514699	0.0183580802071874	0.0384744128856059	0.232583614400232	0.148894267481335	-0.0108234257609318	0.225930590829913	-0.124916151608073	0.202761225939896	0.171324407570299	-0.0293735011879655	0.0502528651619823	-0.170733714736865	0.22141964082089	0.108738288047995	0.00750373777721969	0.0662816053446728	-0.261283507040025	0.342033883668673	-0.0266786221722481	-0.164308032419026	-0.0758810053249357	0.279449997754495	-0.232305191761409	0.0402449900004566	-0.0201761440992803	-0.107654303959896	0.23386875404442	-0.00449981403667116	-0.103124340834071	-0.00137802492850006	0.143656213709781	-0.135424864075891
KEGG_TYPE_II_DIABETES_MELLITUS	0.170729280819042	-0.0342631913214482	-0.166766076489591	-0.186354826183125	0.0904368364400676	-0.128126885311026	0.306131495457416	-0.0974651313563173	0.23254144073659	0.116906365206362	-0.354035501794129	-0.320416764161471	-0.435792761871273	0.267917436523784	-0.166526983551652	0.326872575810623	-0.0365082185543213	-0.0610396028106483	-0.167617621812462	0.184929611703059	0.00896915559276495	-0.00233525431256643	0.344859072239256	0.0836203994219082	0.0686577438603244	0.150279982201308	-0.231299029546205	-0.0468566117308271	0.184609347790109	0.134658836012436	0.0471354099897769	0.0916959476405682	-0.282984352394599	-0.349519065639516	0.294788465378918	-0.206883761733292	0.0266673347833906	0.249528420067273	0.216244121731851	-0.00679778405512968	-0.015937699568914	0.161541901874048	-0.145566306000157	0.36399579957801	-0.00459044483454285	-0.0919787339267486	-0.0780581598059748	0.0135742710446238	-0.152749401235989
KEGG_TYPE_I_DIABETES_MELLITUS	0.384750653568614	-0.168981941354548	0.490045850556817	0.475890197144873	0.579898480382322	0.0768355145768793	0.0775724936921909	0.269560668620439	-0.419975157688713	0.376171866668659	0.254927897617227	-0.578564029290074	0.488365732042893	-0.103438655059291	0.0263261634939711	0.411650307181672	0.143815085534425	-0.250110849736101	-0.373336585634057	0.664825761442681	-0.211419879850666	0.598866975280357	0.166031569628887	-0.48726321664753	0.637739957312139	-0.0391824055341792	-0.685675772735894	-0.536779367589027	0.402572150364419	0.410505668298219	-0.26864525088824	-0.169736797077559	0.36186539210171	-0.610565593988835	0.0243750530246443	0.453835931619374	0.138301912289427	0.525708980588354	-0.0817247485566575	-0.261241367532964	-0.200104747159756	0.619570981039506	-0.272817215215262	0.0849559253272956	-0.59324231130156	-0.0946078112484807	-0.452391273480914	0.654839628356083	-0.351029105850553
KEGG_MATURITY_ONSET_DIABETES_OF_THE_YOUNG	0.399433715689382	-0.0485264056877101	-0.308748992773263	0.0112507642128253	-0.520431647721822	0.105194352015802	-0.198981595381036	-0.182531438415968	-0.181657760174151	-0.220200459681277	0.0843776031879631	0.156827645138166	-0.323373842750758	0.0734381643902738	-0.241326922902659	-0.280658769448829	-0.0992852941287141	-0.382680364480088	-0.287738657321102	0.243363137740804	-0.0340813965354576	-0.35442238221472	-0.0411643711547898	0.368136744510407	0.385987739359882	-0.328112968926228	-0.0666256150078199	0.63710493105423	0.379158939115299	0.0691963836409175	0.11810154188209	0.421893641466252	0.283063540493614	0.203435998691792	0.298943119023459	0.296966541417333	-0.287361317308707	0.221641436773867	-0.282462375876102	-0.131636756661004	0.0876644833180253	-0.0881164073118499	0.261350795726754	0.00606716394841189	-0.0512179887570682	0.517456520070745	0.125610221942225	-0.0156995248791998	0.381343714808177
KEGG_ALDOSTERONE_REGULATED_SODIUM_REABSORPTION	0.520867604243557	-0.035644391904386	-0.219493083304512	0.0192018558772751	0.0905888582264087	-0.21005781104083	0.380786023879491	-0.0325443606200826	-0.0380332106627026	0.0774606446289154	-0.313292873117391	-0.156264270430371	-0.247872043294359	0.159122659830284	-0.199134718245277	0.399536743924948	-0.0844680011716622	0.198039982674101	-0.299899483326508	0.313607769194138	0.0411400152764931	-0.14015031733448	0.343155375922656	0.129016747606647	0.199599590089582	-0.0496604916826223	-0.159790871626351	0.0334281233209777	0.214146501764203	0.29294463715792	0.161549453323421	0.16156650342527	-0.424401329735855	-0.12846827246481	0.315749791924052	-0.205312001683966	-0.0276704850113308	0.166320532553651	0.213681046389406	0.0303997956325486	-0.00593013873750772	0.331887018520199	-0.136928515078691	0.446309819492768	0.0174788987851415	-0.0561961169937619	-0.0998752034927962	0.0374139763865395	-0.223345794857284
KEGG_VASOPRESSIN_REGULATED_WATER_REABSORPTION	0.0834296604003294	0.0142898772669974	-0.195474101372551	-0.208733971301029	0.21030535937483	0.0274783842106559	0.185050927751026	-0.200643263351557	0.111359293387043	0.142327239175598	-0.0891905867765191	0.229356674835541	-0.0814976048404058	-0.00655284995214608	-0.0576752181788912	0.361643456957661	-0.243503638899169	0.296993072140862	0.280100968599142	-0.154060676279901	-0.0494329296927365	-0.173834704660237	0.225119313364036	-0.0606576745791194	-0.149154152675229	0.279775741203106	0.269208819527395	-0.0708589677734252	-0.110881279986328	-0.0184558295071976	0.379975559895299	0.336173088711433	-0.0245195686164232	0.0758354505898176	0.221695322025779	0.00741776627430002	-0.356428580234922	-0.27784276574703	0.202745681900663	-0.387999466115163	0.251232446310147	-0.00139602576017589	0.274589108916547	0.260497855416186	0.0256444060589391	-0.180285382537004	-0.0325507958007975	0.221728847018484	0.0691664696134547
KEGG_ALZHEIMERS_DISEASE	0.197158649497809	-0.301546439405824	0.106050709295681	-0.218949887072803	-0.339307019054585	0.402268036879309	-0.331092270687978	-0.233237869503295	-0.288821290472515	-0.299649063056945	0.466323675795523	0.169285245795042	0.307834710506219	-0.0678772252363644	0.0919244098062123	-0.256747853925125	-0.274039006456057	0.319201952196702	0.0212344676562137	-0.0522872259807299	-0.0366143825028667	-0.00614864757760419	-0.269604325867565	-0.150447453697014	0.486780805249238	-0.181427456284362	-0.0890552604356663	0.158888389983021	-0.25102365768784	-0.120942994448324	-0.191092139844525	-0.0667894942290576	-0.177194919236087	0.122129525790637	-0.240606281213432	0.16223344229478	-0.467792640097875	-0.380942436276958	-0.036612505725698	-0.45768758289871	0.343949090308658	-0.350050673088653	0.337649979750513	-0.0796132907497154	0.159363868762981	0.00143862164908004	0.0948565325803189	0.258875632992543	0.135672781096145
KEGG_PARKINSONS_DISEASE	0.254604919572999	-0.381716781337492	0.241290085104837	-0.291808442071939	-0.496353929823551	0.604705989077493	-0.483806584982181	-0.33621398614524	-0.51939610695405	-0.466962395600966	0.630873725624322	0.287725301020842	0.538107780203834	-0.108649177299108	0.228789532578544	-0.500798058665954	-0.403616850030389	0.403870875465431	-0.143651059964443	-0.184675638824738	-0.166235548978066	0.098915930065035	-0.469447522442347	-0.353256762493131	0.603836250566155	-0.267461358227091	-0.210185036212237	0.0143571295481926	-0.346462034238607	-0.439772567656762	-0.238132078976681	-0.301533122982775	-0.0961978693895023	0.291719510842667	-0.483877765196371	0.278667518723618	-0.5921983666583	-0.499786537704347	-0.157838757972327	-0.573399780490683	0.471057960395195	-0.457219168994801	0.450958309864295	-0.269331555149636	0.253019620333533	0.0634327934417492	0.0953210812487169	0.340733134768199	0.260278788297538
KEGG_AMYOTROPHIC_LATERAL_SCLEROSIS_ALS	0.269783880733125	-0.140183535126101	-0.0904747507842254	-0.119396859633834	-0.0942305073980433	-0.0270534780237776	-0.0895082625320936	-0.0561408373054319	-0.139736089650827	-0.0932837822384304	0.119285011741267	-0.0514179808290345	-0.0037323971095917	0.225463640106556	-0.135412207949586	0.17455352249322	-0.276793452741979	0.0725735660895216	0.0440818606178229	0.0822186259129472	0.201845068880482	-0.0281480203554174	0.118676323994508	-0.0816034097423778	0.116240163801792	-0.136786404303445	-0.106777787973727	-0.0357050011556376	-0.106180738347603	-0.0931369510532052	-0.029109877628863	0.0514605092806771	-0.0173934914172655	-0.17355526440881	-0.0231410441591965	-0.155841815137637	-0.249998425677893	-0.00582217999736545	0.0144544164688792	-0.26387887785511	0.0750606418129127	0.210230069312708	0.120031670813665	0.174171462769221	0.0181431958614946	-0.0831897693219938	0.191121973498128	0.18999451431009	-0.010410070457133
KEGG_HUNTINGTONS_DISEASE	0.109010999064498	-0.348275512824505	0.0686001311458756	-0.243027565729078	-0.42023303143601	0.439562036643052	-0.333399421871417	-0.310904670680028	-0.375865176173743	-0.262903775446946	0.434861927888161	0.329762615999022	0.331018972959535	-0.0810152259455622	0.113317755108484	-0.375639302498695	-0.325070572019659	0.291714977241219	0.0564766488580996	-0.182696621286678	0.00806891446389857	0.102523017609885	-0.366329523428475	-0.286136309073057	0.404059697598514	-0.120878480071642	-0.0609884458103912	0.189193617348436	-0.244481444053725	-0.303031443426121	-0.152640510738828	-0.080226393622825	-0.0964758244261801	0.304126704616862	-0.282847729983554	0.0517791414078863	-0.48414032236998	-0.394315434364532	-0.127681241738134	-0.494343467804518	0.398740299365465	-0.409964284475262	0.399493505846597	-0.191759807932873	0.197294656354904	0.0807542939644546	0.0358615245159557	0.176601092498332	0.231406772201736
KEGG_PRION_DISEASES	0.504746811821415	-0.208744045194298	-0.109926733817335	-0.397346588642791	0.395220264161146	0.136141230246045	0.0598053892215168	0.299654912165839	-0.0769950226482791	-0.27577967739412	-0.202860055760791	-0.292642290985655	-0.144966527493825	0.138832942160739	-0.0694791769173174	0.407928702669944	-0.0897502034360322	0.0540107634503494	-0.0784999700836838	0.123220978415407	-0.0660453157268193	0.131167689352092	0.351602229851603	0.219070194142476	0.421549629933786	0.159887538655836	-0.250350439790372	-0.202163311305934	0.0537622222026285	0.444765568387838	0.263834053161641	0.404384592848934	0.348805206101781	-0.331825325091876	0.237538727335391	0.407203294343021	-0.23264258712332	-0.108214713794778	-0.0724139070408859	-0.384549112302761	0.137221206235453	0.343752973731705	-0.109024977632461	0.217000446224393	-0.411927634167569	0.162781052460922	-0.00301794648607778	0.349047182938849	-0.0899654050653161
KEGG_VIBRIO_CHOLERAE_INFECTION	0.11093062428973	-0.187742675975133	-0.0382548247822293	-0.267088653987631	-0.0425175998377971	0.138326123610688	0.0529600842100576	-0.072662648403521	0.0483173061606952	-0.147206750624479	-0.186542239953539	0.224093995425173	-0.145731448846538	0.199339672462418	-0.0777394487058309	0.05504717205673	-0.211387965109366	0.265296890008467	0.12286722345652	0.128279166189614	0.000194888331971704	-0.0572969158013039	-0.202992812798029	-0.153961488337189	0.0758271665227542	0.258171788964032	-0.291118581302967	-0.105824953539061	-0.192869114172979	0.0265225661964723	0.221957695215766	0.0549632068558794	0.068681196215744	-0.0592012399293954	-0.084143505313613	0.158539197097567	-0.31544625692315	-0.317383437874078	0.112987838190999	-0.394285621219649	0.0707171249475126	0.149882153080145	0.0584996457338562	0.112831944476163	0.181764115823796	0.0708347853163479	0.0575950793310769	0.279310922828644	0.0512644541877878
KEGG_EPITHELIAL_CELL_SIGNALING_IN_HELICOBACTER_PYLORI_INFECTION	-0.0359610316020509	-0.186497435343035	-0.0532552167987069	0.0278357150225988	0.278025069874904	-0.267455766354034	-0.098113103049351	0.011688148599756	0.146462343565858	-0.0820726041370889	-0.181454453498324	-0.0499903184280576	-0.0479623817121798	0.105063952666934	-0.0299610947692399	0.277951930118345	-0.0305055865715117	0.103064744729176	0.0909115642315782	0.0521312530586006	0.133465352075377	-0.0961004776411219	0.0704468482836292	-0.116287594806012	-0.00802368465639239	0.227632274380228	-0.173720163528483	-0.205453542688287	-0.129364596604724	0.10022838017955	0.164442257414075	0.00659215769371616	0.289745310419918	-0.238060069276672	0.149858967886653	0.136252259741937	-0.0805850713847921	-0.0513718524919896	0.115381811454864	-0.269674705756167	0.0301582781680393	0.0572891357319409	-0.24482707260211	0.258578919645216	-0.0850866069360389	-0.232125563944381	0.0765307385048933	0.29757473053333	-0.112576215551739
KEGG_LEISHMANIA_INFECTION	0.313629079381949	-0.374042374009518	0.431786173922451	0.270741348542918	0.565458943056929	-0.271687120332796	0.133368823720741	0.148733870984068	-0.00434785876921404	0.0878164381965754	-0.180123125205109	-0.556557506235535	0.258488752449798	-0.123804207448972	0.0378512982196953	0.531085482386373	0.00134203733287597	0.127437840696084	-0.192192370389405	0.436508035863105	-0.199661266597479	0.322950378723668	0.403500448542486	-0.245753615720819	0.369848435121074	0.17937957871657	-0.434181963234531	-0.44956835998663	0.121022270329986	0.354882540697689	0.230388480697391	0.23499824032369	0.457899300296221	-0.494236579078038	0.303686583325635	0.208036855624248	0.0828557157955854	0.468737643383127	0.0245198460501553	-0.375053451161787	0.206672270054984	0.513624043385168	-0.46874313621066	0.320701536760957	-0.501525311869852	-0.137841403655507	-0.15793017139549	0.589945858450618	-0.455571188149193
KEGG_PATHWAYS_IN_CANCER	0.187734315003486	-0.20272432693861	-0.027991132779629	-0.145037323382032	0.280733078593464	-0.143705701597492	0.163773401257502	0.00600501560457142	0.250133405691143	-0.0279327672959002	-0.264561193653515	-0.286081329884834	-0.309656140137582	0.131803521100346	-0.149488027501803	0.355666744856093	-0.154817819948308	0.0685950026720072	0.00104004533881266	0.00899057346919008	0.0758547072722736	-0.0427098338753535	0.340662431254851	0.0489751162072509	-0.201318918783556	0.290173891198103	-0.0200497388353883	0.0683424578115673	0.172442088669136	0.221697198517886	0.215795005766567	0.0580641912085246	0.169976142063389	-0.294856913539202	0.255161530692206	0.0601563202669811	-0.0268043676420473	0.11317300502204	0.109432544990389	-0.217948180206526	0.0526499948360485	0.0776840212761128	-0.321161709022402	0.303812871008188	-0.155426574337018	-0.162051804750089	0.0517211202256128	0.0644529199752594	-0.154360219510278
KEGG_COLORECTAL_CANCER	0.162963127733631	-0.194889298290569	-0.299314432381837	-0.211711739767945	-0.038367162645926	-0.239457229739264	0.220803366631026	-0.117787682432647	0.233411271670927	0.242800719126386	-0.164102273782768	-0.122053315459365	-0.371256171478013	0.249207704018788	-0.0830897431174696	0.345186757290648	-0.327035433821186	0.282183275934	0.14743041647399	-0.165825661742419	0.285489663147097	-0.101922137460717	0.354131065217502	0.021862056161658	-0.131880438802414	0.369124036071579	0.0377554108995841	0.111605617294288	0.0680786052745771	0.170564070042792	0.122357205257817	-0.161102103588797	0.112180551674593	-0.205603112752846	0.29875454788356	-0.206010792364196	-0.170827473662739	0.180168910965101	0.278875759288927	-0.186521301537571	0.284681597157439	0.339816035754996	-0.155843091037641	0.286027138603824	-0.0309851197404906	-0.223037765958576	0.0505291127080134	-0.0910588935850062	-0.23272182975541
KEGG_RENAL_CELL_CARCINOMA	0.211928882402602	-0.141663651255363	-0.158777992187843	-0.216871191328402	0.324501842551251	-0.29669295256206	0.328990454476302	-0.0924598062632448	0.374954220225683	0.186177343073839	-0.353066481167173	-0.255498421304576	-0.351123137641727	0.317511451197831	-0.0723707987410707	0.498342344852432	-0.228456189448328	0.338891964200188	0.247857475095973	-0.215065587339958	0.323836376661654	-0.230737510283175	0.330470019708783	-0.101099895733517	-0.0480944068039338	0.43475593009655	0.17638701609115	-0.0476578452956655	0.104125994288124	0.367593028085878	0.218178184567438	0.057950018881649	0.207669867202343	-0.314344480329743	0.425666849790006	-0.104773069072279	-0.0483727919999316	0.0604667871598855	0.306643906547795	-0.253179435095126	0.0306540548031801	0.109026609074959	-0.286637786212803	0.365319531404876	-0.124247274556194	-0.22609478598569	-0.162576176743733	0.272036180241041	-0.139883043404799
KEGG_PANCREATIC_CANCER	0.0877742775471074	-0.145834804109619	0.0460208944065774	-0.16650301839373	0.202547839965336	-0.202423001472743	0.06425224054736	0.155234188574531	0.253153814015733	0.174461709624651	-0.34934855180095	-0.185895948676947	-0.395719996225101	0.281431960591594	-0.119598200818053	0.426813385324571	-0.222035850894063	0.274766455413266	0.226714184608032	-0.141376268575267	0.337128856097269	0.00716078763777608	0.275128898089438	-0.04603546185789	-0.109131991411367	0.384740120442388	-0.117890334441642	-0.0317240617665026	0.00557730211243751	0.235173020013036	0.15096044451893	-0.24824580998808	0.0402257399285706	-0.236434624335859	0.254950125033167	-0.057755902849631	-0.101617607493228	0.0935711332130183	0.296385798025469	-0.309666357878023	0.25057042002006	0.232643791157277	-0.303751222339369	0.250640616517253	-0.0260542190932546	-0.252520760051497	-0.091681081989819	0.180101726100848	-0.127147362272114
KEGG_ENDOMETRIAL_CANCER	0.291081774998466	0.0534549508886121	-0.237166545808648	-0.131112979674639	-0.0888604982967694	-0.338030856422838	0.174461422546579	-0.201888872375649	0.332452785960305	0.197048329686658	-0.357216283598317	-0.0406880505527312	-0.537393865874513	0.456000300097464	-0.355525328098615	0.205688785618981	-0.230873667963097	0.228371539948778	0.114464806333837	-0.0347821208641284	0.382679729680882	-0.088882741499915	0.233635562490951	0.0351685022420511	-0.189310639647022	0.382354722720702	0.0799835690760709	0.231262076160717	-0.101834553707101	0.292058459935428	0.263601225668044	-0.0377233552104596	-0.046324894768344	0.0120415027710268	0.455297656209978	-0.318083750782163	-0.301979540063984	0.108414839404361	0.364057529176341	-0.236203887611909	0.0953355000060074	0.29372337107977	-0.28402432956637	0.327661523159615	0.068031182956237	-0.19723789807856	0.1848819312192	-0.260561457732952	-0.0820524059947952
KEGG_GLIOMA	0.270062920410039	-0.0954315155386397	-0.0977156429727766	-0.24533281559148	0.279064634573398	-0.135348874726363	0.265024653328247	-0.0691861690115441	0.165158851698372	0.175022584723902	-0.396836281174249	-0.302974103618523	-0.452409244088115	0.223656253204368	-0.235430010878631	0.357000855405273	-0.114676762321519	0.154910897650231	-0.0840886337572306	-0.0692237425219375	0.144624374552916	0.00267870572808435	0.343319998635652	-0.0408855938835167	-0.216593572514116	0.377878663988589	-0.138397664666392	0.263435330887537	0.0853169409148077	0.122999502296954	0.227971163141661	0.00824723199481842	-0.0174948093644673	-0.143011087140817	0.224179418889342	-0.117786759271933	-0.021992411377969	0.0529357715466051	0.232286532614534	-0.180697903585338	0.0380187423363814	0.166819382011716	-0.213396454602742	0.330341810572135	-0.0741614622364531	-0.0202654755950395	-0.0460244712663246	0.0853326938665495	-0.00563893580361577
KEGG_PROSTATE_CANCER	0.214671055555729	-0.0649495965597817	-0.20894073445289	-0.156875886502076	0.212606291446447	-0.246711501060217	0.0835997843344444	-0.0869384967274758	0.254348242479638	0.131113815762216	-0.334397144211254	-0.279112201850088	-0.416033175893779	0.276929599048391	-0.116211796328205	0.372991480338798	-0.229228989903477	0.0679261012776787	0.120729897381478	-0.0828408106258746	0.272758854341625	-0.0859428205139559	0.358683124300827	0.104344939586211	-0.290396983553591	0.360828614144581	0.0303484004883297	0.1969321933836	0.0978358035722033	0.157713087172265	0.211648725047151	0.0931946023010798	0.0826111365219867	-0.193050711517913	0.279392662101703	-0.0721506520194194	-0.142352233364585	0.0172137801013153	0.252189467924443	-0.256856251279905	0.130673401860037	0.121825807621634	-0.256805401134652	0.345039816811862	-0.205441304559327	-0.136362089763098	-0.0847983636015091	0.105492162823711	-0.111088110275488
KEGG_THYROID_CANCER	0.000729789801395986	-0.00591770053668356	-0.194372815289419	-0.117955640603829	-0.186941080873389	-0.11614985681485	-0.0623547055453795	-0.327164262481997	0.238100990200876	0.0064153278542142	-0.260360061797073	0.0365483425165244	-0.409557709329348	0.306185731839681	-0.068812442260877	0.112875504276496	-0.171571150663747	0.252856294207131	-0.0602379294686866	-0.216339152761426	0.425108763582389	-0.127861664218937	0.260414215795496	0.145900200218629	0.0416043858984238	0.181216728850482	-0.0592478810684539	0.232873292644616	0.143745466018895	0.07326774088066	0.286801859577767	0.0569689352619416	-0.00878294169665469	-0.226044685226307	0.206887631168796	-0.201262247703043	-0.405078385603219	0.193766185399341	0.0398847336309495	-0.3024517165183	0.299172966920903	0.0898375091859668	-0.221862613529509	0.298513407809268	0.304601771532682	-0.38990059581667	0.388917220594694	-0.061739175826124	0.00559114058911633
KEGG_BASAL_CELL_CARCINOMA	0.092783771884584	-0.0543691468181352	0.0516108629592955	-0.147633606735584	0.0205712941755776	-0.145285806442207	0.34817727443536	-0.175411309093112	0.231670861647084	-0.228827568297895	-0.125656682694585	-0.0655654055489931	-0.327508128800944	0.0677584751348252	-0.314628189251577	0.0989962292914005	0.157149479763028	-0.344275391340715	-0.286583402117855	0.273867115558513	-0.183095723966574	0.0375953001196954	0.309626316170165	0.226164364670468	-0.387056027588427	0.00921058800257982	0.0809280596116677	0.0294481061377703	0.150809835463589	0.033293190106324	0.419693502189197	0.050069601775567	-0.0793796137516803	-0.169580023023818	0.13650760574858	-0.011233253038012	-0.178052521793186	0.391177314971857	-0.00481780929339973	-0.0936094016935976	-0.0168147113331537	0.0277368213318126	-0.378276803698261	0.0210106937043996	-0.25815035058851	0.210029023568401	0.374282156736622	-0.463295665165949	-0.127769310829353
KEGG_MELANOMA	0.2479348926282	-0.0949483928553536	-0.00583405654566421	-0.0997090411306627	0.221319812876245	-0.133016845866161	0.185984249415863	0.119581193766002	0.0157300995430961	-0.336226937708609	-0.18328031842138	-0.293787396477451	-0.147679154496437	0.276635210585958	-0.167625986232441	0.205812317990957	0.0413247831402083	0.055495089912952	-0.196996177785486	0.0645711126699635	0.177922897466855	-0.109461578606945	0.412716698104899	0.153346476193163	-0.0670614835576454	0.214470144047522	-0.113062003241127	0.0952988352967491	0.169942402466748	0.0425308424744802	0.247639184719491	0.0298745292026766	0.177298876990479	-0.261627047098286	0.071694881666679	0.0723666999110508	0.0445410136913639	0.0543107625014801	0.259106144467283	0.0464242835808005	0.158344666055074	0.0374981671913998	-0.261941791909092	0.0848444696409915	-0.22250893248782	-0.039162917879123	-0.091237438405913	-0.133367032320518	-0.154284225315924
KEGG_BLADDER_CANCER	0.197010573427679	-0.216074010671544	-0.137883731020131	-0.112718182307731	-0.00831383434135921	0.159600967270671	-0.260824761130524	0.117994004730594	0.0251640133331477	-0.103881387476047	-0.20070227024167	-0.169867474228587	-0.255327936673953	0.175146178141758	-0.324236899140457	0.119004106009291	-0.177683006467029	0.0642315859584505	-0.0519540138222843	0.033309235972649	0.194105912373909	0.15640394532067	0.212728589760175	0.064611441052022	0.01185601868502	0.322289938370232	-0.31023590065532	0.2403758914171	-0.152367376668414	0.0736352631797356	0.186770434092389	-0.125799282900988	0.153758471158063	-0.0302655470307615	0.202800368534574	0.132030239358596	-0.222923838765237	0.174605472040414	-0.0496201107964008	-0.370096312809364	0.10531398280527	-0.0318449033342466	-0.159928741303035	0.296163187404388	0.0853897942476377	0.0779800908724753	-0.0533719661637241	-0.00120981459417605	-0.0793109987351158
KEGG_CHRONIC_MYELOID_LEUKEMIA	0.0841991986700077	-0.14145762520813	-0.213908158382516	-0.241273960047412	0.156046631197805	-0.244616927757706	0.169412018972667	0.0152063822436717	0.302386545491092	0.251222736273593	-0.443782640733027	-0.255072102837605	-0.505582714400792	0.323614436275106	-0.259076657908407	0.285419900934267	-0.314114182472112	0.200295730592145	0.0921670036497902	-0.265528885483844	0.381166001474969	-0.0708035654511364	0.371844646715645	-0.0959089936436593	-0.276395412942679	0.415857008222825	0.0402632511284993	0.315153671146309	-0.0614190621325652	0.116430270727319	0.24711002090328	-0.0138422223874415	0.196498866967888	-0.180295343805926	0.334241998065902	-0.208693075108006	-0.203835219766371	0.0641607031206948	0.282720955711362	-0.34442904617691	0.0261449062993162	0.284781852693676	-0.14173208515641	0.323093445399929	-0.0818854063870913	-0.163802903889575	0.0171822251218848	0.0351986486912467	-0.033701289501391
KEGG_ACUTE_MYELOID_LEUKEMIA	0.254361673236091	-0.241878132714658	0.0269535027659445	-0.177370388801276	0.339407448142976	-0.249878911915112	0.0076376365839822	-0.0845239326674344	0.315613811067055	0.141130079086915	-0.395069120418729	-0.251777348054338	-0.549074188009007	0.367997566128449	-0.39397690010107	0.306019904237355	-0.162114338961551	0.0852594956259417	0.132809576406123	-0.0139186898635973	0.363046951035516	0.112927242420584	0.340868928472075	0.168770824023134	-0.223967949693773	0.322853548146359	-0.162108672885006	0.237741245368532	-0.126281781707076	0.326682247159695	0.186314741216561	-0.0475515180159764	0.255359773343179	-0.0714559943430947	0.523540505093198	-0.0918387130188073	-0.209155779888503	0.241652621731681	0.188760122153712	-0.350693092526418	-0.0709090452187475	0.386196382469813	-0.400729481431768	0.374900365615839	-0.236804408281664	-0.128537232669784	-0.0651509126919857	0.152141164571867	-0.0961415640071272
KEGG_SMALL_CELL_LUNG_CANCER	0.143832244575583	-0.169232329823637	-0.0752052263276976	-0.218002872033116	0.279054740500509	-0.220061765385571	0.0975672985323899	0.100273388624318	0.320469559170827	0.0485769681667614	-0.370779385132841	-0.271189644157257	-0.407630859010617	0.195398551542814	-0.118255567251112	0.365405647497903	-0.0317179790977044	0.0608998326486994	0.0312082225876359	-0.17087500691123	0.137023161278126	-0.021066198878642	0.355756882423213	0.197687210028827	-0.309099012583983	0.398083633226281	-0.0863511030733579	0.09245007086722	0.103808244138113	0.267861579828802	0.0794114698995284	0.00796621741671813	0.214479707150511	-0.327236434067046	0.357083822976678	0.0287077787716751	0.0134883166660473	0.0089128607662525	0.138671759365503	-0.199946372533079	0.0700668788937251	0.189239109517914	-0.379850951718235	0.415900402426169	-0.191545634494738	-0.21653963710041	-0.0384265081472242	0.166811127856812	-0.271809653261694
KEGG_NON_SMALL_CELL_LUNG_CANCER	0.228358687260439	-0.120460219451826	-0.166307799347819	-0.0744159181793226	0.0973282782221836	-0.169908049627572	0.126890613296397	0.0508687672734354	0.329645009097135	0.265711108734568	-0.419794580957306	-0.0957801155562145	-0.473283833197443	0.358286988560846	-0.311921251492489	0.209379192244939	-0.09130109334615	0.122095115931633	-0.0197099025781017	0.0379593898065767	0.140356927262874	0.100507170598423	0.240755314339789	0.0595854209265922	-0.200372838523738	0.318214814834358	-0.273332784922253	0.222123378079476	-0.112964588386265	0.253327323100262	0.123119276049201	0.00117922410072752	0.00828223756992963	-0.110700923815466	0.317538182776983	-0.239147284547668	-0.17365114847023	0.209500365668699	0.183895093951283	-0.266969288758112	0.090143290489055	0.36335281276353	-0.225285681734313	0.339162167405586	-0.0404646164980258	-0.0445932005611229	0.135570881974186	0.0509629377654473	0.0262652363617202
KEGG_ASTHMA	0.526880932469415	-0.259719384710069	0.429174755625277	0.600248157253587	0.671801235202753	-0.243199008020092	0.286304765707269	0.0933813652727718	-0.447578654122311	0.0478722886274974	0.129261158122699	-0.61679259240297	0.516335519342517	-0.508821710142444	0.0666704526094872	0.396938069483019	0.296882968667035	-0.0694511062661991	-0.484340142856567	0.531978353646651	-0.190284679653209	0.45756465097802	0.49878453186843	-0.373601802398093	0.701263191761329	0.120497971823664	-0.682396393212256	-0.511227023041473	0.362275430418965	0.458466878409746	0.00995743108506381	-0.137098659823031	0.394682367050536	-0.493415381959752	0.301254040817524	0.216966553281465	0.229745212911458	0.554217904935636	-0.04670198605405	0.0456704880620028	0.11860003238932	0.592817823002318	-0.466007031058599	0.360978156551408	-0.667313422597348	0.0255715035321572	-0.450363731247931	0.437095770065834	-0.268652764483536
KEGG_AUTOIMMUNE_THYROID_DISEASE	0.557071981921113	-0.233106104576542	0.407470840301392	0.574834211542113	0.649285649135477	0.0985008714692126	0.188484095421836	0.244507171576863	-0.441886542019226	0.291285122562651	0.240399605366402	-0.574965555071802	0.514954884246533	-0.389933590622964	-0.0767665601590432	0.398948405430558	0.14235403594348	-0.27900753298063	-0.359509558057914	0.571829849070831	-0.210876065325201	0.528515031553583	0.332838324074999	-0.388772568114976	0.579320567955859	-0.195363307810825	-0.610386758691327	-0.431652933122061	0.415228215780116	0.514379895766416	-0.272738866186961	-0.164870094109211	0.275011678416847	-0.578665999811445	0.0188063725660605	0.342786107665776	0.348975056729123	0.534288080552231	-0.137532490480002	0.240691954801173	-0.0939992673406397	0.640577509474774	-0.374115375655593	0.255922344302645	-0.5783944182349	0.12135715080498	-0.280041875781126	0.591058266123058	-0.266159056299841
KEGG_ALLOGRAFT_REJECTION	0.379303162543603	-0.267937275221165	0.539962606977935	0.625256349754862	0.677093962287237	-0.00505165076325037	0.137577164661561	0.225022651990077	-0.529953042580138	0.467050096903295	0.299156566348323	-0.601360829449945	0.546146024169159	-0.370475111012002	-0.0898062126936479	0.525722916051255	0.108807569784054	-0.206102131374449	-0.396504943829243	0.705456531529686	-0.230440253688578	0.640984723238236	0.244553411478954	-0.4419691142539	0.721540784463987	-0.0642291186315311	-0.772801139595236	-0.594675197945273	0.417860725316071	0.543092112997945	-0.365048931875201	-0.355079442999499	0.450692982739909	-0.654394340434301	0.300808241938421	0.426640922762055	0.084308601295317	0.652080721252802	0.0980208978385666	-0.227034098707063	-0.136427267033921	0.787507091377104	-0.464153025758506	0.221285897796443	-0.699715993641864	-0.180635536414261	-0.386575637429108	0.686372757094169	-0.342500378230774
KEGG_GRAFT_VERSUS_HOST_DISEASE	0.417124437686228	-0.353547581093687	0.499607403884991	0.526447080344881	0.702639926519617	0.0964562924609473	-0.142785116411678	0.40039904526129	-0.55149927784114	0.436469153488201	0.232856109153939	-0.679837052968964	0.575594627882219	-0.42617843056855	0.13430082313813	0.462489385208272	0.143627285403043	-0.0489948466948078	-0.372291013703532	0.734324949931666	-0.341003753975988	0.636376479283082	0.177036077471267	-0.503633341105222	0.705150400097297	0.0906538592133071	-0.750332673413442	-0.58113462529586	0.555281818040249	0.55191835193717	-0.33228930591945	-0.224863957859664	0.386728879381909	-0.724253729433228	0.0812198323580419	0.419176189727478	0.240325174854527	0.59515141376147	-0.292089835951021	-0.276332672272928	-0.0596357588219349	0.699152629486577	-0.356513947762178	0.137040051865911	-0.634330007070858	-0.20243278470155	-0.423454005173721	0.72876292196495	-0.371358978904266
KEGG_VIRAL_MYOCARDITIS	0.322565813708205	-0.324501134054558	0.333593881841966	0.259277026289529	0.471043142722511	-0.0815452838415031	0.297379741727964	0.130050931070372	-0.176856451772549	0.0849526705748607	-0.205651431763145	-0.371224911576648	0.0862250705802607	0.111026370280475	-0.0954468426016347	0.465659207883498	-0.182712918652424	-0.0385258532005345	-0.244458251108839	0.457534590803859	0.159217995707767	0.254431603169338	0.343385208366706	-0.229402146176393	0.280833874778354	0.201260172283509	-0.434034204061083	-0.34935404698126	0.386148711504234	0.361068082257172	0.12526512225829	0.132933028811494	0.108269335207109	-0.488155111829233	0.0397680266691764	0.245017997919666	0.0533559634894185	0.296887399689197	0.2648215574883	-0.200356355889929	0.148662354068646	0.527665191991368	-0.365869509186298	0.196384303743809	-0.366640167694379	-0.225161652248221	-0.224430729550079	0.387116482972165	-0.273630292448943
[truncated: 985 more columns]
