# Supplementary material for: Identification of cuproptosis-based molecular subtypes, construction of prognostic signature and characterization of immune landscape in colon cancer
Source: Front Oncol. 2023 Mar 17;13:927608. doi: 10.3389/fonc.2023.927608 (PMC10064275; doi:10.3389/fonc.2023.927608)
Supplement: Supplementary file 5 [file DataSheet_2.zip › Data Sheet 2/lasso.SigExp.txt]

id	futime	fustat	HOOK1	GIPC2	FABP1	SFRP2	LGR5	HOXC6	CKMT2	OLFM4	SPINK4
TCGA-G4-6294	2.35068493150685	1	6.142191	6.490678	5.203507	3.674125	4.179584	3.665681	3.655321	6.504085	2.930397
TCGA-AA-3846	1.41917808219178	0	6.043081	7.055193	7.353299	5.938709	5.873954	2.27161	5.339202	9.985725	8.392134
TCGA-F4-6703	3.98904109589041	0	5.328487	3.000304	2.311192	11.106076	5.630425	7.46387	2.927203	5.314444	3.950083
TCGA-F4-6461	0.926027397260274	1	5.610818	2.975248	8.13362	8.887224	8.2278	4.492845	2.403547	7.489634	11.528626
TCGA-G4-6303	5.48767123287671	1	6.172832	5.911612	10.528959	7.153753	8.067602	2.301762	4.188951	5.046111	3.195846
TCGA-CM-5341	2.42191780821918	0	4.756071	5.872056	8.880972	8.067713	5.450984	2.26494	3.296869	3.709213	2.603104
TCGA-F4-6854	0.0438356164383562	0	6.374161	6.50063	7.813201	7.661431	6.477697	2.355078	6.880357	11.437647	8.684157
TCGA-AA-3662	0.504109589041096	0	5.842679	6.293638	7.250888	6.327176	6.185117	4.266326	6.645044	9.026223	7.637201
TCGA-CM-6675	1.08767123287671	0	6.591323	7.240068	5.618014	8.328065	4.930513	2.793387	2.590398	10.332239	4.238058
TCGA-AY-4071	0.0794520547945206	1	4.71668	6.288784	9.292697	2.9884	2.143633	2.260755	5.891556	11.528941	7.52693
TCGA-CA-5797	1.04931506849315	0	6.984303	6.989186	10.05714	7.214367	5.928797	2.236006	7.402911	9.832855	4.022765
TCGA-AA-A01R	2.91780821917808	0	4.469367	4.406769	2.797218	7.176142	4.134779	4.258211	2.936784	5.830152	5.631126
TCGA-A6-5664	1.84109589041096	0	6.428938	6.228765	8.381973	10.266652	8.119061	4.149447	3.419937	14.51223	8.61582
TCGA-AA-A01G	1	0	6.348911	6.782911	8.817745	3.770646	7.614361	2.282685	2.594921	12.57201	8.454022
TCGA-A6-5661	2.79452054794521	0	4.70745	5.150917	9.133666	5.074943	5.242207	5.500414	2.471421	13.055812	8.506548
TCGA-CK-6748	0.167123287671233	0	5.428177	5.159707	8.828599	7.582462	7.773805	2.519619	4.055725	2.92264	3.36552
TCGA-D5-5539	1.63287671232877	0	5.936519	4.536539	7.706775	7.364816	8.038671	6.943841	2.290772	12.571489	12.933495
TCGA-AA-3860	2.58904109589041	0	5.493045	5.822011	9.850877	4.861515	5.464179	2.410214	3.396784	12.301277	8.331337
TCGA-A6-2674	3.64657534246575	0	6.28455	4.972023	6.855648	9.437276	7.007774	3.566484	4.37727	6.20537	8.326904
TCGA-CM-6165	1.33698630136986	0	7.270714	7.378468	10.331725	8.146036	4.603576	2.37055	6.821101	9.28697	7.166495
TCGA-A6-5656	2.74246575342466	0	6.62395	7.0144	8.180977	8.330382	6.587341	4.359561	7.161287	5.60745	3.370719
TCGA-G4-6625	7.64931506849315	0	5.999396	6.056139	8.474417	8.069659	7.535817	2.273272	4.138008	8.144726	8.492741
TCGA-DM-A28M	7.93150684931507	0	6.395618	6.976989	8.363465	3.637783	7.376042	2.341149	3.685127	13.188323	8.719053
TCGA-D5-6920	1.03287671232877	0	6.680605	6.135005	9.694094	2.954471	5.956078	2.200051	5.978074	14.58993	10.215427
TCGA-DM-A288	1.16986301369863	1	5.67722	4.749946	8.039528	7.01522	5.280786	3.651472	5.497228	11.346825	2.943495
TCGA-AA-A02O	0.0767123287671233	0	4.379035	4.869063	6.575138	5.041148	7.987146	3.314173	2.383915	13.028169	12.815118
TCGA-AA-3710	2.24931506849315	0	5.65187	5.42903	8.336664	6.6181	4.088974	5.688536	2.057186	11.366419	10.15117
TCGA-AA-3856	0.0821917808219178	0	5.616765	6.143157	8.818739	5.178005	7.364243	2.25379	6.744706	9.201642	9.929298
TCGA-A6-6138	1.87671232876712	0	6.539821	6.409949	9.565215	7.081841	5.254639	3.564996	4.362624	3.04906	2.588418
TCGA-DM-A1D8	1.04931506849315	1	5.860309	5.439108	1.956238	5.078439	8.048117	2.467289	2.148208	3.800599	3.40326
TCGA-AM-5821	0.0767123287671233	0	5.426834	5.578103	5.026413	7.888407	1.697254	5.392942	2.094377	9.184221	5.298724
TCGA-A6-6650	1.71780821917808	0	7.490829	7.380522	9.980979	1.929997	4.958615	2.355305	4.868053	9.9911	6.823327
TCGA-WS-AB45	5.83561643835616	0	5.617656	2.640504	1.718335	8.760429	4.879049	6.929079	2.538359	2.637389	13.172694
TCGA-AA-A00Z	1.83287671232877	0	6.05944	6.603607	8.482718	5.007765	6.490167	2.613425	4.942563	6.550635	7.084692
TCGA-AA-3555	2.4958904109589	0	6.452822	6.12559	7.564334	6.796756	7.096197	4.552221	2.307311	8.593329	12.430448
TCGA-5M-AATE	3.28767123287671	0	6.263053	6.594561	3.660757	2.770012	7.721151	2.200051	2.585552	13.356256	7.761251
TCGA-AA-A024	3.25479452054795	1	4.439768	5.626889	10.327716	3.567318	3.247757	3.179084	2.463287	10.984696	11.686051
TCGA-CM-4747	2.08493150684932	0	3.980211	4.821021	9.490283	6.852022	6.864447	4.136152	3.061432	11.589374	7.311781
TCGA-G4-6314	2.99452054794521	0	5.743435	5.30284	8.621371	9.062044	9.195971	3.801669	2.889325	6.595466	2.782597
TCGA-AA-3930	0.167123287671233	1	5.713346	6.083043	8.519442	7.124794	6.637749	7.063784	7.343613	8.601358	8.411727
TCGA-AD-6963	2.28493150684932	0	6.510512	6.522911	8.971831	5.046209	2.592522	2.360011	5.534258	6.179171	5.906369
TCGA-DM-A1D6	1.56164383561644	1	5.169996	5.071368	3.862891	3.671396	5.722929	2.219926	2.879365	2.81702	14.033025
TCGA-AZ-4315	4.86575342465753	0	5.496944	3.864748	8.803274	4.64256	5.264781	2.576258	2.913232	12.878925	6.273604
TCGA-AD-6895	2.09041095890411	0	5.80998	4.707839	4.767388	8.784226	6.593286	6.580475	2.517923	3.663647	8.958264
TCGA-A6-2672	3.88767123287671	0	5.388032	5.248429	3.208721	6.625533	5.195047	3.083599	4.117867	2.078797	2.549665
TCGA-AA-3510	5.33150684931507	0	5.588806	5.625188	9.470356	7.56937	7.655169	2.321148	5.735978	11.205503	9.599367
TCGA-AA-A00K	1.5041095890411	0	5.829238	6.283485	10.646742	6.656879	4.304406	2.277944	7.267784	12.270191	10.869909
TCGA-AA-A01I	2.58356164383562	0	6.308006	6.591556	8.963547	3.241476	5.927276	4.523514	6.414847	12.672678	8.884477
TCGA-AA-A01Z	3.08493150684932	0	5.240465	5.503246	7.668653	4.558076	6.641935	3.219133	5.876928	6.403996	7.464634
TCGA-G4-6588	2.18082191780822	0	6.334179	5.713408	5.477708	6.160127	6.112007	6.561771	2.286855	7.525424	9.149012
TCGA-CK-5912	4.09041095890411	1	7.300774	7.769708	7.137418	5.765123	7.744239	2.607069	2.063268	5.982505	2.892151
TCGA-AA-3519	0.756164383561644	0	5.173924	5.838989	9.170793	2.91927	4.840039	2.200051	6.897817	12.138653	10.220322
TCGA-CM-5344	1.83561643835616	0	5.448586	6.033787	10.838559	9.207973	5.966486	2.967308	7.037041	9.886904	4.916549
TCGA-A6-3810	3.04383561643836	0	6.223846	6.197402	7.625729	8.851253	7.441889	2.488094	4.062114	9.925577	2.569556
TCGA-A6-4107	2.7041095890411	0	5.190992	5.823743	10.633187	6.364109	6.453403	3.654892	4.033459	12.042788	7.880503
TCGA-G4-6295	0.695890410958904	0	6.546191	5.561803	6.519459	4.269895	8.845801	3.434892	2.20846	8.304927	6.42874
TCGA-F4-6808	2.80547945205479	0	6.414721	5.73616	6.413754	4.840853	4.561746	2.24119	1.997149	14.367909	7.438998
TCGA-D5-5537	3.78356164383562	1	5.769964	6.769666	11.05099	6.949192	6.800157	3.690997	3.021679	14.224397	4.612517
TCGA-CK-4948	12.3342465753425	0	5.992371	6.015655	9.224413	7.805932	5.989765	2.407458	8.159657	10.005017	8.868409
TCGA-D5-6530	1.7013698630137	0	5.633968	5.600332	5.823706	5.626103	5.891314	2.817638	3.236158	10.836848	11.072027
TCGA-G4-6315	5.15890410958904	0	6.482709	6.6014	10.141461	2.107811	6.768325	2.246064	4.556718	11.640977	10.400055
TCGA-AA-3562	1.66575342465753	0	5.916264	6.479384	9.668787	6.102548	8.016542	2.336408	2.050037	10.290482	9.568811
TCGA-AA-A010	2.91506849315068	0	6.316453	4.106245	8.37793	6.071756	6.751837	8.533758	3.248009	9.999738	6.855681
TCGA-A6-2675	3.61917808219178	0	5.920655	6.278842	9.334097	9.482597	7.855627	2.423465	7.163135	10.052272	10.350158
TCGA-AA-3532	2.41643835616438	0	5.988597	6.632745	9.426383	7.806425	6.489572	2.395745	6.445527	12.365958	8.537561
TCGA-AA-3530	1.58904109589041	0	6.854298	7.156876	7.584513	4.3446	8.556304	2.569446	5.514437	11.637744	9.070766
TCGA-NH-A5IV	0.003	0	5.984999	6.021355	6.278669	7.420757	7.922233	3.629896	2.373973	3.060258	5.197771
TCGA-CK-4947	1.46301369863014	0	6.711069	7.113758	9.716221	3.734644	5.769931	2.307981	6.972159	14.832255	11.143185
TCGA-AA-3554	1.4958904109589	0	5.297829	6.001073	6.851883	9.636548	4.032107	5.355255	2.865765	12.124001	8.758295
TCGA-D5-6532	1.52054794520548	0	7.037106	6.903289	8.287178	5.950316	4.976901	2.277374	5.619635	13.414021	4.30511
TCGA-AD-6899	0.482191780821918	1	5.820933	6.071991	11.116645	8.155779	5.502357	4.148743	3.424027	12.450133	6.086011
TCGA-AD-6901	1.86849315068493	1	5.361461	5.157509	7.250604	10.770204	8.138727	6.181352	3.377136	8.439244	3.807508
TCGA-AA-A01P	3.17260273972603	1	5.306885	4.963308	5.410224	9.114909	2.746397	5.570026	2.092989	5.249101	3.900516
TCGA-G4-6293	11.0986301369863	0	5.802955	6.307569	10.614616	2.391094	4.612896	2.275414	6.14066	15.374938	7.822293
TCGA-DM-A28C	6.78082191780822	1	6.394402	6.520414	4.600325	3.324978	8.885977	2.228145	2.266374	13.852271	7.251524
TCGA-AA-3552	1.08493150684932	1	5.903092	6.874897	9.191641	3.705339	5.844138	2.749238	3.287356	9.77236	7.31198
TCGA-CM-6166	1.83287671232877	0	6.475241	7.005037	9.209006	5.325498	9.013513	2.444878	4.933269	8.454755	4.156325
TCGA-G4-6299	6.21369863013699	0	6.099372	5.869951	2.810662	10.554558	7.946856	7.10162	4.90869	2.700694	6.649808
TCGA-AA-3496	0.0849315068493151	0	6.468354	5.739619	5.237926	6.966382	7.902911	3.744922	5.877297	8.784561	6.612717
TCGA-G4-6304	4.46849315068493	0	5.825118	6.611814	6.635022	5.507518	5.84423	6.782508	5.71829	9.36581	4.720301
TCGA-AY-A8YK	1.56986301369863	0	6.049452	5.935145	9.661006	2.780978	5.845065	2.302363	6.673613	10.54835	10.040893
TCGA-DM-A28K	8.18630136986301	0	5.224584	2.384737	5.819719	1.963479	5.580064	3.540177	1.950854	9.488028	14.248371
TCGA-AZ-6605	0.435616438356164	1	5.549099	6.038056	8.677251	9.098679	7.336437	4.25504	3.424923	10.244944	9.751426
TCGA-AA-3544	1.16712328767123	0	4.759431	5.906039	7.393945	5.432541	2.268606	2.28094	7.07052	13.884485	9.144995
TCGA-CM-6676	0.923287671232877	0	6.481882	5.958813	9.412623	5.463781	6.711031	3.155789	8.748639	2.672094	5.636551
TCGA-AA-3867	2.0027397260274	0	5.264165	6.028557	8.453091	9.191834	7.940314	2.28885	5.438589	9.093529	8.813722
TCGA-CA-6719	1.19178082191781	0	6.358852	6.052577	9.191367	8.469103	9.437051	2.981223	5.707984	3.385185	3.156368
TCGA-AA-A02F	3.33150684931507	0	6.299153	6.437717	7.90168	4.035942	7.843191	2.409429	2.984119	10.351624	8.329593
TCGA-AA-A03F	0.003	0	3.205376	2.871496	10.712845	2.403439	3.688646	2.90893	3.486094	8.858072	9.121856
TCGA-AZ-4615	2.74520547945205	0	6.210291	6.817193	4.299348	8.321034	7.118927	5.26696	1.890003	3.763694	8.493821
TCGA-AA-3854	3.0027397260274	0	5.421517	5.71909	7.434922	3.078853	5.401943	3.688517	2.097373	7.810399	13.577363
TCGA-AA-A01V	0.0849315068493151	0	5.067299	5.414158	7.964306	3.23381	6.611192	4.55717	3.515737	13.734683	9.829392
TCGA-AA-3522	3.08767123287671	0	6.228758	6.954607	8.693833	5.539783	7.258322	2.979373	2.487521	11.792524	10.551449
TCGA-D5-6923	1.03561643835616	0	6.387611	6.169429	8.905886	7.733676	6.802027	2.606879	5.790712	6.488765	2.959927
TCGA-AZ-6599	0.564383561643836	1	6.067211	5.728032	6.341127	7.275951	6.400649	6.345775	2.413892	10.060336	13.757774
TCGA-D5-6922	0.843835616438356	0	7.349286	6.785453	10.259399	8.730068	6.557683	2.418946	6.325325	7.049598	4.240965
TCGA-AA-3692	3	1	6.207108	6.908524	8.15917	4.903501	8.005266	2.257235	3.087459	13.293839	11.02228
TCGA-4T-AA8H	1.05479452054795	0	5.32251	5.018873	9.563747	1.975254	6.232042	2.200051	2.404708	8.483947	8.514103
TCGA-AA-3979	2	0	6.211592	6.962964	8.306508	4.555965	4.568854	2.200051	7.684834	8.000302	8.029243
TCGA-A6-A565	1.35342465753425	1	5.752074	5.689737	11.050839	5.927833	3.365427	2.27443	2.423758	11.394319	12.931052
TCGA-A6-6780	1.67671232876712	0	7.695087	7.514972	8.530628	6.567807	3.207506	3.202503	6.751072	6.456321	1.984833
TCGA-AA-3870	2.4986301369863	0	5.243858	4.316249	7.123371	9.384329	7.574058	6.900014	3.649487	7.442329	7.544978
TCGA-NH-A6GC	1.06575342465753	0	4.677518	3.278008	2.127375	8.664129	4.277817	2.910025	3.654336	2.941112	10.839201
TCGA-CM-6167	1.24931506849315	0	5.194911	5.727843	6.701902	9.981019	4.109518	5.121464	3.553355	9.654809	10.675344
TCGA-AA-3949	2.16712328767123	0	5.175043	5.48876	3.71719	7.814249	3.089836	6.30837	2.004817	5.565857	10.26936
TCGA-NH-A8F8	1.4	1	5.252542	4.889495	9.445936	7.975329	7.419664	3.681973	6.346069	11.492828	5.373753
TCGA-AA-3516	1.08493150684932	1	4.83091	5.566502	8.301413	6.740706	2.741522	3.56594	2.073106	10.968146	10.287272
TCGA-G4-6628	6.64109589041096	0	5.87821	6.47042	7.715959	9.080315	1.568315	2.898589	2.574411	9.600982	7.856312
TCGA-AD-6964	0.906849315068493	1	5.923307	5.052514	4.097051	10.353251	4.860774	6.346503	3.051356	9.20463	4.441593
TCGA-AD-6888	1.29315068493151	1	5.605265	6.574242	9.665525	1.999155	4.533993	2.323303	3.794768	13.477517	6.033448
TCGA-AA-3514	0.0849315068493151	0	4.26684	4.549988	9.940776	6.391649	6.762279	3.189271	3.340552	5.29838	6.514029
TCGA-AY-A69D	1.48767123287671	0	6.521561	6.330216	10.816591	3.354637	5.65762	2.418605	2.584428	13.027109	7.49635
TCGA-CM-6172	0.917808219178082	0	6.864118	6.885467	7.164456	4.753756	5.797006	2.399935	6.994493	11.004181	10.346879
TCGA-AZ-6600	1.00821917808219	1	5.925681	4.966622	8.570776	8.839416	5.711952	4.016614	4.628395	12.793021	10.551121
TCGA-AA-3666	0.167123287671233	1	6.071401	7.10161	5.910112	4.129137	3.742312	3.013247	2.719403	13.810832	6.71565
TCGA-CK-5915	0.003	0	7.719257	7.34833	9.465925	2.023139	8.061377	2.200051	4.2712	10.524868	4.892908
TCGA-AA-A00L	3.16986301369863	0	6.072483	6.270565	7.640975	3.763604	6.012995	2.200051	5.836633	6.71199	6.848446
TCGA-G4-6321	1.84109589041096	0	5.055857	4.973794	10.519246	7.008267	2.983536	2.807473	2.018335	7.954249	9.780962
TCGA-AA-3489	0.586301369863014	1	6.307613	5.054092	7.363652	11.560596	8.003819	4.540283	3.559743	12.114948	4.86252
TCGA-AA-A01S	0.0849315068493151	0	5.336603	5.341862	9.716521	2.232956	5.449572	2.200051	7.881725	8.769235	7.61515
TCGA-DM-A1D7	1.10958904109589	1	5.947308	6.636215	7.862194	3.683036	6.317996	2.250056	2.488273	5.290874	5.645524
TCGA-AA-3553	2	0	6.12389	6.142762	7.980611	6.698105	5.934057	2.336332	7.805469	9.149183	6.908597
TCGA-AA-3814	0.003	0	5.612856	6.082897	9.004585	7.384677	8.017967	4.19397	5.372879	10.990123	9.544279
TCGA-A6-2676	3.57534246575342	1	5.608541	5.879264	3.332472	7.296401	5.119054	7.110456	1.969571	2.39652	3.579103
TCGA-F4-6570	0.515068493150685	1	4.908573	1.364753	2.784629	9.138031	5.164769	6.616407	2.185766	8.768311	7.068701
TCGA-DM-A1D9	11.6986301369863	0	6.409741	6.638908	4.036721	4.103088	7.970848	2.463428	2.822254	9.059593	8.496598
TCGA-CK-4951	5.84657534246575	1	6.24444	6.862749	5.419306	7.227372	4.126959	3.503567	2.169462	10.915898	5.782913
TCGA-AA-3956	2.83561643835616	0	6.103805	6.782552	9.353737	7.284755	7.628548	2.64718	4.199176	12.440223	9.933876
TCGA-AA-3713	1.58630136986301	0	6.846909	5.374937	9.400796	5.639127	5.133788	5.425075	2.50341	10.909059	9.954348
TCGA-AA-3955	1.74794520547945	0	6.216619	6.58086	9.73678	3.056402	6.416315	2.311056	8.546931	8.528161	7.190357
TCGA-AZ-6598	4.11780821917808	1	5.956299	5.682379	1.934158	6.561007	5.031182	7.492181	2.100744	3.53793	11.530836
TCGA-CM-6163	1.16986301369863	0	6.132815	6.316841	9.362161	6.61272	4.229183	2.598436	3.429736	9.990688	9.557915
TCGA-AA-3869	2.25205479452055	1	5.764793	6.076378	9.790182	6.145306	5.836471	3.094179	3.323443	14.166981	5.498731
TCGA-AA-3538	2.16712328767123	0	6.039462	6.702793	8.503068	6.643847	6.56646	2.272344	5.594897	10.19806	9.592776
TCGA-DM-A1DA	0.624657534246575	1	5.838076	5.584421	8.30764	5.283337	6.701935	3.530536	6.775795	1.98315	8.640439
TCGA-AA-3494	0.0849315068493151	0	6.115616	5.828533	6.18884	3.75931	5.842251	2.267071	7.512785	8.55893	7.211016
TCGA-CM-6168	1.08219178082192	0	6.775834	6.688325	11.059531	8.915798	6.323349	4.206739	3.278985	15.066091	10.439094
TCGA-CK-5914	1.83287671232877	0	6.803158	7.049839	9.123653	5.543324	6.278442	2.200051	6.788107	13.72716	8.077434
TCGA-CM-6171	1.16986301369863	0	7.160634	5.164517	7.403447	2.944849	8.706138	9.001946	1.9892	10.759704	11.454862
TCGA-AZ-4616	0.427397260273973	1	5.407917	5.766155	7.244433	7.45153	5.954661	6.378987	4.476343	12.571878	7.874199
TCGA-AA-A02J	0.419178082191781	1	6.532956	6.742457	8.756017	3.612088	8.408558	2.200051	3.173095	7.819996	7.568055
TCGA-D5-6538	1.42739726027397	0	6.779332	5.562449	7.868029	4.408566	8.402522	2.78038	3.516019	2.31222	6.214537
TCGA-NH-A6GB	1.3041095890411	0	5.737534	5.585804	7.088264	2.476299	5.009429	3.717175	6.966006	7.56429	6.396503
TCGA-A6-2682	1.16164383561644	1	4.972199	5.971354	10.784704	8.142139	5.518851	5.604307	4.514753	10.520506	9.571517
TCGA-AA-A02Y	3.33150684931507	0	5.592443	6.370915	8.564421	1.791378	3.876701	2.279408	1.943177	15.301038	11.003301
TCGA-AA-A00R	0.0821917808219178	0	5.618345	6.531719	5.410914	6.582192	1.961757	3.110832	2.083495	5.019496	2.030253
TCGA-AD-6890	2.04383561643836	0	6.004768	6.488513	11.365459	6.660969	6.126947	3.320296	6.550777	11.299073	8.123682
TCGA-AD-A5EK	1.36986301369863	0	5.866379	6.431612	3.866868	4.9885	7.460253	2.497523	4.997392	11.551628	4.325295
TCGA-AA-3678	3.91780821917808	0	6.216586	6.573809	9.175687	2.332425	5.258711	2.200051	5.793507	12.817526	8.931099
TCGA-G4-6306	3.72328767123288	0	5.516714	7.215713	10.433097	2.702537	6.740985	2.303536	4.979501	10.880539	7.690139
TCGA-AA-3812	2.92054794520548	0	3.661923	3.908036	10.192963	8.710319	6.510359	3.251344	5.332044	9.880298	11.611859
TCGA-F4-6809	1.1041095890411	1	5.906322	6.068471	9.521175	9.631917	7.197484	4.075173	4.907402	5.451045	4.327355
TCGA-A6-A566	2.07671232876712	1	6.175763	6.022117	9.879703	10.670296	5.790533	5.363498	6.415093	10.525091	8.6513
TCGA-CA-6715	1.04931506849315	0	6.607875	6.902138	11.368567	6.547883	6.747858	2.369364	4.43679	4.640359	4.614268
TCGA-NH-A6GA	0.827397260273973	1	5.691075	5.627824	6.353306	3.659395	7.128796	3.580266	3.196807	4.575109	7.24504
TCGA-D5-6536	1.48767123287671	0	4.92754	4.244359	6.885183	11.039696	8.220607	5.386175	2.217851	12.527155	13.421048
TCGA-AZ-5407	7.35068493150685	0	5.95395	6.761125	8.258417	2.020945	6.814402	2.988503	2.522511	13.277251	9.598283
TCGA-D5-6540	1.34520547945205	0	5.689923	6.248882	2.360981	6.124851	5.414917	5.751356	2.36135	2.25279	12.223458
TCGA-AA-3548	2.83287671232877	0	5.063508	5.958056	9.618485	6.065114	5.48191	4.318424	2.061711	8.247003	6.820186
TCGA-DM-A282	11.5972602739726	0	6.047356	6.286535	9.289075	4.350949	7.007972	2.320907	3.347145	9.286283	6.38
TCGA-AA-3655	5.08493150684932	0	6.548245	6.727815	7.127474	7.30082	2.969064	2.323596	2.901584	8.855576	8.042017
TCGA-G4-6297	6.86575342465753	0	5.971404	5.97901	8.59857	8.735402	7.246219	3.023479	2.413526	11.319147	7.842075
TCGA-D5-6534	3.60547945205479	0	4.884684	5.165366	7.964031	11.011473	4.921915	5.159973	2.834433	7.139806	6.332727
TCGA-CM-6678	0.917808219178082	0	5.561214	5.687115	10.128098	3.831613	7.610493	5.783614	3.552135	12.589138	8.977038
TCGA-AA-A01F	2.66849315068493	0	4.733963	5.019783	7.810492	2.009646	5.241445	2.448955	2.038155	9.803522	3.026698
TCGA-D5-5540	4.67397260273973	0	5.309461	5.218508	5.541993	4.818562	7.58471	3.019771	4.226619	5.823002	3.654797
TCGA-AA-3864	4.41643835616438	0	6.785771	5.64022	6.445841	6.991123	4.602278	2.893645	2.383188	11.033878	11.088779
TCGA-AA-3819	2.08493150684932	0	6.024225	6.38922	9.018282	3.985797	6.22399	2.363728	6.181546	12.220332	10.168753
TCGA-AA-3531	2.83561643835616	0	4.732766	4.852186	9.270319	4.435184	6.317663	2.298431	5.570991	10.347192	8.497493
TCGA-AA-3712	0.003	0	6.325003	6.112034	9.612806	6.958017	7.342097	2.569228	5.026266	13.451325	9.728053
TCGA-AA-3837	3.24931506849315	0	5.212185	5.966713	8.540846	7.545638	6.227229	2.470081	3.170554	10.23428	10.138423
TCGA-AA-3664	4.5013698630137	0	6.281147	5.935411	6.825109	4.345527	7.627172	2.765916	3.091353	10.700899	8.199151
TCGA-AA-3966	0.167123287671233	0	5.464513	4.807328	3.632316	7.316018	7.126098	7.945564	2.528772	6.51327	12.966494
TCGA-3L-AA1B	1.3013698630137	0	6.259701	6.289037	8.890576	5.841398	7.955361	4.576153	6.231972	12.928015	11.201635
TCGA-AA-A00A	3.16986301369863	0	6.250228	6.8953	6.928821	6.823113	6.181299	6.774103	8.205344	11.728625	7.068344
TCGA-DM-A285	0.49041095890411	1	6.588418	5.755848	9.247603	8.096027	5.380554	3.90472	2.421694	12.245338	7.101776
TCGA-CM-5349	2.50684931506849	0	6.105387	6.48382	7.993115	6.26985	7.009666	5.675333	3.245172	9.688606	7.282836
TCGA-AA-A00J	1.5041095890411	0	6.478128	6.169642	4.884435	6.774715	8.62756	8.35436	2.380605	7.982381	9.145076
TCGA-AA-3534	2.41643835616438	0	6.806111	6.238047	8.795195	7.274336	8.899086	3.702477	6.225018	12.800062	6.154766
TCGA-G4-6302	0.003	0	4.719311	5.345372	4.736558	9.925435	4.887766	6.68738	3.171185	2.076361	8.430001
TCGA-AA-3663	0.580821917808219	0	5.748274	1.207656	8.612299	3.560298	3.685929	6.184636	2.127965	8.553773	11.742273
TCGA-G4-6626	0.00273972602739726	1	5.979929	6.070091	8.775651	4.631264	7.760088	2.517343	5.427267	9.015709	4.231507
TCGA-A6-2681	3.8	0	4.865021	5.157186	9.779948	8.666589	7.64421	2.913195	3.241734	13.371055	5.346677
TCGA-AY-6197	1.78630136986301	0	6.228772	6.877415	9.066944	2.742863	5.801967	2.988758	4.4731	8.630241	8.335982
TCGA-AY-6386	1.48493150684931	0	6.096583	6.290027	11.592369	2.427477	6.110874	2.682581	2.397774	11.961497	10.75598
TCGA-CM-4744	1.66849315068493	0	5.339581	6.599326	7.490947	3.492698	4.278248	2.376515	6.675958	3.032892	5.850256
TCGA-AD-A5EJ	0.003	0	5.65036	5.2548	4.975978	6.578796	4.665757	5.949533	2.095613	11.645015	10.702485
TCGA-CM-4748	2.16986301369863	0	5.280749	5.480556	9.527225	8.295616	6.884629	4.535957	4.872824	13.093236	11.361085
TCGA-D5-5541	4.66027397260274	0	6.67563	6.991186	9.078955	9.206023	8.441343	3.328459	4.869796	5.592481	3.568475
TCGA-NH-A50U	0.915068493150685	1	5.687127	5.954821	9.052291	7.463944	5.144217	5.345849	7.240625	1.575434	3.050446
TCGA-AA-3684	0.003	0	3.756533	3.893461	9.842671	8.950199	4.034583	4.746843	7.045983	8.47347	11.124244
TCGA-A6-6652	2.05753424657534	0	6.23092	6.272458	7.049637	3.870956	8.412033	2.343822	3.005673	12.953186	2.865164
TCGA-CM-5868	1.41917808219178	0	6.423271	6.645222	9.211293	9.396366	6.616535	3.350109	4.946204	13.33038	5.456072
TCGA-AZ-6606	0.978082191780822	1	5.804874	5.317763	9.43268	2.41869	6.196611	4.292404	3.802645	11.355615	8.11485
TCGA-G4-6323	1.14794520547945	0	5.890391	6.497971	8.788757	3.380801	7.261588	2.457745	2.609346	13.789541	9.480354
TCGA-F4-6856	2.94246575342466	0	5.770118	5.565082	7.231133	6.724471	3.316592	2.961585	2.148247	11.501721	12.22385
TCGA-AA-3688	1.58356164383562	0	5.602124	6.534063	8.680389	5.228837	5.981199	2.200051	5.360188	9.152503	8.918593
TCGA-AA-3525	0.00273972602739726	0	5.090004	6.672185	8.719523	4.6759	6.018375	5.573043	2.012155	12.021177	12.109051
TCGA-AY-4070	1.35890410958904	1	5.484336	5.0516	9.232317	5.486677	6.261532	7.002552	3.013685	8.620064	9.405996
TCGA-CA-5254	1.05753424657534	0	6.032038	6.48938	10.307128	10.28607	7.259716	3.093277	3.219459	14.161538	3.656009
TCGA-QL-A97D	1.82465753424658	0	5.916809	6.672289	5.450929	2.053764	4.727426	2.966288	2.571998	5.631952	6.018729
TCGA-AA-A02R	1.83561643835616	1	5.4989202	7.0293201	4.4867852	7.6496656	6.2785837	7.2236819	2.4898072	3.9885475	4.8414945
TCGA-CK-6751	1.41917808219178	0	6.115266	6.325384	8.847193	7.43053	5.759932	2.986826	5.607452	10.6791	11.891593
TCGA-AA-3696	0.419178082191781	1	6.761959	6.501684	8.118153	4.955105	7.576056	4.352148	3.037023	10.826057	8.70175
TCGA-AZ-6601	8.33424657534247	1	6.322982	6.734302	6.404251	8.662058	7.750035	5.025709	5.819991	11.489386	9.182345
TCGA-AA-3556	1.91780821917808	0	6.536246	5.738912	7.586678	4.769204	5.354037	2.721126	2.031419	11.266647	11.998089
TCGA-DM-A1D4	7.72876712328767	1	5.411793	5.554035	8.756031	1.989399	6.584195	2.430273	4.694636	5.375025	10.703258
TCGA-AA-3975	2.83835616438356	0	5.37721	5.921794	7.441331	4.431147	6.288751	2.414132	5.940934	10.663244	9.68609
TCGA-F4-6460	2.66301369863014	1	4.764776	5.473174	7.650217	7.176102	5.826563	2.388137	2.986274	9.787836	9.844341
TCGA-AZ-4308	9.10684931506849	0	3.187619	4.070695	8.34749	7.138469	4.6526	2.536031	7.356726	9.828259	10.424451
TCGA-AY-5543	2.75068493150685	0	5.702115	6.140929	10.736208	2.657807	5.615921	2.817297	2.732705	14.516126	3.085691
TCGA-AA-3848	0.838356164383562	1	3.936664	3.689302	8.634135	4.542704	6.794614	2.200051	3.938254	11.379323	9.016569
TCGA-AA-3667	1.16712328767123	0	4.10181	4.337877	7.478473	5.050925	4.371463	2.808191	3.846009	10.468949	7.685475
TCGA-AA-3866	1.41917808219178	0	6.479267	6.505199	8.07935	8.098137	5.506712	2.506734	4.355189	6.435831	5.233542
TCGA-NH-A8F7	1.48767123287671	0	6.322641	6.573964	9.304465	4.038813	5.821832	2.573131	7.369936	13.477062	6.319059
TCGA-AZ-4323	0.117808219178082	1	5.376122	4.981788	8.013345	8.021362	4.18656	7.107253	2.969976	7.888241	7.247635
TCGA-DM-A280	0.646575342465753	1	5.869939	6.228374	10.763977	7.474389	4.48915	3.15011	6.540879	13.773688	9.510244
TCGA-A6-2679	3.74246575342466	0	2.589116	2.987014	8.392479	5.977219	5.213217	2.517921	5.402648	9.549289	10.671126
TCGA-AA-3502	2.91780821917808	0	5.258922	4.605882	7.736386	3.038088	6.454303	2.748699	2.883721	8.359537	12.500836
TCGA-AA-3693	0.003	0	6.308706	7.113184	7.466875	5.268568	5.847727	2.200051	7.672136	6.559703	3.705433
TCGA-F4-6459	0.717808219178082	1	6.865614	6.144791	11.595598	9.052268	4.333733	2.630697	6.483079	7.59855	3.23304
TCGA-DM-A1D0	10.8876712328767	0	6.030103	6.673002	8.71657	5.779143	2.986758	2.62901	3.980361	7.955911	2.352931
TCGA-AA-3841	3.07945205479452	0	3.853115	4.284794	9.908011	6.1372	5.593448	2.75271	2.179507	9.390516	9.889163
GSM971959	4.27397260273973	0	5.232982	6.385158	7.423643	2.952224	8.195799	4.198089	3.40847	12.053845	9.114232
GSM971960	6.08219178082192	0	6.215552	7.02829	9.217171	4.090458	9.475798	2.349469	3.541646	11.892116	9.55885
GSM971961	2.63013698630137	1	4.4901281	5.4476647	8.3305642	10.62918	4.3162274	4.3629678	3.2461668	11.8149128	2.4771713
GSM971966	5.17808219178082	0	5.8981946	5.7684461	4.0581074	9.6316046	6.7547843	3.4955688	2.9028664	4.9892681	2.2935371
GSM971970	7.06849315068493	0	5.813606	5.442273	6.00603	4.244714	6.522966	7.894784	3.038094	11.017343	7.204149
GSM971972	6.16438356164384	0	6.378447	6.815676	9.56128	4.387041	6.732674	2.608711	5.983885	12.528377	7.95616
GSM971974	4.6027397260274	0	5.779263	5.628265	8.562856	7.574283	6.715672	2.655961	2.505348	12.106926	10.988995
GSM971976	2.95890410958904	0	6.579229	5.691633	7.111204	2.628991	6.270998	2.227309	10.216017	7.502163	4.569918
GSM971977	4.02739726027397	0	5.677649	4.429105	8.02488	8.087818	6.135118	7.915275	2.529698	9.337637	10.534433
GSM971978	8.95890410958904	0	5.872689	7.042657	6.216219	7.528151	6.836563	3.226018	4.26065	8.621008	7.080104
GSM971980	4.84931506849315	0	5.98179	6.720747	10.02358	3.932418	2.787737	5.646039	2.768686	10.462146	9.880879
GSM971982	3.45205479452055	1	5.719737	6.233002	5.012543	8.499511	5.852666	5.353855	2.909717	10.014332	2.671078
GSM971983	7.15068493150685	0	5.546228	6.935778	7.867204	7.945857	5.493519	5.969234	3.031208	10.397322	8.235394
GSM971984	6.65753424657534	0	6.47616	7.087718	7.7645	6.979771	5.060884	6.509246	5.567355	11.46774	5.217702
GSM971986	5.58904109589041	0	3.65181	4.963909	6.477748	8.535963	8.759161	3.990587	2.631138	11.689142	8.067559
GSM971990	0.986301369863014	1	6.549897	6.885901	9.751669	3.173764	8.934555	2.602581	2.9313	10.845874	9.08441
GSM971991	4.52054794520548	1	6.049841	6.317389	4.231307	10.124602	8.303237	2.979088	2.848976	10.27286	1.690052
GSM971992	1.64383561643836	1	5.836469	5.91404	9.294103	2.512809	7.291461	2.347172	5.55253	12.106926	3.843575
GSM971993	4.6027397260274	0	6.704333	6.530939	9.445494	5.601038	5.897567	2.259727	6.425834	11.595968	9.227728
GSM971995	2.05479452054795	0	6.108092	6.398521	9.421771	5.328967	4.650624	2.440275	5.716732	11.973866	10.966724
GSM971997	7.31506849315068	0	5.769196	5.451558	8.137001	6.416603	5.599531	6.306877	2.728786	10.83615	11.981144
GSM971998	1.89041095890411	1	6.129004	6.142894	10.167303	6.693127	4.871807	3.018136	5.03956	11.531223	10.708152
GSM972003	2.21917808219178	1	5.795739	5.8555	9.202602	3.595073	4.877851	3.919608	3.724123	12.053845	9.119178
GSM972006	1.89041095890411	1	5.811947	5.690322	8.722441	7.654326	6.58226	2.384749	2.611855	12.344466	7.521159
GSM972007	0.164383561643836	1	4.961335	4.648325	8.875475	9.017027	6.290799	5.923928	3.378835	7.583745	9.743178
GSM972008	5.91780821917808	1	4.898983	4.068565	3.02795	9.14681	2.168973	4.191739	3.176919	1.013341	2.16952
GSM972009	0.821917808219178	1	4.974052	5.642276	9.77359	7.555865	5.595454	5.402006	3.407337	10.958123	11.022123
GSM972010	3.78082191780822	1	6.883384	5.926803	7.902928	7.63325	4.904256	2.095909	7.635107	9.503491	6.983253
GSM972011	1.64383561643836	1	3.948815	3.476192	3.2494	11.785675	7.411781	4.893992	3.202125	1.084793	2.70218
GSM972012	8.3013698630137	0	6.692981	6.462486	9.641823	2.587867	6.590668	2.298405	3.404167	12.344466	9.041716
GSM972016	1.31506849315068	1	5.676908	6.029975	9.51324	5.497818	3.903604	2.763111	2.818096	12.156691	10.50974
GSM972017	3.53424657534247	0	5.759933	5.97631	7.800879	5.599921	5.964287	4.561975	3.765724	8.381754	4.803361
GSM972018	9.61643835616438	0	5.357172	6.688082	8.3197	6.048992	9.011943	1.840352	5.182817	8.944269	5.083983
GSM972019	2.05479452054795	1	5.107251	5.632683	8.30492	8.48639	4.175103	4.908271	2.4752	9.403726	7.756658
GSM972021	3.04109589041096	1	5.906064	4.431296	6.889891	4.44717	9.11975	4.691243	3.150424	10.864884	7.275448
GSM972025	4.35616438356164	0	6.42127	7.373305	10.380979	4.253038	6.710797	1.696976	4.058476	12.106926	10.813924
GSM972026	2.79452054794521	1	4.940066	3.391564	4.256574	8.33344	3.459032	3.339015	3.541788	2.764915	3.320647
GSM972027	7.72602739726027	0	5.732521	6.822667	6.172051	5.955961	5.900145	2.344163	2.663801	11.921228	4.032929
GSM972028	6.41095890410959	0	5.889331	5.724679	9.914992	7.290779	7.654519	4.038498	5.239854	11.71407	10.56649
GSM972029	2.95890410958904	0	5.595911	5.83806	9.193429	7.743027	5.72804	1.903566	3.701061	11.665057	9.126663
GSM972032	4.93150684931507	0	6.590474	6.484644	8.500461	6.072674	9.215858	3.890576	3.029011	12.131877	7.339127
GSM972034	4.10958904109589	0	6.161338	6.350948	8.781713	3.01484	4.757274	5.13569	2.801903	12.482599	8.726922
GSM972039	4.27397260273973	1	3.720427	4.09796	5.675462	8.384032	3.532229	2.701952	3.907204	8.312985	3.086676
GSM972040	5.17808219178082	0	6.410652	7.269221	10.205606	5.493153	7.868856	2.711256	5.812349	7.569217	4.106236
GSM972041	4.52054794520548	0	6.753685	6.743759	9.333838	6.39964	7.580975	2.829083	2.920024	8.311636	4.270857
GSM972042	4.19178082191781	0	6.269237	6.99382	10.132657	2.650646	5.719253	2.719712	8.436882	12.344466	10.678665
GSM972047	2.71232876712329	0	6.283709	4.882457	5.970969	6.008316	7.745761	6.920069	3.749242	6.449544	8.746044
GSM972048	2.46575342465753	0	6.269237	6.021098	9.147498	4.394302	6.571917	2.324296	5.305522	11.921228	7.805087
GSM972049	2.13698630136986	0	6.294378	2.79492	3.725464	2.684899	6.199155	2.497494	2.167508	2.577482	12.409482
GSM972050	1.56164383561644	0	6.082797	6.749495	10.481475	4.158317	6.532744	2.452716	2.822831	10.369038	11.542173
GSM972058	4.93150684931507	0	5.656149	4.652	4.19465	7.511202	6.335342	6.367397	2.744559	12.001103	9.21658
GSM972059	4.84931506849315	0	3.394963	3.348551	3.287446	9.39266	3.806891	6.427879	2.998964	3.811659	7.095705
GSM972061	3.53424657534247	1	4.790768	4.728185	9.4392	7.89987	8.276485	5.922687	7.053091	3.537195	4.137627
GSM972062	1.89041095890411	1	5.262497	5.809675	9.495312	6.881953	4.599807	2.069169	6.637405	10.992969	10.424137
GSM972063	5.75342465753425	0	5.671911	6.220096	9.63194	7.399799	7.801777	2.183883	3.526459	10.611044	9.259915
GSM972064	1.80821917808219	1	4.437699	4.703851	7.669014	9.358488	3.802918	4.790563	2.904261	9.738942	3.460177
GSM972066	4.02739726027397	0	5.738472	6.551273	6.879861	5.000936	8.124342	2.31472	3.516407	10.884442	8.080472
GSM972068	1.80821917808219	1	3.719887	4.004668	6.168525	10.780138	6.815894	5.09594	2.992907	11.643059	4.493138
GSM972070	5.58904109589041	1	6.173328	6.753181	10.625477	7.053203	5.900879	1.904364	2.98955	12.433205	11.52122
GSM972073	13.3972602739726	0	5.496705	5.862077	8.108172	8.934192	6.48562	4.83621	5.876	4.802277	8.749769
GSM972075	3.61643835616438	1	5.589119	6.746372	8.183209	8.467381	4.828151	2.769183	3.205848	11.973866	6.647766
GSM972077	2.54794520547945	1	3.375453	3.633559	9.054642	8.316341	7.555748	2.608291	3.283279	9.67197	9.792098
GSM972078	11.9178082191781	1	5.382147	6.148359	6.335558	7.994788	6.464683	2.382506	3.379402	12.875177	8.58035
GSM972079	13.8082191780822	0	4.330374	4.482418	6.986855	9.190686	6.425926	4.766636	3.551579	12.081095	10.813924
GSM972080	13.5616438356164	0	5.52164	6.596944	7.048318	5.766077	6.768545	4.424784	2.523979	12.322647	9.702463
GSM972081	2.13698630136986	0	5.732521	6.853923	9.421771	3.48148	6.110799	2.362274	5.16692	12.79985	10.75495
GSM972082	10.8493150684932	1	4.813114	4.791961	3.258132	9.892338	5.063163	4.650016	3.288113	6.363806	12.335005
GSM972088	6.49315068493151	0	5.831558	6.606635	9.284214	9.024421	5.265169	2.531439	3.135002	12.231267	11.120183
GSM972090	5.67123287671233	0	6.734302	7.212209	9.426151	3.701598	6.354945	2.660956	2.760986	10.707224	7.233485
GSM972091	5.75342465753425	0	6.374947	6.779885	9.484278	3.049717	6.372874	3.194894	3.288973	13.084943	9.893428
GSM972092	3.86301369863014	0	5.426501	5.899269	7.782351	7.169679	3.839829	2.520818	2.870561	12.45824	4.162339
GSM972094	5.01369863013699	0	6.626896	6.460738	9.614813	6.844972	8.300483	5.362533	2.759036	9.125563	6.766965
GSM972096	1.23287671232877	0	6.37694	6.467394	8.612956	2.685399	7.507035	2.437662	3.104138	12.875177	9.096603
GSM972097	0.986301369863014	1	2.770825	2.71936	3.339478	8.510842	3.064119	4.30006	2.361926	6.381048	4.096749
GSM972098	1.23287671232877	1	5.407787	2.944352	2.750565	3.001319	4.873471	2.492195	2.594612	9.040077	7.83971
GSM972099	1.23287671232877	0	6.56699	7.008319	7.154626	2.855256	8.514132	2.346948	2.940153	11.892116	4.446515
GSM972100	2.05479452054795	0	6.133547	6.412849	9.722466	3.202751	3.100933	5.906823	7.224559	12.655361	10.141998
GSM972102	3.78082191780822	0	6.096825	6.503936	9.762589	9.98637	4.583003	3.596769	3.146031	12.206506	11.52122
GSM972104	3.36986301369863	0	5.602685	5.139293	7.954121	9.552941	7.996873	4.795153	4.307898	11.005048	11.542173
GSM972108	8.46575342465753	0	5.997386	6.075609	8.138934	4.023123	8.413582	2.297404	5.075898	6.973191	4.528695
GSM972109	2.95890410958904	0	6.630333	5.811732	9.56585	6.504971	5.354727	3.757624	6.712101	9.647589	4.657984
GSM972112	2.63013698630137	1	6.289501	2.804908	8.264291	9.98637	5.990412	5.925229	2.876599	2.195612	12.007107
GSM972114	3.78082191780822	0	6.325756	6.573052	9.123128	6.747563	7.917245	4.528978	2.939297	12.131877	11.172941
GSM972116	2.38356164383562	1	6.318502	6.252709	9.969864	6.864878	3.785351	2.105672	3.076756	8.166414	8.984613
GSM972118	2.46575342465753	0	6.392795	6.430938	8.272422	2.767276	4.673019	3.295282	2.046425	10.884442	9.613846
GSM972119	3.04109589041096	0	6.306928	6.449661	9.617271	4.383127	7.165731	2.045643	6.345584	11.276554	3.213818
GSM972120	2.95890410958904	0	6.496391	6.045307	6.102172	7.206901	3.864279	2.906952	6.491888	2.269493	6.566185
GSM972121	2.87671232876712	0	5.903561	4.480974	8.794489	2.357017	3.638578	2.110293	2.770603	11.405845	10.058012
GSM972125	5.58904109589041	0	5.797412	6.244466	9.092118	8.767162	6.49695	2.01588	3.007141	12.50562	11.044959
GSM972126	5.17808219178082	0	6.164536	6.345743	7.838661	4.251134	7.2682	2.255494	7.975274	7.75742	4.075376
GSM972127	6.98630136986301	0	6.215552	6.768389	8.872406	8.01447	4.642129	2.457407	6.269526	12.028299	11.10826
GSM972128	7.64383561643836	0	5.694289	5.870401	6.540249	7.406093	6.054691	3.731698	6.006243	12.300343	6.792252
GSM972129	0.904109589041096	0	6.145542	5.285641	7.517618	5.606942	4.632306	2.117083	2.213245	11.426245	11.313022
GSM972131	7.06849315068493	0	6.034167	6.049093	9.260843	10.005231	5.893382	6.502451	3.180502	2.670489	3.492468
GSM972132	5.01369863013699	1	6.21968	5.824707	7.472867	8.249022	9.503343	2.157275	2.379283	10.936838	10.118484
GSM972133	4.35616438356164	1	6.094124	6.289265	7.978851	8.188784	3.606294	2.210917	6.986932	12.131877	11.218155
GSM972134	1.15068493150685	1	5.486176	5.645493	6.995507	6.739874	9.462001	2.94014	3.092521	10.782188	9.535762
GSM972137	10.6027397260274	0	7.220904	5.326748	9.4392	2.92755	7.776285	2.298	8.53072	8.976992	5.478987
GSM972138	4.35616438356164	1	7.10917	7.141799	10.102362	2.723652	3.653407	2.280828	3.248146	11.10615	9.408621
GSM972140	14.1369863013699	0	5.72463	5.855124	8.605195	10.331053	8.567825	5.007246	4.705456	11.226624	7.960526
GSM972143	12.6575342465753	0	7.178922	6.363369	9.939054	5.978415	9.014625	2.206673	2.282604	12.156691	3.608549
GSM972144	9.94520547945205	0	6.489038	6.837931	8.059651	3.701598	6.265229	2.34577	5.494725	11.921228	8.59705
GSM972145	11.0958904109589	0	6.440727	6.889256	10.469642	6.947072	5.220294	2.178538	6.291835	10.79133	11.133674
GSM972146	5.42465753424658	0	6.373995	5.656871	7.324091	8.959501	7.459556	3.493141	2.71028	11.595968	11.676331
GSM972147	11.5068493150685	0	6.38298	6.677948	10.135993	6.992603	4.792187	2.142961	7.928095	12.156691	5.327179
GSM972150	8.95890410958904	0	6.255189	6.528573	9.920881	5.317549	5.674859	2.240136	5.368957	11.892116	11.044959
GSM972151	6.32876712328767	0	5.919634	6.008325	8.231469	2.446022	7.913983	2.144734	3.451259	11.067065	8.423726
GSM972152	4.6027397260274	0	7.191705	6.814555	10.241676	4.018794	8.076285	2.402226	9.028035	11.921228	8.001982
GSM972153	5.42465753424658	1	6.298946	6.042697	9.204469	6.200606	7.577765	2.168352	3.051902	10.740006	9.074683
GSM972154	3.61643835616438	1	6.606069	6.714628	6.739477	6.065188	6.981711	2.369127	2.757631	12.277915	7.280631
GSM972156	9.20547945205479	1	6.643116	7.227601	10.167303	6.070873	3.565626	2.112113	5.285444	11.531223	9.947659
GSM972157	9.6986301369863	0	6.048477	5.658186	10.319811	7.405284	6.377441	2.411628	6.650892	11.017343	7.10948
GSM972163	3.36986301369863	0	6.656072	6.924975	10.039955	6.38015	5.505544	2.127556	6.805355	11.892116	11.187373
GSM972164	5.67123287671233	1	6.361635	7.657103	9.56585	7.227814	7.842259	2.949491	2.494527	12.552425	3.658789
GSM972165	7.15068493150685	1	5.617517	6.206428	9.387518	8.430025	7.804786	2.379497	3.32196	12.277915	10.214813
GSM972168	0.657534246575342	1	6.020205	5.428386	4.716374	6.675291	5.428781	4.68492	3.059314	2.230421	9.852115
GSM972172	0.410958904109589	1	5.588008	5.075515	4.504667	3.123445	5.691509	3.671394	3.474829	6.197898	6.353414
GSM972173	2.13698630136986	1	4.442845	5.298663	8.848817	5.997602	5.269663	2.414667	3.892916	9.845371	8.794514
GSM972175	3.53424657534247	1	5.186111	5.81579	7.495332	5.335074	6.276221	2.440489	2.923857	8.229674	8.137495
GSM972176	2.95890410958904	1	4.582754	4.975479	5.346281	9.227297	6.075684	6.485963	3.131636	8.238038	11.056849
GSM972177	1.80821917808219	1	5.55419	6.185792	9.914992	4.08532	4.243828	2.224033	3.387068	12.767372	8.208856
GSM972179	1.47945205479452	1	3.981087	5.066964	8.242587	8.140331	6.863373	2.280628	2.814833	10.981003	3.104328
GSM972181	2.79452054794521	1	3.464316	3.504447	3.721037	9.914283	6.40451	5.91166	3.081986	2.042895	4.308709
GSM972182	4.76712328767123	1	5.17117	5.110674	8.532329	3.104906	4.977072	2.539629	3.517579	11.368262	10.763366
GSM972184	3.20547945205479	1	5.277796	6.003512	3.435942	8.135076	4.294783	4.82739	2.464062	7.796694	4.310721
GSM972185	3.20547945205479	0	5.441535	6.415472	10.181459	2.824623	7.401819	2.415887	3.267923	12.106926	5.349333
GSM972187	4.02739726027397	0	6.577607	6.611082	10.335311	10.018512	6.397993	4.952236	3.544724	12.682283	5.086894
GSM972190	8.87671232876712	0	5.831973	6.277659	8.267296	4.043555	6.000214	2.783499	7.010475	10.64667	5.480446
GSM972192	12.986301369863	0	5.197795	5.527778	9.651631	7.87144	7.013381	3.71164	4.284146	12.767372	9.246136
GSM972196	6	0	4.924208	5.69227	3.889477	5.191984	6.827595	6.150197	3.297674	5.630865	6.053141
GSM972197	4.10958904109589	0	5.515022	2.579111	8.936215	4.638043	4.553192	6.449956	3.131363	8.279578	12.25717
GSM972198	4.68493150684932	0	6.678257	6.989024	9.426151	2.774958	4.929231	2.182491	9.348733	10.611044	9.018564
GSM972199	5.42465753424658	0	5.686938	5.193432	9.806587	4.0379	8.317582	6.76494	7.419092	7.676691	7.161783
GSM972201	5.50684931506849	0	4.92328	5.51623	10.629957	9.102089	4.940383	4.491297	3.467168	10.936838	4.381566
GSM972202	4.35616438356164	0	6.435658	4.553096	9.383269	3.739325	6.424125	2.325756	6.635268	10.304178	8.835918
GSM972203	4.43835616438356	0	4.941032	5.773138	7.066596	4.9636	6.077677	2.272158	4.829106	12.131877	6.985788
GSM972204	3.61643835616438	0	6.338369	6.025922	8.687321	5.518896	7.476586	2.228517	2.94346	9.397764	3.187505
GSM972205	2.87671232876712	1	5.60607	6.549878	4.910426	3.82516	7.023239	2.332104	2.60563	9.984318	7.656258
GSM972210	3.78082191780822	1	5.54966	5.245262	8.129199	7.413224	8.451321	2.841207	6.407552	5.787306	3.90619
GSM972211	4.68493150684932	0	6.367002	7.00166	8.947106	6.329703	7.745761	2.466829	2.982406	10.523953	4.153687
GSM972213	0.0821917808219178	1	6.377671	3.85078	3.701036	7.529836	3.356232	7.075706	3.037814	1.126802	5.759385
GSM972217	5.75342465753425	0	5.310088	5.691311	6.078713	5.810405	7.48864	2.26094	3.851915	1.491686	6.055307
GSM972222	4.68493150684932	0	6.495859	6.523614	7.269867	4.687817	2.658467	3.778148	2.953464	12.603533	5.144477
GSM972227	1.64383561643836	1	6.291881	6.518932	10.670929	4.028777	6.247353	2.909452	3.15566	11.552019	12.990973
GSM972232	1.72602739726027	0	5.039654	5.288744	8.129199	10.760591	8.21282	3.924652	6.952682	7.712763	5.131312
GSM972235	0.575342465753425	0	5.946896	6.522192	5.286382	7.584876	9.717047	2.726337	2.074175	3.255326	5.009437
GSM972237	2.05479452054795	0	6.144636	6.39805	3.293779	3.915466	7.444157	2.716798	2.391798	11.531223	4.857846
GSM972241	1.3972602739726	1	6.610962	7.070533	6.405326	4.684326	5.187422	2.871787	7.245322	11.814913	5.449269
GSM972242	1.3972602739726	0	6.428436	6.334043	10.23462	8.670431	8.53277	6.031269	3.365043	11.310471	8.723261
GSM972243	0.164383561643836	0	5.759152	6.67251	9.033096	4.247528	8.261195	3.39719	5.458256	11.054663	4.487034
GSM972246	0.003	0	5.57826	5.877098	10.741837	6.139806	9.032214	2.778877	2.908051	11.531223	6.984502
GSM972250	0.986301369863014	0	7.133047	6.734493	9.636902	6.328788	6.232882	2.816038	7.785937	9.127998	3.82367
GSM972252	1.31506849315068	0	6.312803	6.36045	9.445494	5.76335	7.434858	2.500161	2.760695	11.226624	3.974118
GSM972254	1.15068493150685	0	4.660832	5.65556	6.260097	9.511859	6.460033	5.799975	2.86107	11.531223	4.239335
GSM972256	1.56164383561644	0	5.283951	6.482808	8.829725	6.706173	4.066835	2.729432	7.514292	8.798578	8.732516
GSM972260	1.06849315068493	0	4.365699	5.012484	9.877087	4.156155	7.050237	2.472096	2.368043	10.397322	9.099196
GSM972261	0.575342465753425	1	6.262077	3.097659	4.407077	5.700827	5.35821	7.061199	3.18491	2.250289	7.682932
GSM972263	6.24657534246575	0	5.74365	6.970574	7.942835	5.829654	2.890627	2.576211	6.010049	12.603533	10.418591
GSM972265	4.93150684931507	0	4.804237	5.522606	2.761761	4.493856	6.602993	8.039645	3.236789	2.46958	10.708152
GSM972266	1.64383561643836	1	6.114826	6.046074	4.866384	4.094434	6.43052	4.846726	7.178911	2.785527	4.415584
GSM972268	3.94520547945205	0	6.021477	5.308293	7.79918	4.184328	4.019974	2.990795	3.552161	10.817691	12.776834
GSM972269	6.49315068493151	0	5.653331	6.378417	6.622003	4.178026	3.241964	2.851036	2.453672	10.715359	8.849553
GSM972270	5.34246575342466	0	5.635398	6.477806	8.55435	4.668933	7.115686	5.211792	2.541748	9.247679	9.641558
GSM972271	1.15068493150685	1	5.204744	5.639354	6.944336	5.796954	7.805764	3.302076	2.203963	8.157008	4.213331
GSM972272	1.23287671232877	1	5.818147	6.028109	9.033096	4.361962	6.95152	3.242569	2.615956	10.715359	4.474019
GSM972274	4.68493150684932	0	5.141003	3.213074	3.201529	8.801209	4.623826	7.101806	2.756782	2.617358	6.776896
GSM972276	3.53424657534247	0	5.287065	6.360006	7.447609	4.446029	5.128144	5.102067	5.309446	8.880424	6.689661
GSM972278	3.6986301369863	0	5.398038	3.064976	3.537915	3.253304	6.103089	6.54303	3.882829	2.383534	9.445832
GSM972281	4.6027397260274	0	6.777371	6.366759	10.799989	3.964749	5.016165	2.968202	3.218204	6.64319	5.959098
GSM972282	4.19178082191781	0	6.855544	5.864535	7.487985	3.994617	4.613503	2.767303	3.088638	11.973866	6.167357
GSM972284	2.21917808219178	1	6.210891	6.520815	6.797408	4.05822	7.641384	3.162435	2.563094	7.861367	4.282417
GSM972286	3.04109589041096	0	6.350174	5.848841	5.429175	5.848044	5.799313	6.526831	3.843612	11.150322	10.966724
GSM972287	3.53424657534247	0	5.588008	2.877358	5.108993	5.916692	5.597851	5.976125	2.670674	5.657424	11.795413
GSM972289	1.3972602739726	1	6.662281	6.660045	8.487476	4.333149	6.112032	2.690062	2.604769	11.276554	7.875435
GSM972291	2.63013698630137	0	5.719737	6.921532	6.91197	7.146622	5.750416	2.985566	7.287433	11.665057	8.403239
GSM972292	2.05479452054795	0	6.109011	4.97447	6.232423	5.364313	7.004174	7.93577	3.087537	7.275947	9.815842
GSM972293	4.10958904109589	0	4.301871	6.14956	8.653156	8.920817	7.173959	4.405903	3.160944	12.387531	8.755368
GSM972294	2.05479452054795	0	5.305266	3.343337	2.822335	7.542858	2.274816	6.63902	2.667398	2.087306	4.237342
GSM972296	1.80821917808219	0	5.933644	6.61977	6.327548	3.459795	7.765699	2.746536	6.646499	11.71407	12.09237
GSM972298	0.73972602739726	0	5.64613	6.454041	8.557973	5.087499	5.903138	6.499562	2.952892	11.180437	12.064543
GSM972300	3.36986301369863	0	6.942901	7.272005	9.60552	4.207462	5.883587	3.062889	2.656766	10.691541	12.831224
GSM972306	4.6027397260274	0	6.0837	6.00984	9.294103	4.425882	7.192219	2.697282	4.691606	12.028299	8.634752
GSM972309	7.80821917808219	0	7.2904908	6.3399061	9.5728888	3.7928978	6.2605619	2.3904357	6.812077	12.1566914	8.664944
GSM972310	2.05479452054795	0	6.268742	6.216155	7.336176	6.692002	5.491535	4.854551	2.818382	12.181537	8.074576
GSM972313	7.47945205479452	1	6.608777	6.160958	8.065276	5.09033	5.897567	4.298473	7.813768	2.837258	3.724038
GSM972315	6.9041095890411	0	6.320871	6.047985	9.659073	3.462995	6.384802	2.447471	6.187133	11.973866	9.131895
GSM972318	2.95890410958904	1	5.202402	5.431052	6.012829	5.690609	9.708906	3.449506	2.932958	12.053845	7.519507
GSM972319	6.41095890410959	1	6.208545	7.097938	10.335311	4.198708	4.67059	2.338829	5.530303	12.366499	5.684736
GSM972320	4.76712328767123	1	6.180687	6.233384	9.445494	3.862799	5.031432	2.068389	5.295173	10.014332	8.874014
GSM972324	6.73972602739726	0	6.042735	6.915318	4.660896	5.390185	7.657997	3.061616	4.350448	7.000468	10.859026
GSM972325	5.83561643835616	0	5.995654	6.082228	9.304072	5.5428	6.312608	4.599623	3.801936	12.603533	10.905772
GSM972327	6.82191780821918	0	5.412045	6.419032	10.195329	4.044638	2.513724	2.725141	3.235928	12.50562	12.523808
GSM972329	6.41095890410959	0	5.572524	6.298066	8.999153	7.885578	4.59078	3.219921	4.64109	10.202544	11.420652
GSM972331	6.16438356164384	1	7.127373	6.724299	10.007155	5.151675	4.487757	2.626661	2.716069	8.747057	3.564719
GSM972332	7.15068493150685	0	5.808731	5.180746	7.310258	7.474885	6.726737	6.54303	3.352983	5.616384	7.091
GSM972335	3.78082191780822	1	5.253935	5.324484	8.710441	3.88246	3.958	2.114519	3.340171	4.827743	8.155978
GSM972337	3.36986301369863	1	5.098445	5.635574	10.049304	5.943406	4.078918	5.596669	2.618994	10.283136	9.709525
GSM972339	6.24657534246575	0	6.540356	6.960037	9.617271	4.854234	7.77438	2.512263	2.740405	12.482599	5.545953
GSM972340	6.9041095890411	0	6.092319	6.740184	10.37699	4.2168	7.151291	2.317587	8.50961	10.570043	4.717712
GSM972341	5.67123287671233	0	6.468986	5.766775	9.891614	6.885672	8.134359	2.31451	6.413828	4.231121	4.835425
GSM972342	2.3013698630137	0	4.917057	6.503026	8.829725	6.938992	5.028086	2.448683	4.23037	11.689142	8.243323
GSM972343	4.27397260273973	1	5.584956	6.340713	2.616099	4.531247	6.878252	3.442934	4.901753	3.155312	4.830012
GSM972344	6.16438356164384	0	5.700478	5.769072	8.994343	4.420336	8.525742	5.015197	2.481213	12.387531	5.824756
GSM972345	3.45205479452055	1	4.250928	5.118986	3.835365	9.684299	6.128576	5.333773	2.74151	12.053845	4.379515
GSM972347	0.575342465753425	0	5.902723	6.281021	7.774204	5.746621	5.520029	2.416301	7.944566	10.462146	6.198457
GSM972348	5.0958904109589	0	6.539281	6.361695	9.517828	3.224568	7.784006	2.198545	2.486659	11.738752	7.915137
GSM972350	0.73972602739726	1	6.951915	7.599793	10.263443	2.205437	7.62129	2.218398	2.99781	13.576162	11.120183
GSM972351	1.97260273972603	0	6.593686	7.122099	9.982314	6.411522	4.041808	2.351278	8.523715	11.947186	10.383923
GSM972352	11.4246575342466	0	4.701161	5.14613	10.56276	8.306442	7.413366	2.354546	7.303853	4.011205	5.791208
GSM972353	10.9315068493151	0	6.66286	3.497883	6.368649	8.12612	3.963538	2.714928	3.136365	9.607617	5.220684
GSM972354	7.80821917808219	1	6.802261	6.20844	6.937442	5.036082	6.298031	5.246701	3.778823	5.130733	4.877771
GSM972355	2.79452054794521	1	5.77765	6.710514	10.343146	8.133753	7.585312	6.28239	5.491011	10.374355	8.491062
GSM972356	4.35616438356164	1	6.385875	6.834026	8.282816	3.919151	7.889571	2.531023	8.721049	7.437103	6.296328
GSM972358	6.65753424657534	0	6.66397	6.341137	8.850349	4.923488	8.510768	2.061431	6.296561	10.21219	8.357209
GSM972360	11.5890410958904	0	6.187145	6.172127	6.22611	3.8585	8.191946	2.850229	1.69365	8.015514	6.699788
GSM972369	8.38356164383562	1	4.505726	3.914707	6.842002	4.4223	2.470224	1.917126	2.982406	5.147856	4.378931
GSM972370	5.83561643835616	1	6.241747	6.332835	6.364895	5.483826	3.164637	2.204227	2.002143	13.576162	12.28305
GSM972375	9.61643835616438	0	5.491669	5.08316	5.063056	8.634829	7.256264	5.951722	4.735228	4.513041	5.719105
GSM972379	7.80821917808219	0	6.442748	5.971561	8.408136	2.229525	5.039341	2.077902	4.133695	13.208301	6.669414
GSM972383	7.56164383561644	0	6.052512	6.448802	9.462911	2.22499	5.082781	2.01588	8.606056	11.763348	11.770293
GSM972384	8.71232876712329	1	5.651082	5.550902	9.024934	7.561958	7.287299	1.987985	3.653442	12.923591	4.457902
GSM972385	5.17808219178082	0	5.476336	5.181574	9.249183	9.408775	5.845966	2.686136	5.756807	1.632493	3.51646
GSM972391	4.27397260273973	1	5.227301	5.407781	8.489787	6.100505	6.439301	6.239223	3.458955	1.013341	7.646326
GSM972392	3.61643835616438	1	5.821799	6.186554	6.772865	4.852408	4.359999	2.867091	7.53039	11.067065	6.475136
GSM972395	12.0821917808219	0	6.126789	6.795369	8.068997	7.709206	7.937751	2.341082	5.090728	10.884442	8.977908
GSM972398	5.26027397260274	1	6.40174	6.522649	9.037921	4.282125	6.47757	2.587272	7.881892	11.689142	5.768113
GSM972401	0.003	1	4.866764	5.035657	4.670017	9.094428	3.813901	5.507133	2.288451	12.736548	8.721353
GSM972409	8.54794520547945	0	3.798497	5.088722	6.457668	10.489354	5.650933	5.810824	2.640022	11.814913	4.116253
GSM972410	7.47945205479452	0	3.811628	4.875763	10.160296	7.823439	7.134145	2.460445	6.73009	12.577686	5.351782
GSM972411	10.2739726027397	0	6.855544	6.762621	9.104049	2.688742	6.98895	2.028569	7.321252	12.255103	4.998624
GSM972412	0.657534246575342	1	5.502255	5.649368	8.002849	8.142959	4.49907	6.067158	3.073675	12.181537	11.187373
GSM972418	5.75342465753425	0	6.204834	6.885901	5.660867	6.092934	4.565841	2.434236	8.432854	4.438119	3.885887
GSM972420	0.493150684931507	1	4.226306	4.843524	8.418219	8.079209	3.569978	5.771656	3.466615	9.88928	10.113559
GSM972421	2.3013698630137	0	5.092337	5.250812	7.433484	8.905078	5.811409	2.376076	3.683553	7.216053	4.310993
GSM972423	3.28767123287671	0	5.92177	6.420861	9.13006	3.872393	4.188733	2.271339	6.927093	11.973866	11.652399
GSM972424	8.54794520547945	0	5.350452	4.932724	10.109168	4.15292	6.641878	2.137572	3.825644	12.682283	10.731296
GSM972425	4.84931506849315	0	4.725001	4.447953	7.948916	8.046828	5.085979	5.531608	3.368956	12.409697	11.120183
GSM972428	4.52054794520548	0	5.108537	4.068565	5.839465	9.046509	7.459556	2.706317	3.164286	1.912194	3.865107
GSM972429	5.0958904109589	0	4.381132	4.719996	8.444437	2.531718	7.062273	6.083044	2.604769	12.255103	11.676331
GSM972431	4.43835616438356	0	5.689577	5.53748	9.036257	8.606029	6.988343	3.946705	3.519892	9.925889	8.603742
GSM972432	4.52054794520548	0	5.446858	5.995799	8.887278	8.190087	6.582746	2.379105	6.08194	11.276554	10.763366
GSM972433	1.31506849315068	1	4.701161	5.829512	3.503823	10.361148	2.721116	3.977299	5.679563	1.888521	3.551976
GSM972436	1.47945205479452	1	6.177009	6.010552	9.629669	8.76906	3.392898	3.087665	8.025959	11.38663	3.861018
GSM972438	2.46575342465753	1	5.576763	5.428386	4.01969	9.734772	3.415383	6.532797	2.461615	12.277915	8.341627
GSM972439	0.164383561643836	1	5.948624	6.007984	8.777493	7.847149	7.587885	2.216829	3.214769	12.482599	9.159335
GSM972441	5.58904109589041	0	5.458274	5.369511	9.590956	8.909614	5.702411	2.831555	2.79143	11.665057	12.231147
GSM972442	0.493150684931507	1	6.097766	6.749997	9.781805	7.501375	7.483018	2.170797	2.984897	8.69111	8.387317
GSM972443	3.94520547945205	0	6.618165	6.8029	9.733063	4.94031	5.158677	5.693401	8.332422	12.45824	8.632965
GSM972445	2.87671232876712	0	5.909879	6.410232	5.477799	7.15711	6.253406	3.476503	2.792238	1.985518	4.204793
GSM972447	2.54794520547945	0	5.064101	6.389452	9.762589	4.652141	4.099831	6.27999	3.133057	10.432415	11.280336
GSM972449	3.36986301369863	1	5.087425	5.626373	8.348909	9.402241	6.259321	2.926492	2.964402	12.344466	8.721353
GSM972451	7.97260273972603	0	7.300448	6.44256	8.207428	4.082401	8.340813	2.497901	2.583261	11.643059	4.771542
GSM972452	8.13698630136986	0	5.624339	6.180543	2.495914	8.662815	5.686322	5.91411	2.636467	4.779228	8.382815
GSM972453	8.21917808219178	0	6.028029	6.473227	9.903494	3.413221	5.506187	3.146005	3.62644	12.277915	10.956139
GSM972455	6.08219178082192	0	5.359249	6.466058	7.053035	10.852815	5.667891	7.638658	5.785651	11.368262	8.142312
GSM972457	5.58904109589041	0	5.867713	6.443459	10.075151	5.116621	8.13311	2.478158	3.22632	11.841846	10.946048
GSM972459	0.986301369863014	0	6.344219	6.048727	8.395759	3.859825	8.76118	8.373367	2.735398	11.348685	11.313022
GSM972463	0.164383561643836	1	5.681989	6.944988	9.456409	3.971182	7.672416	3.282276	2.956775	12.106926	12.120777
GSM972465	6.9041095890411	1	6.194235	6.383877	4.742099	6.576454	7.076448	5.55994	6.677974	11.32982	9.569333
GSM972468	1.97260273972603	1	5.559467	6.19055	2.743313	7.822497	3.927423	2.256886	8.289003	11.763348	3.500027
GSM972470	6.98630136986301	0	5.531626	6.116441	4.856767	9.412125	6.94975	5.346343	2.488266	11.841846	5.735193
GSM972474	9.78082191780822	0	5.864794	5.613417	8.733351	8.880872	5.966542	2.974929	2.908874	11.947186	10.540335
GSM972482	3.45205479452055	0	5.378648	3.657985	9.109142	9.660877	5.386655	2.766287	2.485832	2.956378	12.919968
GSM972484	6.24657534246575	0	7.060136	6.502568	8.675459	9.076457	7.331637	2.439058	4.116448	11.665057	4.085556
GSM972485	6.16438356164384	0	4.059403	6.057433	6.182283	5.774814	7.480576	4.97522	6.992438	10.523953	6.561401
GSM972488	4.02739726027397	0	5.348317	5.513193	8.418219	3.727658	5.95616	3.244861	3.516118	12.053845	12.88782
GSM972492	5.58904109589041	0	5.666507	6.151984	4.515321	3.801678	7.440328	4.715518	9.711058	12.001103	3.311824
GSM972494	4.68493150684932	0	5.365895	5.806881	8.015657	6.056345	8.007094	2.721552	2.576378	12.50562	7.573189
GSM972496	11.6712328767123	0	6.330684	6.44256	9.256866	2.363544	7.77816	2.063073	4.380976	13.576162	5.972842
GSM972502	10.7671232876712	0	5.483244	4.922971	7.142882	4.4882	4.603754	2.852077	2.913844	8.911908	11.479903
GSM972503	12	0	5.442954	5.535325	9.247246	10.995957	5.711188	2.946972	3.199041	9.118412	8.320504
GSM972507	3.45205479452055	0	5.910744	6.151568	9.845613	6.060275	5.462671	3.442082	2.86814	12.106926	10.128095
GSM972509	1.15068493150685	0	6.657737	6.304817	10.09555	4.070303	7.727064	2.568438	7.064423	9.089819	5.115047
GSM972513	3.94520547945205	1	6.258158	7.259633	5.117414	6.220965	3.205217	3.320909	7.395605	5.960958	4.067169
GSM972514	2.63013698630137	1	6.03026	7.011334	9.924076	3.992469	7.609897	2.610142	2.476842	8.563512	5.946768
GSM972515	9.6986301369863	0	6.903311	7.104283	8.99753	3.888051	5.387605	2.545244	3.048945	12.709901	4.792184
GSM972518	2.87671232876712	1	5.021695	4.914706	7.064821	8.162549	5.737649	3.888014	2.562555	10.241752	9.24076
GSM972519	1.15068493150685	1	4.670512	5.108	9.093736	7.534119	6.632593	2.33617	3.083899	12.50562	10.553257
GSM972520	5.0958904109589	1	6.851302	7.43672	8.382471	5.147152	4.602445	5.702089	4.372247	11.552019	8.516324
GSM972521	6.24657534246575	1	5.818955	5.852292	7.879035	10.319315	7.872876	3.65481	5.9158	3.724018	3.553334
GSM972522	8.13698630136986	0	5.09779	6.204044	9.51324	4.915905	3.517784	3.931966	2.153812	10.163999	7.121851
GSM1681356	11.013698630137	0	5.156062	6.255155	10.528067	9.405448	3.479736	2.617649	2.489095	6.549531	4.924332
GSM1681357	10.1095890410959	0	6.443774	7.471436	10.540719	6.571711	4.19385	2.440902	2.674063	7.896393	9.034593
GSM1681359	2.95890410958904	1	5.395579	7.012513	11.224444	8.440991	3.631128	4.299804	3.08781	10.782188	11.329579
GSM1681363	6.98630136986301	0	6.366514	7.41898	10.840244	7.542858	4.217645	2.462301	2.567004	12.682283	11.146608
GSM1681364	6.98630136986301	0	6.324778	7.768772	10.657115	5.867053	3.078411	2.458621	2.444475	9.760979	8.598736
GSM1681365	7.06849315068493	0	6.653912	7.749319	11.026044	5.708967	2.873548	2.3186	3.140796	9.873464	9.89755
GSM1681367	6.24657534246575	0	6.394726	7.698462	10.851128	7.241439	4.397819	3.012826	2.481782	9.897467	6.609355
GSM1681368	6.65753424657534	0	6.964661	7.351419	10.944234	7.975268	3.647738	2.52859	2.827225	12.482599	11.652399
GSM1681371	5.58904109589041	0	6.773815	6.796951	10.746761	6.466864	3.564632	3.048194	2.606159	11.814913	12.803145
