# Supplementary material for: Identification of cuproptosis-based molecular subtypes, construction of prognostic signature and characterization of immune landscape in colon cancer
Source: Front Oncol. 2023 Mar 17;13:927608. doi: 10.3389/fonc.2023.927608 (PMC10064275; doi:10.3389/fonc.2023.927608)
Supplement: Supplementary file 5 [file DataSheet_2.zip › Data Sheet 2/multiCox.txt]

id	coef
HOOK1	-0.240439576186124
LGR5	-0.0879150475985211
HOXC6	0.0791825557863483
CKMT2	-0.0982587480916623
SPINK4	-0.0753217977936502
