# Supplementary material for: Identification of cuproptosis-based molecular subtypes, construction of prognostic signature and characterization of immune landscape in colon cancer
Source: Front Oncol. 2023 Mar 17;13:927608. doi: 10.3389/fonc.2023.927608 (PMC10064275; doi:10.3389/fonc.2023.927608)
Supplement: Supplementary file 5 [file DataSheet_2.zip › Data Sheet 2/risk.all.txt]

id	futime	fustat	HOOK1	LGR5	HOXC6	CKMT2	SPINK4	riskScore	risk
TCGA-G4-6294	2.35068493150685	1	6.142191	4.179584	3.665681	3.655321	2.930397	1.66073122229332	high
TCGA-AA-3846	1.41917808219178	0	6.043081	5.873954	2.27161	5.339202	8.392134	0.73704771572518	low
TCGA-F4-6703	3.98904109589041	0	5.328487	5.630425	7.46387	2.927203	3.950083	2.38892526020103	high
TCGA-F4-6461	0.926027397260274	1	5.610818	8.2278	4.492845	2.403547	11.528626	0.835255708665811	low
TCGA-G4-6303	5.48767123287671	1	6.172832	8.067602	2.301762	4.188951	3.195846	0.97789683538393	high
TCGA-CM-5341	2.42191780821918	0	4.756071	5.450984	2.26494	3.296869	2.603104	1.969382425729	high
TCGA-F4-6854	0.0438356164383562	0	6.374161	6.477697	2.355078	6.880357	8.684157	0.546290756519446	low
TCGA-AA-3662	0.504109589041096	0	5.842679	6.185117	4.266326	6.645044	7.637201	0.82055465231599	low
TCGA-CM-6675	1.08767123287671	0	6.591323	4.930513	2.793387	2.590398	4.238058	1.3103877545817	high
TCGA-AY-4071	0.0794520547945206	1	4.71668	2.143633	2.260755	5.891556	7.52693	1.42162925761464	high
TCGA-CA-5797	1.04931506849315	0	6.984303	5.928797	2.236006	7.402911	4.022765	0.661848143649363	low
TCGA-AA-A01R	2.91780821917808	0	4.469367	4.134779	4.258211	2.936784	5.631126	2.28760850348952	high
TCGA-A6-5664	1.84109589041096	0	6.428938	8.119061	4.149447	3.419937	8.61582	0.759702362635951	low
TCGA-AA-A01G	1	0	6.348911	7.614361	2.282685	2.594921	8.454022	0.766608376955045	low
TCGA-A6-5661	2.79452054794521	0	4.70745	5.242207	5.500414	2.471421	8.506548	1.82286170024254	high
TCGA-CK-6748	0.167123287671233	0	5.428177	7.773805	2.519619	4.055725	3.36552	1.22150481471676	high
TCGA-D5-5539	1.63287671232877	0	5.936519	8.038671	6.943841	2.290772	12.933495	0.867307677295314	low
TCGA-AA-3860	2.58904109589041	0	5.493045	5.464179	2.410214	3.396784	8.331337	1.0720654178534	high
TCGA-A6-2674	3.64657534246575	0	6.28455	7.007774	3.566484	4.37727	8.326904	0.770374682901143	low
TCGA-CM-6165	1.33698630136986	0	7.270714	4.603576	2.37055	6.821101	7.166495	0.586227847249519	low
TCGA-A6-5656	2.74246575342466	0	6.62395	6.587341	4.359561	7.161287	3.370719	0.866781386675936	low
TCGA-G4-6625	7.64931506849315	0	5.999396	7.535817	2.273272	4.138008	8.492741	0.718837261011039	low
TCGA-DM-A28M	7.93150684931507	0	6.395618	7.376042	2.341149	3.685127	8.719053	0.684878969693305	low
TCGA-D5-6920	1.03287671232877	0	6.680605	5.956078	2.200051	5.978074	10.215427	0.511001233172019	low
TCGA-DM-A288	1.16986301369863	1	5.67722	5.280786	3.651472	5.497228	2.943495	1.40375116768897	high
TCGA-AA-A02O	0.0767123287671233	0	4.379035	7.987146	3.314173	2.383915	12.815118	0.950285314248623	low
TCGA-AA-3710	2.24931506849315	0	5.65187	4.088974	5.688536	2.057186	10.15117	1.50146384077171	high
TCGA-AA-3856	0.0821917808219178	0	5.616765	7.364243	2.25379	6.744706	9.929298	0.554929451171786	low
TCGA-A6-6138	1.87671232876712	0	6.539821	5.254639	3.564996	4.362624	2.588418	1.30398605668127	high
TCGA-DM-A1D8	1.04931506849315	1	5.860309	8.048117	2.467289	2.148208	3.40326	1.28725202165844	high
TCGA-AM-5821	0.0767123287671233	0	5.426834	1.697254	5.392942	2.094377	5.298724	2.7435453054204	high
TCGA-A6-6650	1.71780821917808	0	7.490829	4.958615	2.355305	4.868053	6.823327	0.669222002931562	low
TCGA-WS-AB45	5.83561643835616	0	5.617656	4.879049	6.929079	2.538359	13.172694	1.18361194485223	high
TCGA-AA-A00Z	1.83287671232877	0	6.05944	6.490167	2.613425	4.942563	7.084692	0.819801965713977	low
TCGA-AA-3555	2.4958904109589	0	6.452822	7.096197	4.552221	2.307311	12.430448	0.714085341121454	low
TCGA-5M-AATE	3.28767123287671	0	6.263053	7.721151	2.200051	2.585552	7.761251	0.812234803777472	low
TCGA-AA-A024	3.25479452054795	1	4.439768	3.247757	3.179084	2.463287	11.686051	1.51833699653878	high
TCGA-CM-4747	2.08493150684932	0	3.980211	6.864447	4.136152	3.061432	7.311781	1.74479638383211	high
TCGA-G4-6314	2.99452054794521	0	5.743435	9.195971	3.801669	2.889325	2.782597	1.29600320330598	high
TCGA-AA-3930	0.167123287671233	1	5.713346	6.637749	7.063784	7.343613	8.411727	0.894097467013958	low
TCGA-AD-6963	2.28493150684932	0	6.510512	2.592522	2.360011	5.534258	5.906369	1.04713916473952	high
TCGA-DM-A1D6	1.56164383561644	1	5.169996	5.722929	2.219926	2.879365	14.033025	0.764009460812242	low
TCGA-AZ-4315	4.86575342465753	0	5.496944	5.264781	2.576258	2.913232	6.273604	1.35233516100025	high
TCGA-AD-6895	2.09041095890411	0	5.80998	6.593286	6.580475	2.517923	8.958264	1.30143084517867	high
TCGA-A6-2672	3.88767123287671	0	5.388032	5.195047	3.083599	4.117867	2.549665	1.70992700159773	high
TCGA-AA-3510	5.33150684931507	0	5.588806	7.655169	2.321148	5.735978	9.599367	0.619732288928504	low
TCGA-AA-A00K	1.5041095890411	0	5.829238	4.304406	2.277944	7.267784	10.869909	0.611813111531744	low
TCGA-AA-A01I	2.58356164383562	0	6.308006	5.927276	4.523514	6.414847	8.884477	0.71322874932969	low
TCGA-AA-A01Z	3.08493150684932	0	5.240465	6.641935	3.219133	5.876928	7.464634	0.916139068511682	low
TCGA-G4-6588	2.18082191780822	0	6.334179	6.112007	6.561771	2.286855	9.149012	1.20513757400518	high
TCGA-CK-5912	4.09041095890411	1	7.300774	7.744239	2.607069	2.063268	2.892151	0.990834530989705	high
TCGA-AA-3519	0.756164383561644	0	5.173924	4.840039	2.200051	6.897817	10.220322	0.739528536561936	low
TCGA-CM-5344	1.83561643835616	0	5.448586	5.966486	2.967308	7.037041	4.916549	0.979953111993016	high
TCGA-A6-3810	3.04383561643836	0	6.223846	7.441889	2.488094	4.062114	2.569556	1.09942034452687	high
TCGA-A6-4107	2.7041095890411	0	5.190992	6.453403	3.654892	4.033459	7.880503	1.13337559195743	high
TCGA-G4-6295	0.695890410958904	0	6.546191	8.845801	3.434892	2.20846	6.42874	0.869602147104736	low
TCGA-F4-6808	2.80547945205479	0	6.414721	4.561746	2.24119	1.997149	7.438998	1.12600091973088	high
TCGA-D5-5537	3.78356164383562	1	5.769964	6.800157	3.690997	3.021679	4.612517	1.35517887347916	high
TCGA-CK-4948	12.3342465753425	0	5.992371	5.989765	2.407458	8.159657	8.868409	0.54588717754061	low
TCGA-D5-6530	1.7013698630137	0	5.633968	5.891314	2.817638	3.236158	11.072027	0.851941096537129	low
TCGA-G4-6315	5.15890410958904	0	6.482709	6.768325	2.246064	4.556718	10.400055	0.567898596426087	low
TCGA-AA-3562	1.66575342465753	0	5.916264	8.016542	2.336408	2.050037	9.568811	0.799886155854047	low
TCGA-AA-A010	2.91506849315068	0	6.316453	6.751837	8.533758	3.248009	6.855681	1.44635713197391	high
TCGA-A6-2675	3.61917808219178	0	5.920655	7.855627	2.423465	7.163135	10.350158	0.465538508691063	low
TCGA-AA-3532	2.41643835616438	0	5.988597	6.489572	2.395745	6.445527	8.537561	0.633842215089193	low
TCGA-AA-3530	1.58904109589041	0	6.854298	8.556304	2.569446	5.514437	9.070766	0.458075627192862	low
TCGA-NH-A5IV	0.003	0	5.984999	7.922233	3.629896	2.373973	5.197771	1.18329797046303	high
TCGA-CK-4947	1.46301369863014	0	6.711069	5.769931	2.307981	6.972159	11.143185	0.439835414834675	low
TCGA-AA-3554	1.4958904109589	0	5.297829	4.032107	5.355255	2.865765	8.758295	1.64154735562636	high
TCGA-D5-6532	1.52054794520548	0	7.037106	4.976901	2.277374	5.619635	4.30511	0.831521827304012	low
TCGA-AD-6899	0.482191780821918	1	5.820933	5.502357	4.148743	3.424027	6.086011	1.33843324516702	high
TCGA-AD-6901	1.86849315068493	1	5.361461	8.138727	6.181352	3.377136	3.807508	1.6609237732726	high
TCGA-AA-A01P	3.17260273972603	1	5.306885	2.746397	5.570026	2.092989	3.900516	2.90179615237203	high
TCGA-G4-6293	11.0986301369863	0	5.802955	4.612896	2.275414	6.14066	7.822293	0.841955195079731	low
TCGA-DM-A28C	6.78082191780822	1	6.394402	8.885977	2.228145	2.266374	7.251524	0.763400178316186	low
TCGA-AA-3552	1.08493150684932	1	5.903092	5.844138	2.749238	3.287356	7.31198	1.05334234191958	high
TCGA-CM-6166	1.83287671232877	0	6.475241	9.013513	2.444878	4.933269	4.156325	0.731710400218674	low
TCGA-G4-6299	6.21369863013699	0	6.099372	7.946856	7.10162	4.90869	6.649808	1.05665972014904	high
TCGA-AA-3496	0.0849315068493151	0	6.468354	7.902911	3.744922	5.877297	6.612717	0.678470688705703	low
TCGA-G4-6304	4.46849315068493	0	5.825118	5.84423	6.782508	5.71829	4.720301	1.4139995588762	high
TCGA-AY-A8YK	1.56986301369863	0	6.049452	5.845065	2.302363	6.673613	10.040893	0.572945515253305	low
TCGA-DM-A28K	8.18630136986301	0	5.224584	5.580064	3.540177	1.950854	14.248371	0.913761840466959	low
TCGA-AZ-6605	0.435616438356164	1	5.549099	7.336437	4.25504	3.424923	9.751426	0.930399990447295	low
TCGA-AA-3544	1.16712328767123	0	4.759431	2.268606	2.28094	7.07052	9.144995	1.09901766313892	high
TCGA-CM-6676	0.923287671232877	0	6.481882	6.711031	3.155789	8.748639	5.636551	0.581793660538527	low
TCGA-AA-3867	2.0027397260274	0	5.264165	7.940314	2.28885	5.438589	8.813722	0.712026711899841	low
TCGA-CA-6719	1.19178082191781	0	6.358852	9.437051	2.981223	5.707984	3.156368	0.755816911866156	low
TCGA-AA-A02F	3.33150684931507	0	6.299153	7.843191	2.409429	2.984119	8.329593	0.746195995298153	low
TCGA-AA-A03F	0.003	0	3.205376	3.688646	2.90893	3.486094	9.121856	2.11044774068787	high
TCGA-AZ-4615	2.74520547945205	0	6.210291	7.118927	5.26696	1.890003	8.493821	1.12038882326259	high
TCGA-AA-3854	3.0027397260274	0	5.421517	5.401943	3.688517	2.097373	13.577363	0.928685080689285	low
TCGA-AA-A01V	0.0849315068493151	0	5.067299	6.611192	4.55717	3.515737	9.829392	1.12365938220313	high
TCGA-AA-3522	3.08767123287671	0	6.228758	7.258322	2.979373	2.487521	10.551449	0.742411265595132	low
TCGA-D5-6923	1.03561643835616	0	6.387611	6.802027	2.606879	5.790712	2.959927	0.924791817754028	low
TCGA-AZ-6599	0.564383561643836	1	6.067211	6.400649	6.345775	2.413892	13.757774	0.85957394609146	low
TCGA-D5-6922	0.843835616438356	0	7.349286	6.557683	2.418946	6.325325	4.240965	0.636461501002186	low
TCGA-AA-3692	3	1	6.207108	8.005266	2.257235	3.087459	11.02228	0.600550976957354	low
TCGA-4T-AA8H	1.05479452054795	0	5.32251	6.232042	2.200051	2.404708	8.514103	1.11645264146472	high
TCGA-AA-3979	2	0	6.211592	4.568854	2.200051	7.684834	8.029243	0.644234224540797	low
TCGA-A6-A565	1.35342465753425	1	5.752074	3.365427	2.27443	2.423758	12.931052	0.9325951764528	low
TCGA-A6-6780	1.67671232876712	0	7.695087	3.207506	3.202503	6.751072	1.984833	0.950945974875406	low
TCGA-AA-3870	2.4986301369863	0	5.243858	7.574058	6.900014	3.649487	7.544978	1.39643829645396	high
TCGA-NH-A6GC	1.06575342465753	0	4.677518	4.277817	2.910025	3.654336	10.839201	1.21572897104897	high
TCGA-CM-6167	1.24931506849315	0	5.194911	4.109518	5.121464	3.553355	10.675344	1.32725088125574	high
TCGA-AA-3949	2.16712328767123	0	5.175043	3.089836	6.30837	2.004817	10.26936	1.9237017835662	high
TCGA-NH-A8F8	1.4	1	5.252542	7.419664	3.681973	6.346069	5.373753	0.989233960690799	high
TCGA-AA-3516	1.08493150684932	1	4.83091	2.741522	3.56594	2.073106	10.287272	1.72013848907621	high
TCGA-G4-6628	6.64109589041096	0	5.87821	1.568315	2.898589	2.574411	7.856312	1.607594727193	high
TCGA-AD-6964	0.906849315068493	1	5.923307	4.860774	6.346503	3.051356	4.441593	1.930526393504	high
TCGA-AD-6888	1.29315068493151	1	5.605265	4.533993	2.323303	3.794768	6.033448	1.28592227936091	high
TCGA-AA-3514	0.0849315068493151	0	4.26684	6.762279	3.189271	3.340552	6.514029	1.57521014397616	high
TCGA-AY-A69D	1.48767123287671	0	6.521561	5.65762	2.418605	2.584428	7.49635	0.949958466711058	low
TCGA-CM-6172	0.917808219178082	0	6.864118	5.797006	2.399935	6.994493	10.346879	0.451369865594907	low
TCGA-AZ-6600	1.00821917808219	1	5.925681	5.711952	4.016614	4.628395	10.551121	0.804741214721857	low
TCGA-AA-3666	0.167123287671233	1	6.071401	3.742312	3.013247	2.719403	6.71565	1.37425282765984	high
TCGA-CK-5915	0.003	0	7.719257	8.061377	2.200051	4.2712	4.892908	0.584156249312303	low
TCGA-AA-A00L	3.16986301369863	0	6.072483	6.012995	2.200051	5.836633	6.848446	0.768998959373617	low
TCGA-G4-6321	1.84109589041096	0	5.055857	2.983536	2.807473	2.018335	9.780962	1.56910049901329	high
TCGA-AA-3489	0.586301369863014	1	6.307613	8.003819	4.540283	3.559743	4.86252	1.06650806548443	high
TCGA-AA-A01S	0.0849315068493151	0	5.336603	5.449572	2.200051	7.881725	7.61515	0.74460952105626	low
TCGA-DM-A1D7	1.10958904109589	1	5.947308	6.317996	2.250056	2.488273	5.645524	1.17843656721538	high
TCGA-AA-3553	2	0	6.12389	5.934057	2.336332	7.805469	6.908597	0.634269671193091	low
TCGA-AA-3814	0.003	0	5.612856	8.017967	4.19397	5.372879	9.544279	0.720345840242157	low
TCGA-A6-2676	3.57534246575342	1	5.608541	5.119054	7.110456	1.969571	3.579103	2.5664384017295	high
TCGA-F4-6570	0.515068493150685	1	4.908573	5.164769	6.616407	2.185766	7.068701	2.18932694868158	high
TCGA-DM-A1D9	11.6986301369863	0	6.409741	7.970848	2.463428	2.822254	8.496598	0.723989511313781	low
TCGA-CK-4951	5.84657534246575	1	6.24444	4.126959	3.503567	2.169462	5.782913	1.50021020486636	high
TCGA-AA-3956	2.83561643835616	0	6.103805	7.628548	2.64718	4.199176	9.933876	0.638694536399845	low
TCGA-AA-3713	1.58630136986301	0	6.846909	5.133788	5.425075	2.50341	9.954348	0.977623202013271	high
TCGA-AA-3955	1.74794520547945	0	6.216619	6.416315	2.311056	8.546931	7.190357	0.54007150124083	low
TCGA-AZ-6598	4.11780821917808	1	5.956299	5.031182	7.492181	2.100744	11.530836	1.32979903322987	high
TCGA-CM-6163	1.16986301369863	0	6.132815	4.229183	2.598436	3.429736	9.557915	0.945174044875537	low
TCGA-AA-3869	2.25205479452055	1	5.764793	5.836471	3.094179	3.323443	5.498731	1.27920591949812	high
TCGA-AA-3538	2.16712328767123	0	6.039462	6.56646	2.272344	5.594897	9.592776	0.618403045214703	low
TCGA-DM-A1DA	0.624657534246575	1	5.838076	6.701935	3.530536	6.775795	8.640439	0.67788409980917	low
TCGA-AA-3494	0.0849315068493151	0	6.115616	5.842251	2.267071	7.512785	7.211016	0.641000666347244	low
TCGA-CM-6168	1.08219178082192	0	6.775834	6.323349	4.206739	3.278985	10.439094	0.726648833451975	low
TCGA-CK-5914	1.83287671232877	0	6.803158	6.278442	2.200051	6.788107	8.077434	0.52322386550824	low
TCGA-CM-6171	1.16986301369863	0	7.160634	8.706138	9.001946	1.9892	11.454862	0.825805358024836	low
TCGA-AZ-4616	0.427397260273973	1	5.407917	5.954661	6.378987	4.476343	7.874199	1.33582410219604	high
TCGA-AA-A02J	0.419178082191781	1	6.532956	8.408558	2.200051	3.173095	7.568055	0.686276984643224	low
TCGA-D5-6538	1.42739726027397	0	6.779332	8.402522	2.78038	3.516019	6.214537	0.72544081279305	low
TCGA-NH-A6GB	1.3041095890411	0	5.737534	5.009429	3.717175	6.966006	6.396503	0.95056191809494	low
TCGA-A6-2682	1.16164383561644	1	4.972199	5.518851	5.604307	4.514753	9.571517	1.27082489157197	high
TCGA-AA-A02Y	3.33150684931507	0	5.592443	3.876701	2.279408	1.943177	11.003301	1.12351930383216	high
TCGA-AA-A00R	0.0821917808219178	0	5.618345	1.961757	3.110832	2.083495	2.030253	2.73601760596671	high
TCGA-AD-6890	2.04383561643836	0	6.004768	6.126947	3.320296	6.550777	8.123682	0.716109283113379	low
TCGA-AD-A5EK	1.36986301369863	0	5.866379	7.460253	2.497523	4.997392	4.325295	0.956685830153538	low
TCGA-AA-3678	3.91780821917808	0	6.216586	5.258711	2.200051	5.793507	8.931099	0.681381806319896	low
TCGA-G4-6306	3.72328767123288	0	5.516714	6.740985	2.303536	4.979501	7.690139	0.848724214375547	low
TCGA-AA-3812	2.92054794520548	0	3.661923	6.510359	3.251344	5.332044	11.611859	1.04837159832722	high
TCGA-F4-6809	1.1041095890411	1	5.906322	7.197484	4.075173	4.907402	4.327355	1.10829937353045	high
TCGA-A6-A566	2.07671232876712	1	6.175763	5.790533	5.363498	6.415093	8.6513	0.810516446584181	low
TCGA-CA-6715	1.04931506849315	0	6.607875	6.747858	2.369364	4.43679	4.614268	0.872175299648129	low
TCGA-NH-A6GA	0.827397260273973	1	5.691075	7.128796	3.580266	3.196807	7.24504	1.07223686377018	high
TCGA-D5-6536	1.48767123287671	0	4.92754	8.220607	5.386175	2.217851	13.421048	0.933647673089695	low
TCGA-AZ-5407	7.35068493150685	0	5.95395	6.814402	2.988503	2.522511	9.598283	0.883670594693226	low
TCGA-D5-6540	1.34520547945205	0	5.689923	5.414917	5.751356	2.36135	12.223458	1.10486124121582	high
TCGA-AA-3548	2.83287671232877	0	5.063508	5.48191	4.318424	2.061711	6.820186	1.76368983893472	high
TCGA-DM-A282	11.5972602739726	0	6.047356	7.007972	2.320907	3.347145	6.38	0.94683566632631	low
TCGA-AA-3655	5.08493150684932	0	6.548245	2.969064	2.323596	2.901584	8.042017	1.10387266118895	high
TCGA-G4-6297	6.86575342465753	0	5.971404	7.246219	3.023479	2.413526	7.842075	0.980128299424842	high
TCGA-D5-6534	3.60547945205479	0	4.884684	4.921915	5.159973	2.834433	6.332727	1.98786671304717	high
TCGA-CM-6678	0.917808219178082	0	5.561214	7.610493	5.783614	3.552135	8.977038	1.0700632305727	high
TCGA-AA-A01F	2.66849315068493	0	4.733963	5.241445	2.448955	2.038155	3.026698	2.24297217828989	high
TCGA-D5-5540	4.67397260273973	0	5.309461	7.58471	3.019771	4.226619	3.654797	1.27925067127992	high
TCGA-AA-3864	4.41643835616438	0	6.785771	4.602278	2.893645	2.383188	11.088779	0.790347266850499	low
TCGA-AA-3819	2.08493150684932	0	6.024225	6.22399	2.363728	6.181546	10.168753	0.5823788989456	low
TCGA-AA-3531	2.83561643835616	0	4.732766	6.317663	2.298431	5.570991	8.497493	0.943982990801731	low
TCGA-AA-3712	0.003	0	6.325003	7.342097	2.569228	5.026266	9.728053	0.57794955977885	low
TCGA-AA-3837	3.24931506849315	0	5.212185	6.227229	2.470081	3.170554	10.138423	0.961644825800642	high
TCGA-AA-3664	4.5013698630137	0	6.281147	7.627172	2.765916	3.091353	8.199151	0.785110889859846	low
TCGA-AA-3966	0.167123287671233	0	5.464513	7.126098	7.945564	2.528772	12.966494	1.11049314698559	high
TCGA-3L-AA1B	1.3013698630137	0	6.259701	7.955361	4.576153	6.231972	11.201635	0.518387013034774	low
TCGA-AA-A00A	3.16986301369863	0	6.250228	6.181299	6.774103	8.205344	7.068344	0.812756589785596	low
TCGA-DM-A285	0.49041095890411	1	6.588418	5.380554	3.90472	2.421694	7.101776	1.12786970120218	high
TCGA-CM-5349	2.50684931506849	0	6.105387	7.009666	5.675333	3.245172	7.282836	1.14900565872276	high
TCGA-AA-A00J	1.5041095890411	0	6.478128	8.62756	8.35436	2.380605	9.145076	1.06593699396428	high
TCGA-AA-3534	2.41643835616438	0	6.806111	8.899086	3.702477	6.225018	6.154766	0.571359446225111	low
TCGA-G4-6302	0.003	0	4.719311	4.887766	6.68738	3.171185	8.430001	1.934233641506	high
TCGA-AA-3663	0.580821917808219	0	5.748274	3.685929	6.184636	2.127965	11.742273	1.3926076280864	high
TCGA-G4-6626	0.00273972602739726	1	5.979929	7.760088	2.517343	5.427267	4.231507	0.876737672896296	low
TCGA-A6-2681	3.8	0	4.865021	7.64421	2.913195	3.241734	5.346677	1.36179499278882	high
TCGA-AY-6197	1.78630136986301	0	6.228772	5.801967	2.988758	4.4731	8.335982	0.820940872362476	low
TCGA-AY-6386	1.48493150684931	0	6.096583	6.110874	2.682581	2.397774	10.75598	0.822602782684206	low
TCGA-CM-4744	1.66849315068493	0	5.339581	4.278248	2.376515	6.675958	5.850256	1.07546234852359	high
TCGA-AD-A5EJ	0.003	0	5.65036	4.665757	5.949533	2.095613	10.702485	1.39300079929464	high
TCGA-CM-4748	2.16986301369863	0	5.280749	6.884629	4.535957	4.872824	11.361085	0.811260855978564	low
TCGA-D5-5541	4.66027397260274	0	6.67563	8.441343	3.328459	4.869796	3.568475	0.827148804965339	low
TCGA-NH-A50U	0.915068493150685	1	5.687127	5.144217	5.345849	7.240625	3.050446	1.35469704626717	high
TCGA-AA-3684	0.003	0	3.756533	4.034583	4.746843	7.045983	11.124244	1.25719625760765	high
TCGA-A6-6652	2.05753424657534	0	6.23092	8.412033	2.343822	3.005673	2.865164	1.08102209114933	high
TCGA-CM-5868	1.41917808219178	0	6.423271	6.616535	3.350109	4.946204	5.456072	0.889908931945355	low
TCGA-AZ-6606	0.978082191780822	1	5.804874	6.196611	4.292404	3.802645	8.11485	1.0572621285701	high
TCGA-G4-6323	1.14794520547945	0	5.890391	7.261588	2.457745	2.609346	9.480354	0.827472301564157	low
TCGA-F4-6856	2.94246575342466	0	5.770118	3.316592	2.961585	2.148247	12.22385	1.06707424620986	high
TCGA-AA-3688	1.58356164383562	0	5.602124	5.981199	2.200051	5.360188	8.918593	0.774227360020145	low
TCGA-AA-3525	0.00273972602739726	0	5.090004	6.018375	5.573043	2.012155	12.109051	1.24572851354833	high
TCGA-AY-4070	1.35890410958904	1	5.484336	6.261532	7.002552	3.013685	9.405996	1.37976388449715	high
TCGA-CA-5254	1.05753424657534	0	6.032038	7.259716	3.093277	3.219459	3.656009	1.22850948339424	high
TCGA-QL-A97D	1.82465753424658	0	5.916809	4.727426	2.966288	2.571998	6.018729	1.39338037029817	high
TCGA-AA-A02R	1.83561643835616	1	5.4989202	6.2785837	7.2236819	2.4898072	4.8414945	2.07445471851638	high
TCGA-CK-6751	1.41917808219178	0	6.115266	5.759932	2.986826	5.607452	11.891593	0.57940976016166	low
TCGA-AA-3696	0.419178082191781	1	6.761959	7.576056	4.352148	3.037023	8.70175	0.771083171209538	low
TCGA-AZ-6601	8.33424657534247	1	6.322982	7.750035	5.025709	5.819991	9.182345	0.65310137638054	low
TCGA-AA-3556	1.91780821917808	0	6.536246	5.354037	2.721126	2.031419	11.998089	0.749038366929944	low
TCGA-DM-A1D4	7.72876712328767	1	5.411793	6.584195	2.430273	4.694636	10.703258	0.730564816781557	low
TCGA-AA-3975	2.83835616438356	0	5.37721	6.288751	2.414132	5.940934	9.68609	0.721248838436795	low
TCGA-F4-6460	2.66301369863014	1	4.764776	5.826563	2.388137	2.986274	9.844341	1.14735428719191	high
TCGA-AZ-4308	9.10684931506849	0	3.187619	4.6526	2.536031	7.356726	10.424451	1.17170411819748	high
TCGA-AY-5543	2.75068493150685	0	5.702115	5.615921	2.817297	2.732705	3.085691	1.64637336525069	high
TCGA-AA-3848	0.838356164383562	1	3.936664	6.794614	2.200051	3.938254	9.016569	1.22799051116336	high
TCGA-AA-3667	1.16712328767123	0	4.10181	4.371463	2.808191	3.846009	7.685475	1.70946636522219	high
TCGA-AA-3866	1.41917808219178	0	6.479267	5.506712	2.506734	4.355189	5.233542	0.975820628137293	high
TCGA-NH-A8F7	1.48767123287671	0	6.322641	5.821832	2.573131	7.369936	6.319059	0.678919940249482	low
TCGA-AZ-4323	0.117808219178082	1	5.376122	4.18656	7.107253	2.969976	7.247635	2.02487808130717	high
TCGA-DM-A280	0.646575342465753	1	5.869939	4.48915	3.15011	6.540879	9.510244	0.759983311317864	low
TCGA-A6-2679	3.74246575342466	0	2.589116	5.213217	2.517921	5.402648	10.671126	1.52969381617388	high
TCGA-AA-3502	2.91780821917808	0	5.258922	6.454303	2.748699	2.883721	12.500836	0.820364599587611	low
TCGA-AA-3693	0.003	0	6.308706	5.847727	2.200051	7.672136	3.705433	0.779930618523099	low
TCGA-F4-6459	0.717808219178082	1	6.865614	4.333733	2.630697	6.483079	3.23304	0.939099548817461	low
TCGA-DM-A1D0	10.8876712328767	0	6.030103	2.986758	2.62901	3.980361	2.352931	1.7657000506886	high
TCGA-AA-3841	3.07945205479452	0	3.853115	5.593448	2.75271	2.179507	9.889163	1.61917382817073	high
GSM971959	4.27397260273973	0	5.232982	8.195799	4.198089	3.40847	9.114232	0.973767433391357	high
GSM971960	6.08219178082192	0	6.215552	9.475798	2.349469	3.541646	9.55885	0.566478440622228	low
GSM971961	2.63013698630137	1	4.4901281	4.3162274	4.3629678	3.2461668	2.4771713	2.77880227398272	high
GSM971966	5.17808219178082	0	5.8981946	6.7547843	3.4955688	2.9028664	2.2935371	1.56511655245167	high
GSM971970	7.06849315068493	0	5.813606	6.522966	7.894784	3.038094	7.204149	1.57437245462973	high
GSM971972	6.16438356164384	0	6.378447	6.732674	2.608711	5.983885	7.95616	0.628105461320407	low
GSM971974	4.6027397260274	0	5.779263	6.715672	2.655961	2.505348	10.988995	0.81678005249635	low
GSM971976	2.95890410958904	0	6.579229	6.270998	2.227309	10.216017	4.569918	0.514931494239258	low
GSM971977	4.02739726027397	0	5.677649	6.135118	7.915275	2.529698	10.534433	1.37902644617104	high
GSM971978	8.95890410958904	0	5.872689	6.836563	3.226018	4.26065	7.080104	0.933898621289694	low
GSM971980	4.84931506849315	0	5.98179	2.787737	5.646039	2.768686	9.880879	1.4749081218858	high
GSM971982	3.45205479452055	1	5.719737	5.852666	5.353855	2.909717	2.671078	1.99015395211206	high
GSM971983	7.15068493150685	0	5.546228	5.493519	5.969234	3.031208	8.235394	1.4610864436319	high
GSM971984	6.65753424657534	0	6.47616	5.060884	6.509246	5.567355	5.217702	1.23921963743752	high
GSM971986	5.58904109589041	0	3.65181	8.759161	3.990587	2.631138	8.067559	1.55714181739568	high
GSM971990	0.986301369863014	1	6.549897	8.934555	2.602581	2.9313	9.08441	0.615467547781519	low
GSM971991	4.52054794520548	1	6.049841	8.303237	2.979088	2.848976	1.690052	1.33005556932951	high
GSM971992	1.64383561643836	1	5.836469	7.291461	2.347172	5.55253	3.843575	0.948932464277138	low
GSM971993	4.6027397260274	0	6.704333	5.897567	2.259727	6.425834	9.227728	0.52897177553152	low
GSM971995	2.05479452054795	0	6.108092	4.650624	2.440275	5.716732	10.966724	0.649957830343185	low
GSM971997	7.31506849315068	0	5.769196	5.599531	6.306877	2.728786	11.981144	1.09479193960776	high
GSM971998	1.89041095890411	1	6.129004	4.871807	3.018136	5.03956	10.708152	0.723575424218736	low
GSM972003	2.21917808219178	1	5.795739	4.877851	3.919608	3.724123	9.119178	1.07935827598095	high
GSM972006	1.89041095890411	1	5.811947	6.58226	2.384749	2.611855	7.521159	1.03122570482884	high
GSM972007	0.164383561643836	1	4.961335	6.290799	5.923928	3.378835	9.743178	1.34770746397644	high
GSM972008	5.91780821917808	1	4.898983	2.168973	4.191739	3.176919	2.16952	3.09228342102641	high
GSM972009	0.821917808219178	1	4.974052	5.595454	5.402006	3.407337	11.022123	1.24112529910706	high
GSM972010	3.78082191780822	1	6.883384	4.904256	2.095909	7.635107	6.983253	0.57391185765709	low
GSM972011	1.64383561643836	1	3.948815	7.411781	4.893992	3.202125	2.70218	2.48296803796693	high
GSM972012	8.3013698630137	0	6.692981	6.590668	2.298405	3.404167	9.041716	0.683146366775248	low
GSM972016	1.31506849315068	1	5.676908	3.903604	2.763111	2.818096	10.50974	1.08686823630331	high
GSM972017	3.53424657534247	0	5.759933	5.964287	4.561975	3.765724	4.803361	1.4352132959568	high
GSM972018	9.61643835616438	0	5.357172	9.011943	1.840352	5.182817	5.083983	0.830551397544442	low
GSM972019	2.05479452054795	1	5.107251	4.175103	4.908271	2.4752	7.756658	1.83550287806211	high
GSM972021	3.04109589041096	1	5.906064	9.11975	4.691243	3.150424	7.275448	0.935436009650984	low
GSM972025	4.35616438356164	0	6.42127	6.710797	1.696976	4.058476	10.813924	0.564577636844981	low
GSM972026	2.79452054794521	1	4.940066	3.459032	3.339015	3.541788	3.320647	2.26039328877453	high
GSM972027	7.72602739726027	0	5.732521	5.900145	2.344163	2.663801	4.032929	1.43941290916547	high
GSM972028	6.41095890410959	0	5.889331	7.654519	4.038498	5.239854	10.56649	0.644821720431138	low
GSM972029	2.95890410958904	0	5.595911	5.72804	1.903566	3.701061	9.126663	0.897390412011038	low
GSM972032	4.93150684931507	0	6.590474	9.215858	3.890576	3.029011	7.339127	0.743775144910841	low
GSM972034	4.10958904109589	0	6.161338	4.757274	5.13569	2.801903	8.726922	1.24050286077756	high
GSM972039	4.27397260273973	1	3.720427	3.532229	2.701952	3.907204	3.086676	2.8112429243104	high
GSM972040	5.17808219178082	0	6.410652	7.868856	2.711256	5.812349	4.106236	0.772811464722018	low
GSM972041	4.52054794520548	0	6.753685	7.580975	2.829083	2.920024	4.270857	0.96680034692839	high
GSM972042	4.19178082191781	0	6.269237	5.719253	2.719712	8.436882	10.678665	0.455209796302377	low
GSM972047	2.71232876712329	0	6.283709	7.745761	6.920069	3.749242	8.746044	0.970569820839043	high
GSM972048	2.46575342465753	0	6.269237	6.571917	2.324296	5.305522	7.805087	0.69132699535291	low
GSM972049	2.13698630136986	0	6.294378	6.199155	2.497494	2.167508	12.409482	0.692688018578753	low
GSM972050	1.56164383561644	0	6.082797	6.532744	2.452716	2.822831	11.542173	0.705929292635063	low
GSM972058	4.93150684931507	0	5.656149	6.335342	6.367397	2.744559	9.21658	1.30281938401366	high
GSM972059	4.84931506849315	0	3.394963	3.806891	6.427879	2.998964	7.095705	3.22211471248392	high
GSM972061	3.53424657534247	1	4.790768	8.276485	5.922687	7.053091	4.137627	1.2534985360609	high
GSM972062	1.89041095890411	1	5.262497	4.599807	2.069169	6.637405	10.424137	0.739303773837383	low
GSM972063	5.75342465753425	0	5.671911	7.801777	2.183883	3.526459	9.259915	0.756135448392187	low
GSM972064	1.80821917808219	1	4.437699	3.802918	4.790563	2.904261	3.460177	2.92462190526784	high
GSM972066	4.02739726027397	0	5.738472	8.124342	2.31472	3.516407	8.080472	0.799545771550383	low
GSM972068	1.80821917808219	1	3.719887	6.815894	5.09594	2.992907	4.493138	2.50561822517527	high
GSM972070	5.58904109589041	1	6.173328	5.900879	1.904364	2.98955	11.52122	0.688885442772449	low
GSM972073	13.3972602739726	0	5.496705	6.48562	4.83621	5.876	8.749769	0.9011188641548	low
GSM972075	3.61643835616438	1	5.589119	4.828151	2.769183	3.205848	6.647766	1.31837291297116	high
GSM972077	2.54794520547945	1	3.375453	7.555748	2.608291	3.283279	9.792098	1.36570335916694	high
GSM972078	11.9178082191781	1	5.382147	6.464683	2.382506	3.379402	8.58035	0.989109567558171	high
GSM972079	13.8082191780822	0	4.330374	6.425926	4.766636	3.551579	10.813924	1.28270587519296	high
GSM972080	13.5616438356164	0	5.52164	6.768545	4.424784	2.523979	9.702463	1.09422042487381	high
GSM972081	2.13698630136986	0	5.732521	6.110799	2.362274	5.16692	10.75495	0.666897913186615	low
GSM972082	10.8493150684932	1	4.813114	5.063163	4.650016	3.288113	12.335005	1.16741557908035	high
GSM972088	6.49315068493151	0	5.831558	5.265169	2.531439	3.135002	11.120183	0.844467961490083	low
GSM972090	5.67123287671233	0	6.734302	6.354945	2.660956	2.760986	7.233485	0.867488812819137	low
GSM972091	5.75342465753425	0	6.374947	6.372874	3.194894	3.288973	9.893428	0.765460103807793	low
GSM972092	3.86301369863014	0	5.426501	3.839829	2.520818	2.870561	4.162339	1.82735953633173	high
GSM972094	5.01369863013699	0	6.626896	8.300483	5.362533	2.759036	6.766965	0.962595906463004	high
GSM972096	1.23287671232877	0	6.37694	7.507035	2.437662	3.104138	9.096603	0.705219049942705	low
GSM972097	0.986301369863014	1	2.770825	3.064119	4.30006	2.361926	4.096749	4.50596180752665	high
GSM972098	1.23287671232877	1	5.407787	4.873471	2.492195	2.594612	7.83971	1.30259797857587	high
GSM972099	1.23287671232877	0	6.56699	8.514132	2.346948	2.940153	4.446515	0.883116319458525	low
GSM972100	2.05479452054795	0	6.133547	3.100933	5.906823	7.224559	10.141998	0.893799104905566	low
GSM972102	3.78082191780822	0	6.096825	4.583003	3.596769	3.146031	11.52122	0.887105395413784	low
GSM972104	3.36986301369863	0	5.602685	7.996873	4.795153	4.307898	11.542173	0.724725787850416	low
GSM972108	8.46575342465753	0	5.997386	8.413582	2.297404	5.075898	4.528695	0.819982936261448	low
GSM972109	2.95890410958904	0	6.630333	5.354727	3.757624	6.712101	4.657984	0.872298619107118	low
GSM972112	2.63013698630137	1	6.289501	5.990412	5.925229	2.876599	12.007107	0.890830358710727	low
GSM972114	3.78082191780822	0	6.325756	7.917245	4.528978	2.939297	11.172941	0.706378205873733	low
GSM972116	2.38356164383562	1	6.318502	3.785351	2.105672	3.076756	8.984613	0.977100282557758	high
GSM972118	2.46575342465753	0	6.392795	4.673019	3.295282	2.046425	9.613846	1.02939586653931	high
GSM972119	3.04109589041096	0	6.306928	7.165731	2.045643	6.345584	3.213818	0.811519427282549	low
GSM972120	2.95890410958904	0	6.496391	3.864279	2.906952	6.491888	6.566185	0.849731080625604	low
GSM972121	2.87671232876712	0	5.903561	3.638578	2.110293	2.770603	10.058012	1.03987818374284	high
GSM972125	5.58904109589041	0	5.797412	6.49695	2.01588	3.007141	11.044959	0.746974428014273	low
GSM972126	5.17808219178082	0	6.164536	7.2682	2.255494	7.975274	4.075376	0.675685393597848	low
GSM972127	6.98630136986301	0	6.215552	4.642129	2.457407	6.269526	11.10826	0.594782414675005	low
GSM972128	7.64383561643836	0	5.694289	6.054691	3.731698	6.006243	6.792252	0.935614381863504	low
GSM972129	0.904109589041096	0	6.145542	4.632306	2.117083	2.213245	11.313022	0.864444185405844	low
GSM972131	7.06849315068493	0	6.034167	5.893382	6.502451	3.180502	3.492468	1.84320192122554	high
GSM972132	5.01369863013699	1	6.21968	9.503343	2.157275	2.379283	10.118484	0.597566843866333	low
GSM972133	4.35616438356164	1	6.094124	3.606294	2.210917	6.986932	11.218155	0.607997406694285	low
GSM972134	1.15068493150685	1	5.486176	9.462001	2.94014	3.092521	9.535762	0.741491109881221	low
GSM972137	10.6027397260274	0	7.220904	7.776285	2.298	8.53072	5.478987	0.428432150518206	low
GSM972138	4.35616438356164	1	7.10917	3.653407	2.280828	3.248146	9.408621	0.789320905439289	low
GSM972140	14.1369863013699	0	5.72463	8.567825	5.007246	4.705456	7.960526	0.857296890689194	low
GSM972143	12.6575342465753	0	7.178922	9.014625	2.206673	2.282604	3.608549	0.819703837744926	low
GSM972144	9.94520547945205	0	6.489038	6.265229	2.34577	5.494725	8.59705	0.624020988044364	low
GSM972145	11.0958904109589	0	6.440727	5.220294	2.178538	6.291835	11.133674	0.521671156642033	low
GSM972146	5.42465753424658	0	6.373995	7.459556	3.493141	2.71028	11.676331	0.659417219912511	low
GSM972147	11.5068493150685	0	6.38298	4.792187	2.142961	7.928095	5.327179	0.72221352638071	low
GSM972150	8.95890410958904	0	6.255189	5.674859	2.240136	5.368957	11.044959	0.580520719501115	low
GSM972151	6.32876712328767	0	5.919634	7.913983	2.144734	3.451259	8.423726	0.754508025098134	low
GSM972152	4.6027397260274	0	7.191705	8.076285	2.402226	9.028035	8.001982	0.333662257770874	low
GSM972153	5.42465753424658	1	6.298946	7.577765	2.168352	3.051902	9.074683	0.70380555685079	low
GSM972154	3.61643835616438	1	6.606069	6.981711	2.369127	2.757631	7.280631	0.824686663068733	low
GSM972156	9.20547945205479	1	6.643116	3.565626	2.112113	5.285444	9.947659	0.690078329621262	low
GSM972157	9.6986301369863	0	6.048477	6.377441	2.411628	6.650892	7.10948	0.689457398185345	low
GSM972163	3.36986301369863	0	6.656072	5.505544	2.127556	6.805355	11.187373	0.455612547040251	low
GSM972164	5.67123287671233	1	6.361635	7.842259	2.949491	2.494527	3.658789	1.14450856852757	high
GSM972165	7.15068493150685	1	5.617517	7.804786	2.379497	3.32196	10.214813	0.738552992786199	low
GSM972168	0.657534246575342	1	6.020205	5.428781	4.68492	3.059314	9.852115	1.04569073368543	high
GSM972172	0.410958904109589	1	5.588008	5.691509	3.671394	3.474829	6.353414	1.30727401119094	high
GSM972173	2.13698630136986	1	4.442845	5.269663	2.414667	3.892916	8.794514	1.29164109637843	high
GSM972175	3.53424657534247	1	5.186111	6.276221	2.440489	2.923857	8.137495	1.14506619717526	high
GSM972176	2.95890410958904	1	4.582754	6.075684	6.485963	3.131636	11.056849	1.45963651927277	high
GSM972177	1.80821917808219	1	5.55419	4.243828	2.224033	3.387068	8.208856	1.17071012245374	high
GSM972179	1.47945205479452	1	3.981087	6.863373	2.280628	2.814833	3.104328	2.11856709065462	high
GSM972181	2.79452054794521	1	3.464316	6.40451	5.91166	3.081986	4.308709	2.96204898837791	high
GSM972182	4.76712328767123	1	5.17117	4.977072	2.539629	3.517579	10.763366	1.00500855809705	high
GSM972184	3.20547945205479	1	5.277796	4.294783	4.82739	2.464062	4.310721	2.24798725627955	high
GSM972185	3.20547945205479	0	5.441535	7.401819	2.415887	3.267923	5.349333	1.1610737692802	high
GSM972187	4.02739726027397	0	6.577607	6.397993	4.952236	3.544724	5.086894	1.17098331294012	high
GSM972190	8.87671232876712	0	5.831973	6.000214	2.783499	7.010475	5.480446	0.843820891986235	low
GSM972192	12.986301369863	0	5.197795	7.013381	3.71164	4.284146	9.246136	0.952498786998744	low
GSM972196	6	0	4.924208	6.827595	6.150197	3.297674	6.053141	1.75763804012207	high
GSM972197	4.10958904109589	0	5.515022	4.553192	6.449956	3.131363	12.25717	1.21488405209169	high
GSM972198	4.68493150684932	0	6.678257	4.929231	2.182491	9.348733	9.018564	0.439120802636181	low
GSM972199	5.42465753424658	0	5.686938	8.317582	6.76494	7.419092	7.161783	0.826789434040522	low
GSM972201	5.50684931506849	0	4.92328	4.940383	4.491297	3.467168	4.381566	2.02993580603809	high
GSM972202	4.35616438356164	0	6.435658	6.424125	2.325756	6.635268	8.835918	0.546428935495998	low
GSM972203	4.43835616438356	0	4.941032	6.077677	2.272158	4.829106	6.985788	1.10302513404251	high
GSM972204	3.61643835616438	0	6.338369	7.476586	2.228517	2.94346	3.187505	1.11295136383909	high
GSM972205	2.87671232876712	1	5.60607	7.023239	2.332104	2.60563	7.656258	1.02813613343332	high
GSM972210	3.78082191780822	1	5.54966	8.451321	2.841207	6.407552	3.90619	0.873683346733581	low
GSM972211	4.68493150684932	0	6.367002	7.745761	2.466829	2.982406	4.153687	1.01891174039992	high
GSM972213	0.0821917808219178	1	6.377671	3.356232	7.075706	3.037814	5.759385	1.89767569153913	high
GSM972217	5.75342465753425	0	5.310088	7.48864	2.26094	3.851915	6.055307	1.05178716119398	high
GSM972222	4.68493150684932	0	6.495859	2.658467	3.778148	2.953464	5.144477	1.5952840669264	high
GSM972227	1.64383561643836	1	6.291881	6.247353	2.909452	3.15566	12.990973	0.619349118474806	low
GSM972232	1.72602739726027	0	5.039654	8.21282	3.924652	6.952682	5.131312	0.949807394121204	low
GSM972235	0.575342465753425	0	5.946896	9.717047	2.726337	2.074175	5.009437	0.991806810532739	high
GSM972237	2.05479452054795	0	6.144636	7.444157	2.716798	2.391798	4.857846	1.13145375930575	high
GSM972241	1.3972602739726	1	6.610962	5.187422	2.871787	7.245322	5.449269	0.741266734495595	low
GSM972242	1.3972602739726	0	6.428436	8.53277	6.031269	3.365043	8.723261	0.848088356745791	low
GSM972243	0.164383561643836	0	5.759152	8.261195	3.39719	5.458256	4.487034	0.927611824088445	low
GSM972246	0.003	0	5.57826	9.032214	2.778877	2.908051	6.984502	0.917662194791353	low
GSM972250	0.986301369863014	0	7.133047	6.232882	2.816038	7.785937	3.82367	0.636400130853691	low
GSM972252	1.31506849315068	0	6.312803	7.434858	2.500161	2.760695	3.974118	1.1019150177116	high
GSM972254	1.15068493150685	0	4.660832	6.460033	5.799975	2.86107	4.239335	2.25105489323966	high
GSM972256	1.56164383561644	0	5.283951	4.066835	2.729432	7.514292	8.732516	0.846357792806746	low
GSM972260	1.06849315068493	0	4.365699	7.050237	2.472096	2.368043	9.099196	1.28319565511831	high
GSM972261	0.575342465753425	1	6.262077	5.35821	7.061199	3.18491	7.682932	1.39365809040051	high
GSM972263	6.24657534246575	0	5.74365	2.890627	2.576211	6.010049	10.418591	0.847671472414635	low
GSM972265	4.93150684931507	0	4.804237	6.602993	8.039645	3.236789	10.708152	1.5182108440279	high
GSM972266	1.64383561643836	1	6.114826	6.43052	4.846726	7.178911	4.415584	0.952537453654801	low
GSM972268	3.94520547945205	0	6.021477	4.019974	2.990795	3.552161	12.776834	0.79085580838961	low
GSM972269	6.49315068493151	0	5.653331	3.241964	2.851036	2.453672	8.849553	1.37019844643968	high
GSM972270	5.34246575342466	0	5.635398	7.115686	5.211792	2.541748	9.641558	1.10222420779041	high
GSM972271	1.15068493150685	1	5.204744	7.805764	3.302076	2.203963	4.213331	1.53886652761206	high
GSM972272	1.23287671232877	1	5.818147	6.95152	3.242569	2.615956	4.474019	1.34155762739713	high
GSM972274	4.68493150684932	0	5.141003	4.623826	7.101806	2.756782	6.776896	2.18054079998843	high
GSM972276	3.53424657534247	0	5.287065	5.128144	5.102067	5.309446	6.689661	1.34651715851857	high
GSM972278	3.6986301369863	0	5.398038	6.103089	6.54303	3.882829	9.445832	1.26087221787083	high
GSM972281	4.6027397260274	0	6.777371	5.016165	2.968202	3.218204	5.959098	1.04141745985839	high
GSM972282	4.19178082191781	0	6.855544	4.613503	2.767303	3.088638	6.167357	1.03906757412927	high
GSM972284	2.21917808219178	1	6.210891	7.641384	3.162435	2.563094	4.282417	1.16419686871358	high
GSM972286	3.04109589041096	0	6.350174	5.799313	6.526831	3.843612	10.966724	0.92089748110159	low
GSM972287	3.53424657534247	0	5.588008	5.597851	5.976125	2.670674	11.795413	1.13631050570517	high
GSM972289	1.3972602739726	1	6.662281	6.112032	2.690062	2.604769	7.875435	0.874433780376527	low
GSM972291	2.63013698630137	0	5.719737	5.750416	2.985566	7.287433	8.403239	0.703117381356037	low
GSM972292	2.05479452054795	0	6.109011	7.004174	7.93577	3.087537	9.815842	1.15280030589206	high
GSM972293	4.10958904109589	0	4.301871	7.173959	4.405903	3.160944	8.755368	1.42608850891531	high
GSM972294	2.05479452054795	0	5.305266	2.274816	6.63902	2.667398	4.237342	3.0343974585096	high
GSM972296	1.80821917808219	0	5.933644	7.765699	2.746536	6.646499	12.09237	0.442790536015235	low
GSM972298	0.73972602739726	0	5.64613	5.903138	6.499562	2.952892	12.064543	1.08373976162962	high
GSM972300	3.36986301369863	0	6.942901	5.883587	3.062889	2.656766	12.831224	0.588349680324029	low
GSM972306	4.6027397260274	0	6.0837	7.192219	2.697282	4.691606	8.634752	0.703490401886014	low
GSM972309	7.80821917808219	0	7.2904908	6.2605619	2.3904357	6.812077	8.664944	0.451635223822938	low
GSM972310	2.05479452054795	0	6.268742	5.491535	4.854551	2.818382	8.074576	1.1622937580768	high
GSM972313	7.47945205479452	1	6.608777	5.897567	4.298473	7.813768	3.724038	0.840094854174467	low
GSM972315	6.9041095890411	0	6.320871	6.384802	2.447471	6.187133	9.131895	0.581632062985068	low
GSM972318	2.95890410958904	1	5.202402	9.708906	3.449506	2.932958	7.519507	0.956294883796783	low
GSM972319	6.41095890410959	1	6.208545	4.67059	2.338829	5.530303	5.684736	0.952541479878199	low
GSM972320	4.76712328767123	1	6.180687	5.031432	2.068389	5.295173	8.874014	0.731850073248889	low
GSM972324	6.73972602739726	0	6.042735	7.657997	3.061616	4.350448	10.859026	0.613873747525125	low
GSM972325	5.83561643835616	0	5.995654	6.312608	4.599623	3.801936	10.905772	0.830101342298056	low
GSM972327	6.82191780821918	0	5.412045	2.513724	2.725141	3.235928	12.523808	1.07617152980186	high
GSM972329	6.41095890410959	0	5.572524	4.59078	3.219921	4.64109	11.420652	0.849098621577762	low
GSM972331	6.16438356164384	1	7.127373	4.487757	2.626661	2.716069	3.564719	1.22817264146528	high
GSM972332	7.15068493150685	0	5.808731	6.726737	6.54303	3.352983	7.091	1.36023980008917	high
GSM972335	3.78082191780822	1	5.253935	3.958	2.114519	3.340171	8.155978	1.29027010768042	high
GSM972337	3.36986301369863	1	5.098445	4.078918	5.596669	2.618994	9.709525	1.66725498592958	high
GSM972339	6.24657534246575	0	6.540356	7.77438	2.512263	2.740405	5.545953	0.902168698654532	low
GSM972340	6.9041095890411	0	6.092319	7.151291	2.317587	8.50961	4.717712	0.631060067728667	low
GSM972341	5.67123287671233	0	6.468986	8.134359	2.31451	6.413828	4.835425	0.643696823786009	low
GSM972342	2.3013698630137	0	4.917057	5.028086	2.448683	4.23037	8.243323	1.19027558224044	high
GSM972343	4.27397260273973	1	5.584956	6.878252	3.442934	4.901753	4.830012	1.1283911766045	high
GSM972344	6.16438356164384	0	5.700478	8.525742	5.015197	2.481213	5.824756	1.26565121556392	high
GSM972345	3.45205479452055	1	4.250928	6.128576	5.333773	2.74151	4.379515	2.46790667223329	high
GSM972347	0.575342465753425	0	5.902723	5.520029	2.416301	7.944566	6.198457	0.726475295900669	low
GSM972348	5.0958904109589	0	6.539281	7.784006	2.198545	2.486659	7.915137	0.754348381160334	low
GSM972350	0.73972602739726	1	6.951915	7.62129	2.218398	2.99781	11.120183	0.518470469992877	low
GSM972351	1.97260273972603	0	6.593686	4.041808	2.351278	8.523715	10.383923	0.480446331966107	low
GSM972352	11.4246575342466	0	4.701161	7.413366	2.354546	7.303853	5.791208	0.897304427999337	low
GSM972353	10.9315068493151	0	6.66286	3.963538	2.714928	3.136365	5.220684	1.22662027257387	high
GSM972354	7.80821917808219	1	6.802261	6.298031	5.246701	3.778823	4.877771	1.13732842196071	high
GSM972355	2.79452054794521	1	5.77765	7.585312	6.28239	5.491011	8.491062	0.907990979780761	low
GSM972356	4.35616438356164	1	6.385875	7.889571	2.531023	8.721049	6.296328	0.487423391444574	low
GSM972358	6.65753424657534	0	6.66397	8.510768	2.061431	6.296561	8.357209	0.451904070327897	low
GSM972360	11.5890410958904	0	6.187145	8.191946	2.850229	1.69365	6.699788	0.98803885039555	high
GSM972369	8.38356164383562	1	4.505726	2.470224	1.917126	2.982406	4.378931	2.38587507341019	high
GSM972370	5.83561643835616	1	6.241747	3.164637	2.204227	2.002143	12.28305	0.918336692452221	low
GSM972375	9.61643835616438	0	5.491669	7.256264	5.951722	4.735228	5.719105	1.2943860953761	high
GSM972379	7.80821917808219	0	6.442748	5.039341	2.077902	4.133695	6.669414	0.909416870458667	low
GSM972383	7.56164383561644	0	6.052512	5.082781	2.01588	8.606056	11.770293	0.434521624099085	low
GSM972384	8.71232876712329	1	5.651082	7.287299	1.987985	3.653442	4.457902	1.1100566796254	high
GSM972385	5.17808219178082	0	5.476336	5.845966	2.686136	5.756807	3.51646	1.21247080235807	high
GSM972391	4.27397260273973	1	5.227301	6.439301	6.239223	3.458955	7.646326	1.48651238748283	high
GSM972392	3.61643835616438	1	5.821799	4.359999	2.867091	7.53039	6.475136	0.867137071565613	low
GSM972395	12.0821917808219	0	6.126789	7.937751	2.341082	5.090728	8.977908	0.594001158472838	low
GSM972398	5.26027397260274	1	6.40174	6.47757	2.587272	7.881892	5.768113	0.623999303920518	low
GSM972401	0.003	1	4.866764	3.813901	5.507133	2.288451	8.721353	1.99372103646697	high
GSM972409	8.54794520547945	0	3.798497	5.650933	5.810824	2.640022	4.116253	3.0701308521432	high
GSM972410	7.47945205479452	0	3.811628	7.134145	2.460445	6.73009	5.351782	1.25599428643163	high
GSM972411	10.2739726027397	0	6.855544	6.98895	2.028569	7.321252	4.998624	0.573000369926985	low
GSM972412	0.657534246575342	1	5.502255	4.49907	6.067158	3.073675	11.187373	1.29487340306397	high
GSM972418	5.75342465753425	0	6.204834	4.565841	2.434236	8.432854	3.885887	0.834707214693566	low
GSM972420	0.493150684931507	1	4.226306	3.569978	5.771656	3.466615	10.113559	1.94596099760153	high
GSM972421	2.3013698630137	0	5.092337	5.811409	2.376076	3.683553	4.310993	1.50282285882997	high
GSM972423	3.28767123287671	0	5.92177	4.188733	2.271339	6.927093	11.652399	0.588962327679549	low
GSM972424	8.54794520547945	0	5.350452	6.641878	2.137572	3.825644	10.731296	0.783360451759933	low
GSM972425	4.84931506849315	0	4.725001	5.085979	5.531608	3.368956	11.120183	1.38727048154114	high
GSM972428	4.52054794520548	0	5.108537	7.459556	2.706317	3.164286	3.865107	1.44673600673972	high
GSM972429	5.0958904109589	0	4.381132	7.062273	6.083044	2.604769	11.676331	1.36770475337694	high
GSM972431	4.43835616438356	0	5.689577	6.988343	3.946705	3.519892	8.603742	0.977638680592598	high
GSM972432	4.52054794520548	0	5.446858	6.582746	2.379105	6.08194	10.763366	0.626795619546453	low
GSM972433	1.31506849315068	1	4.701161	2.721116	3.977299	5.679563	3.551976	2.14023728560851	high
GSM972436	1.47945205479452	1	6.177009	3.392898	3.087665	8.025959	3.861018	1.02298995065638	high
GSM972438	2.46575342465753	1	5.576763	3.415383	6.532797	2.461615	8.341627	1.91004746894479	high
GSM972439	0.164383561643836	1	5.948624	7.587885	2.216829	3.214769	9.159335	0.750922895724851	low
GSM972441	5.58904109589041	0	5.458274	5.702411	2.831555	2.79143	12.231147	0.865980156169615	low
GSM972442	0.493150684931507	1	6.097766	7.483018	2.170797	2.984897	8.387317	0.789780068921653	low
GSM972443	3.94520547945205	0	6.618165	5.158677	5.693401	8.332422	8.632965	0.655868016567345	low
GSM972445	2.87671232876712	0	5.909879	6.253406	3.476503	2.792238	4.204793	1.42565434733651	high
GSM972447	2.54794520547945	0	5.064101	4.099831	6.27999	3.133057	11.280336	1.49612323174255	high
GSM972449	3.36986301369863	1	5.087425	6.259321	2.926492	2.964402	8.721353	1.16322702201629	high
GSM972451	7.97260273972603	0	7.300448	8.340813	2.497901	2.583261	4.771542	0.768838495816525	low
GSM972452	8.13698630136986	0	5.624339	5.686322	5.91411	2.636467	8.382815	1.44306153160105	high
GSM972453	8.21917808219178	0	6.028029	5.506187	3.146005	3.62644	10.956139	0.798719002718417	low
GSM972455	6.08219178082192	0	5.359249	5.667891	7.638658	5.785651	8.142312	1.31964105160867	high
GSM972457	5.58904109589041	0	5.867713	8.13311	2.478158	3.22632	10.946048	0.650540124386295	low
GSM972459	0.986301369863014	0	6.344219	8.76118	8.373367	2.735398	11.313022	0.893734927038369	low
GSM972463	0.164383561643836	1	5.681989	7.672416	3.282276	2.956775	12.120777	0.709552781001956	low
GSM972465	6.9041095890411	1	6.194235	7.076448	5.55994	6.677974	9.569333	0.665644324279471	low
GSM972468	1.97260273972603	1	5.559467	3.927423	2.256886	8.289003	3.500027	1.0616022483441	high
GSM972470	6.98630136986301	0	5.531626	6.94975	5.346343	2.488266	5.735193	1.56363449113007	high
GSM972474	9.78082191780822	0	5.864794	5.966542	2.974929	2.908874	10.540335	0.87136872882786	low
GSM972482	3.45205479452055	0	5.378648	5.386655	2.766287	2.485832	12.919968	0.883369252929558	low
GSM972484	6.24657534246575	0	7.060136	7.331637	2.439058	4.116448	4.085556	0.802510167698415	low
GSM972485	6.16438356164384	0	4.059403	7.480576	4.97522	6.992438	6.561401	1.24624340839696	high
GSM972488	4.02739726027397	0	5.348317	5.95616	3.244861	3.516118	12.88782	0.796358572081899	low
GSM972492	5.58904109589041	0	5.666507	7.440328	4.715518	9.711058	3.311824	0.814103858509432	low
GSM972494	4.68493150684932	0	5.365895	8.007094	2.721552	2.576378	7.573189	1.03973737699678	high
GSM972496	11.6712328767123	0	6.330684	7.77816	2.063073	4.380976	5.972842	0.754428226207751	low
GSM972502	10.7671232876712	0	5.483244	4.603754	2.852077	2.913844	11.479903	0.992898543239322	high
GSM972503	12	0	5.442954	5.711188	2.946972	3.199041	8.320504	1.13050331680644	high
GSM972507	3.45205479452055	0	5.910744	5.462671	3.442082	2.86814	10.128095	0.968122248992782	high
GSM972509	1.15068493150685	0	6.657737	7.727064	2.568438	7.064423	5.115047	0.59750961735861	low
GSM972513	3.94520547945205	1	6.258158	3.205217	3.320909	7.395605	4.067169	1.08827862346865	high
GSM972514	2.63013698630137	1	6.03026	7.609897	2.610142	2.476842	5.946768	1.03832788999075	high
GSM972515	9.6986301369863	0	6.903311	5.387605	2.545244	3.048945	4.792184	1.04988532531651	high
GSM972518	2.87671232876712	1	5.021695	5.737649	3.888014	2.562555	9.24076	1.33557652673285	high
GSM972519	1.15068493150685	1	4.670512	6.632593	2.33617	3.083899	10.553257	1.02240437592147	high
GSM972520	5.0958904109589	1	6.851302	4.602445	5.702089	4.372247	8.516324	0.97010155443614	high
GSM972521	6.24657534246575	1	5.818955	7.872876	3.65481	5.9158	3.553334	0.990433473824894	high
GSM972522	8.13698630136986	0	5.09779	3.517784	3.931966	2.153812	7.121851	1.9532002551788	high
GSM1681356	11.013698630137	0	5.156062	3.479736	2.617649	2.489095	4.924332	1.98835744892766	high
GSM1681357	10.1095890410959	0	6.443774	4.19385	2.440902	2.674063	9.034593	0.973505650666826	high
GSM1681359	2.95890410958904	1	5.395579	3.631128	4.299804	3.08781	11.329579	1.2316115571969	high
GSM1681363	6.98630136986301	0	6.366514	4.217645	2.462301	2.567004	11.146608	0.85450401092992	low
GSM1681364	6.98630136986301	0	6.324778	3.078411	2.458621	2.444475	8.598736	1.16954544978952	high
GSM1681365	7.06849315068493	0	6.653912	2.873548	2.3186	3.140796	9.89755	0.92141293693717	low
GSM1681367	6.24657534246575	0	6.394726	4.397819	3.012826	2.481782	6.609355	1.23845231489763	high
GSM1681368	6.65753424657534	0	6.964661	3.647738	2.52859	2.827225	11.652399	0.733912081608891	low
GSM1681371	5.58904109589041	0	6.773815	3.564632	3.048194	2.606159	12.803145	0.755795944087034	low
TCGA-CK-4950	7.12054794520548	0	5.987006	4.812266	3.731341	5.973814	10.773815	0.722928402984109	low
TCGA-A6-3807	2.88767123287671	0	5.911075	4.733009	3.716085	7.566403	7.369549	0.818322501330673	low
TCGA-AZ-4313	6.32876712328767	0	4.403829	4.311828	2.200051	3.5242	13.627891	1.00469072901095	high
TCGA-AA-3811	0.838356164383562	1	5.783981	8.58664	4.136478	2.072242	10.532797	0.840417201621195	low
TCGA-QG-A5Z2	2.60821917808219	0	6.231057	7.211986	2.619784	2.437292	10.901276	0.708774116327623	low
TCGA-CA-5256	1.03835616438356	0	6.034001	4.447938	2.450893	7.390305	5.053393	0.892781023885861	low
TCGA-G4-6317	3	0	6.030311	6.789636	2.223569	6.226263	6.771156	0.703698702178841	low
TCGA-AA-3947	2.75068493150685	0	6.295432	9.280868	4.615696	1.965106	9.662964	0.783587260581615	low
TCGA-CM-6162	1	0	6.324935	6.813845	4.58931	2.55524	11.475484	0.793997077206784	low
TCGA-A6-2678	3.52328767123288	0	7.424878	7.699885	2.34296	4.548639	9.121709	0.463248507260789	low
TCGA-AA-A02H	0.167123287671233	1	5.809024	7.872096	3.252512	3.952233	7.664339	0.855797209138773	low
TCGA-AA-3862	2.5041095890411	0	5.915813	3.058819	2.384414	5.379239	9.044933	0.9312928238946	low
TCGA-D5-7000	0.854794520547945	0	6.162896	7.109696	3.677615	3.254349	10.243977	0.766554669868176	low
TCGA-CA-6716	1.01643835616438	0	6.281	9.473428	2.351338	2.537166	3.16824	0.996361621563679	high
TCGA-D5-6535	1.26027397260274	0	5.949596	7.608309	3.557704	2.283898	3.921524	1.35483528236324	high
TCGA-A6-4105	1.21095890410959	1	5.975863	8.842185	2.939369	4.346052	8.535603	0.6634918218927	low
TCGA-G4-6307	4.58630136986301	0	6.063959	7.605045	2.264507	7.90707	3.443859	0.710009839564334	low
TCGA-A6-6137	2.25753424657534	0	6.462077	6.041818	3.297726	4.03773	8.10656	0.826990398528624	low
TCGA-AA-3986	1.58904109589041	0	5.870969	6.468867	2.380734	4.567418	7.963074	0.819362158690441	low
TCGA-AA-3520	2.0027397260274	0	5.502277	7.21789	6.179366	2.411486	9.992859	1.20118212140138	high
TCGA-AA-A02E	0.246575342465753	1	5.529589	6.489818	5.632199	6.363643	6.390465	1.08374917054487	high
TCGA-AZ-4614	0.471232876712329	1	5.425954	5.356328	4.048332	4.348899	5.032447	1.46204363913544	high
TCGA-G4-6320	2.2027397260274	0	5.404545	5.918015	4.911922	2.151111	10.627835	1.21954826873306	high
TCGA-A6-6781	1.63835616438356	0	5.7131	5.242242	2.959885	3.641434	10.498541	0.898019412276073	low
TCGA-A6-2685	3.1041095890411	0	3.824313	6.369259	2.541909	7.472314	9.804064	0.896093224916778	low
TCGA-QG-A5YX	2.74794520547945	0	6.71005	4.684013	2.265427	4.665958	7.113089	0.819671053050383	low
TCGA-CK-5916	1.76164383561644	1	6.553175	7.273281	6.455351	6.861344	2.624853	1.06752851787315	high
TCGA-NH-A50T	1.51506849315069	0	6.394771	5.374503	2.261489	7.687183	5.351772	0.705915928316837	low
TCGA-CM-6674	1.07945205479452	0	5.493896	4.924935	5.685888	2.618646	12.029184	1.19017071368324	high
TCGA-AA-3833	1.32876712328767	0	5.119218	3.619755	5.599118	2.661631	9.187256	1.78942428310744	high
TCGA-A6-2680	2.92602739726027	0	5.046296	5.273986	2.480915	2.846688	9.477582	1.18179781118863	high
TCGA-CM-5862	0.419178082191781	1	5.992856	7.016869	3.618318	5.731859	5.917891	0.870151653991567	low
TCGA-DM-A28G	5.06575342465753	1	5.766755	7.935313	2.720628	3.734943	7.43159	0.856971480485702	low
TCGA-DM-A28H	9.75616438356164	0	6.371445	7.960521	3.474414	2.469694	4.891807	1.07610850445914	high
TCGA-CA-6718	0.838356164383562	1	6.773817	6.166368	5.852823	2.289471	3.456616	1.56592444058002	high
TCGA-AA-3982	2.25205479452055	0	5.976945	6.109561	2.200051	6.203434	9.870312	0.599392918895	low
TCGA-CM-6680	1.0027397260274	0	5.946691	7.650653	3.184981	2.583032	11.142277	0.73924188091928	low
TCGA-AZ-6603	2.46301369863014	1	6.105347	7.698126	2.31886	3.452213	7.772037	0.783029701191086	low
TCGA-A6-6142	2.09041095890411	0	6.044507	8.137432	4.456733	6.384463	3.358652	0.946493866361876	low
TCGA-CA-5796	1.03287671232877	0	5.533314	2.923112	2.458035	2.006329	12.330765	1.13028487117537	high
TCGA-AA-3527	0.003	0	3.400406	4.493893	2.417376	7.544668	7.575798	1.36063680785442	high
TCGA-F4-6807	3.58630136986301	0	6.43146	8.568164	4.244476	2.667407	4.909007	1.04681609113006	high
TCGA-G4-6310	5.3013698630137	0	6.3797	8.62048	3.612881	3.605134	4.233393	0.963036780567961	high
TCGA-D5-6529	1.68219178082192	0	5.558278	8.034817	4.812209	4.463699	5.626981	1.12407902345107	high
TCGA-CM-6679	0.838356164383562	0	5.83945	7.613151	2.328916	4.37834	3.274584	1.07828359997687	high
TCGA-AZ-6607	0.265753424657534	1	4.848458	1.906634	5.129076	2.437426	8.336644	2.33143760057516	high
TCGA-A6-5659	2.53698630136986	0	6.52986	8.423283	3.030918	3.32584	2.876467	1.02750791402569	high
TCGA-AA-3831	1.4986301369863	0	6.151777	6.46766	2.259996	7.345778	6.632004	0.638304221492612	low
TCGA-DM-A0X9	9.97534246575342	0	6.122447	7.869771	3.451552	3.14407	9.440211	0.763784942684687	low
TCGA-D5-6541	1.2986301369863	0	6.207585	7.156097	4.029769	5.848417	6.23966	0.813778816140004	low
TCGA-AA-3875	1.5041095890411	0	6.307088	5.006348	3.101895	6.580853	9.55274	0.646628932528351	low
TCGA-DM-A28F	2.9972602739726	1	6.031205	4.018602	2.678782	4.267577	6.115436	1.18517282876781	high
TCGA-CM-4743	1.92054794520548	0	5.266034	2.08837	5.065338	2.061254	6.056528	2.54406612089382	high
TCGA-AA-A00U	1.41917808219178	0	6.413259	7.091207	3.231683	2.407614	9.808292	0.78371071835505	low
TCGA-AA-A017	1.25205479452055	0	5.670514	5.869154	2.589174	5.148119	6.254392	0.989890324097126	high
TCGA-AA-A01X	2.16712328767123	0	4.737048	4.508663	2.540731	3.276746	8.673355	1.39337792424347	high
TCGA-CM-5861	1.25205479452055	0	5.658606	5.135107	6.371651	2.445838	9.955696	1.40983951440492	high
TCGA-A6-3809	2.72876712328767	0	6.601417	2.970343	2.469457	3.002103	6.892163	1.19030472733848	high
TCGA-AA-3968	1.83287671232877	0	6.184849	6.866237	2.487332	6.225012	8.21773	0.616777688581492	low
TCGA-AA-3818	0.0821917808219178	1	5.807458	6.740761	2.877495	2.266372	11.603867	0.805203303922667	low
TCGA-AA-3872	0.003	0	5.035855	6.863145	2.79307	2.700293	7.730547	1.22204773800048	high
TCGA-AA-3845	0.003	1	6.172422	2.54151	6.497462	1.988663	9.495004	1.71178041995903	high
TCGA-AA-3529	0.003	1	6.214126	5.770189	2.366727	5.049632	10.664256	0.623590080283165	low
TCGA-AA-3952	0.167123287671233	1	5.42973	5.142633	2.200051	2.175711	8.132663	1.2603426043996	high
TCGA-AA-3989	0.663013698630137	1	5.362522	3.791253	2.594833	3.936908	5.430364	1.53433727716017	high
TCGA-D5-5538	4.55068493150685	1	6.557271	7.455956	4.861386	4.29056	3.490139	1.11573608873959	high
TCGA-DM-A0XD	2.03561643835616	1	5.198062	2.528077	3.093012	3.757525	4.92332	1.96198735961741	high
TCGA-AA-3492	0.00273972602739726	1	5.212002	5.776887	5.381316	7.689846	6.722008	1.04531190210057	high
TCGA-AA-A022	0.003	0	4.118176	4.414948	5.55334	1.935725	6.190768	2.84646331431927	high
TCGA-AA-3844	1.24383561643836	0	5.945867	6.093678	2.200051	4.074746	7.318631	0.903381997278671	low
TCGA-AA-3715	1.58630136986301	1	3.745913	2.779462	6.823839	2.770802	6.333674	3.6224539008367	high
TCGA-AY-A71X	1.61095890410959	0	5.311257	6.799629	2.575577	2.519882	12.668129	0.793336469261761	low
TCGA-AA-3560	1.66575342465753	0	4.458331	6.319854	2.200051	3.396423	12.284876	0.931231975161186	low
TCGA-AZ-5403	5.23287671232877	1	5.634647	6.071559	2.395657	5.461691	9.631969	0.726242528032718	low
TCGA-CM-5864	1.25205479452055	0	6.095209	8.120718	3.724754	4.442279	8.266246	0.73898005579589	low
TCGA-CK-5913	4.27671232876712	0	6.422346	6.27924	4.475292	2.389893	8.623272	1.01506754159957	high
TCGA-CM-4751	2.25205479452055	0	6.18533	4.623062	3.410989	2.971543	9.806101	0.987110696585354	high
TCGA-CM-6677	0.923287671232877	0	5.815644	6.065806	3.026167	8.022257	6.877944	0.699689350008605	low
TCGA-G4-6627	5.95890410958904	0	5.220448	4.788335	3.437898	3.200291	9.393713	1.2401207836953	high
TCGA-A6-2677	2.02739726027397	1	7.553764	8.090623	2.938461	6.67451	3.48621	0.56434534728537	low
TCGA-A6-A567	5.15342465753425	1	6.663172	2.403656	2.200051	7.428609	8.428893	0.695695549212063	low
TCGA-NH-A50V	1.61095890410959	0	6.322038	7.365134	3.636759	2.477407	4.507342	1.19557804620256	high
TCGA-AA-A01C	1.25205479452055	0	5.076033	6.934727	3.931477	7.477036	7.438775	0.841420612268093	low
TCGA-AA-A00O	2.25205479452055	0	6.537958	7.358554	2.269625	2.803072	3.403675	1.07269067332985	high
TCGA-AA-A00D	1.58356164383562	0	5.581462	5.413334	3.382669	4.621188	1.763131	1.65569412500334	high
TCGA-A6-5657	2.63561643835616	0	5.857759	8.429729	4.511236	2.875815	4.353024	1.26919986798494	high
TCGA-AA-3877	2.58356164383562	0	5.830218	5.66743	3.757745	2.305597	5.707125	1.46554694356127	high
TCGA-AA-A01Q	0.0849315068493151	0	5.122738	4.185089	4.105992	2.140681	7.582709	1.79528171237687	high
TCGA-A6-5667	2.43013698630137	0	6.15221	8.126319	2.38926	5.841562	3.920976	0.792448205958433	low
TCGA-AA-3842	3.08493150684932	0	6.131951	5.712899	2.447562	6.439223	7.597723	0.70706742815266	low
TCGA-A6-A5ZU	0.802739726027397	0	4.792217	3.66798	3.898795	2.074502	2.235258	3.01310119157948	high
TCGA-AA-3511	0.580821917808219	0	6.141536	2.358413	2.392625	5.587396	9.83652	0.866489857705262	low
TCGA-CM-5348	1.91506849315068	0	5.390272	2.499782	5.747208	2.714781	7.658971	2.08924169599437	high
TCGA-AY-A54L	1.43835616438356	0	6.401212	7.847515	2.477649	2.615472	10.361042	0.651111799485141	low
TCGA-A6-2671	3.64657534246575	1	4.404864	8.239948	2.559568	3.359836	4.611701	1.46641898762151	high
TCGA-AA-3973	1.08767123287671	0	5.21157	9.753342	2.282358	3.457507	3.774248	1.09126813946356	high
TCGA-AA-3680	0.917808219178082	1	5.977351	7.427355	2.811973	2.941079	11.428272	0.686513519506909	low
TCGA-QG-A5YW	2.45479452054795	0	5.989639	7.358229	2.987976	4.813575	6.065014	0.87015042730892	low
TCGA-AA-3673	4.16986301369863	0	6.526709	6.566499	2.745754	5.672568	9.269239	0.580684092154758	low
TCGA-AA-3855	2.67123287671233	0	5.723359	5.254753	2.314843	3.811081	11.047758	0.802323363287603	low
TCGA-F4-6463	2.97808219178082	0	6.232365	8.918779	6.806663	5.767193	7.301779	0.803217920347357	low
TCGA-AA-3971	1.33972602739726	0	5.668661	6.606934	2.425237	6.485533	11.014679	0.561286108669738	low
TCGA-D5-6898	0.627397260273973	0	6.98497	6.956749	2.270511	8.312254	2.589843	0.617583861648417	low
TCGA-D5-6537	0.4	1	6.271072	8.429569	2.350848	5.111227	6.112331	0.680992454133011	low
TCGA-SS-A7HO	5.01095890410959	0	7.012411	7.364846	4.170604	5.270358	4.067051	0.829995474619583	low
TCGA-DM-A1HB	11.3041095890411	0	5.982384	4.91754	3.381538	2.060292	11.171361	0.99432282734843	high
TCGA-D5-6931	1	0	6.565453	4.420543	3.634661	3.481386	9.812489	0.887424344707489	low
TCGA-T9-A92H	0.991780821917808	0	6.363754	6.638606	2.296997	7.709077	6.454489	0.586059838521037	low
TCGA-AD-6965	2.20547945205479	0	6.544404	6.621226	4.214232	6.539531	9.048507	0.603567598985484	low
TCGA-A6-6140	2.01095890410959	0	6.704717	5.457743	2.279786	6.222284	8.258046	0.604340014669193	low
TCGA-AA-3672	0.003	0	3.789202	5.613996	5.379397	2.622229	9.075348	2.05702602413918	high
TCGA-A6-A56B	4.68767123287671	1	5.909931	8.098929	2.200051	2.60987	3.158476	1.2068650761076	high
TCGA-D5-6927	0.786301369863014	0	6.390261	4.382137	3.556813	6.912779	7.086086	0.809042799079339	low
TCGA-AA-A00E	2.5013698630137	0	6.083986	5.847003	7.411376	2.024158	8.061121	1.56060871560477	high
TCGA-AA-A02K	1.16712328767123	1	5.878073	4.714681	7.615893	6.211919	3.10855	1.77159505438991	high
TCGA-A6-2683	1.38082191780822	1	3.656139	5.676059	3.015215	2.266109	4.508076	2.55896702739711	high
TCGA-F4-6704	0.128767123287671	0	5.241618	2.405119	2.546509	2.331446	9.602803	1.51995290586408	high
TCGA-AA-3852	0.003	1	5.444062	6.574722	2.436938	2.430718	13.101837	0.756879643150014	low
TCGA-AA-3851	2.75616438356164	0	5.336735	7.090948	3.346185	2.204477	9.805001	1.04542224734489	high
TCGA-A6-6654	1.98904109589041	0	5.407002	9.608183	2.84133	2.298811	6.53795	1.00306305215433	high
TCGA-DM-A28E	9.99452054794521	0	6.426524	4.201152	2.200051	2.389179	2.188579	1.65074913643713	high
TCGA-A6-5665	1.83835616438356	0	6.019194	6.471981	6.352344	3.761516	8.178304	1.15294048351582	high
TCGA-AA-3509	5.24657534246575	0	5.299131	5.730994	2.271247	4.361396	8.101529	1.00428802078235	high
TCGA-AA-3970	3.0027397260274	0	6.201232	6.285457	2.373428	7.730157	10.478891	0.46610048487228	low
TCGA-A6-5666	2.72602739726027	0	6.880886	8.949702	2.41197	4.084257	7.051107	0.581865065721603	low
TCGA-4N-A93T	0.4	0	4.972508	4.57471	2.590178	3.519336	5.986325	1.57110817309551	high
TCGA-G4-6309	7.12328767123288	0	6.365811	6.958121	2.424507	5.317831	8.627325	0.617841918504297	low
TCGA-AA-3697	7.08767123287671	0	5.986841	5.589331	2.200051	5.417216	9.502472	0.695223351381592	low
TCGA-G4-6586	2.98356164383562	0	5.420146	5.288826	3.800379	1.972559	5.541981	1.75531749376074	high
TCGA-D5-6928	0.96986301369863	0	5.819137	4.607539	6.403502	2.430844	9.120181	1.51920453510551	high
TCGA-AA-3850	0.003	1	5.595838	7.039699	2.584736	2.959827	7.629087	1.01613716203551	high
TCGA-CK-6747	2.24657534246575	0	6.495921	6.679665	2.585444	4.215446	9.592023	0.644083962384922	low
TCGA-A6-6782	1.69041095890411	0	5.294225	5.853527	3.619759	4.85928	4.460826	1.38647897070436	high
TCGA-CM-5860	2.66849315068493	0	5.339421	8.942628	3.318779	3.233914	6.377059	1.03651279619624	high
TCGA-A6-6653	2.03287671232877	0	6.175476	6.019611	7.275794	2.041671	7.399966	1.56087433996081	high
TCGA-D5-6539	1.04109589041096	0	6.437138	5.008676	2.278893	2.130606	10.333011	0.857169480681674	low
TCGA-A6-3808	2.77808219178082	0	6.130165	6.632791	4.4155	4.330418	11.115448	0.719643994950921	low
TCGA-AA-3506	4.83561643835616	0	4.973373	6.178342	3.791933	2.460547	9.735187	1.25534713722725	high
TCGA-G4-6298	0.003	1	5.333712	8.137404	3.256482	2.144846	5.387081	1.32932396970374	high
TCGA-AZ-6608	0.161643835616438	1	5.958372	7.226145	2.258988	3.331039	3.681017	1.15899906358499	high
TCGA-F4-6806	3.45205479452055	0	6.026641	7.90817	2.787867	3.914104	10.16437	0.648840001762548	low
TCGA-AA-A01T	2.75342465753425	0	3.67188	1.762912	2.200051	6.9363	8.138479	1.62086676607052	high
TCGA-A6-6651	1.81369863013699	0	5.684238	5.556188	3.877491	4.169893	2.576409	1.63103908790809	high
TCGA-AD-5900	1.01369863013699	0	5.764718	6.404517	5.796799	2.261889	12.117127	1.01624614917982	high
TCGA-D5-6930	1.11232876712329	0	5.55201	6.201863	6.253683	2.386178	13.508792	1.00422630735847	high
TCGA-AA-A03J	3.41369863013699	0	4.41876	4.153932	2.268295	6.475875	8.347091	1.13667392327544	high
TCGA-AA-3815	2.75342465753425	0	5.840581	7.197346	4.473468	1.836627	8.661856	1.13363777328844	high
TCGA-CM-6169	1.08493150684932	0	6.040564	6.913426	4.476037	7.21289	4.098465	0.921244417931891	low
TCGA-F4-6855	3.95068493150685	0	5.993855	8.761114	4.044616	2.440531	9.413802	0.81968552664828	low
TCGA-AA-A004	1.16164383561644	0	2.943911	4.947817	2.885835	2.541492	9.05619	2.21443955687701	high
TCGA-AD-6889	6.93698630136986	1	5.790862	6.96611	9.466228	2.112512	8.905777	1.66125623440303	high
TCGA-G4-6322	2.16986301369863	0	6.170002	6.147424	2.228848	2.035127	13.51218	0.654394822156042	low
TCGA-AA-A029	4.33150684931507	0	5.013744	3.570166	3.221346	6.580516	10.211332	0.961881168200136	high
TCGA-AA-A00N	0.334246575342466	1	5.665137	5.683762	4.230249	2.402525	10.691082	1.07570271809394	high
TCGA-A6-6649	2.01369863013699	0	6.299152	6.700908	5.948562	2.691137	11.772802	0.867043672440763	low
TCGA-G4-6311	3.28493150684932	0	6.028519	6.586028	3.473831	2.278871	7.417745	1.11080899172273	high
TCGA-5M-AAT6	0.794520547945205	1	5.081396	6.90501	3.354915	6.11123	4.328308	1.16357153546598	high
TCGA-DM-A1DB	3.69315068493151	1	5.93709	5.740786	2.618625	6.120522	5.443464	0.909276902035949	low
TCGA-AA-3660	6.50684931506849	0	5.361126	7.163921	2.492364	4.986737	9.456409	0.753827546341155	low
TCGA-DM-A0XF	3.18356164383562	1	5.697416	6.35513	2.200051	7.79583	5.664988	0.736436999377708	low
TCGA-AA-3526	1.58904109589041	0	5.992922	6.1509	2.270702	7.024068	9.499885	0.567535102889661	low
TCGA-CA-5255	1.03013698630137	0	5.300789	5.564313	3.779399	2.414832	9.591754	1.24231157566863	high
TCGA-AA-3977	2.08493150684932	0	6.645848	6.263601	3.714704	5.573967	9.788984	0.607562262467354	low
TCGA-5M-AAT4	0.134246575342466	1	5.830814	8.363021	6.763881	3.608111	5.534638	1.30753589207337	high
TCGA-CA-6717	1.06301369863014	0	6.489636	5.732017	4.451589	2.542447	8.797462	1.01704175942432	high
TCGA-CM-6161	1.25205479452055	0	7.12207	5.552363	2.200051	7.818485	7.636246	0.482582088693076	low
TCGA-AA-3861	2.5041095890411	0	6.120734	6.27695	2.866239	2.539865	10.685823	0.81072684139359	low
TCGA-D5-6926	0.753424657534247	0	6.673395	8.120869	2.592134	2.854887	3.671838	0.971255277310107	high
TCGA-AA-3685	3.08767123287671	0	5.212388	3.796562	2.200051	5.9879	9.674186	0.915110829716071	low
TCGA-D5-6929	1.11780821917808	0	5.993439	5.804476	3.667597	6.942967	6.528649	0.823869063799041	low
TCGA-A6-6648	2.0986301369863	0	7.806456	8.953697	2.339907	3.042256	10.026732	0.409892058284408	low
TCGA-F4-6569	2.97808219178082	0	5.814387	5.693975	6.182508	6.803478	7.731345	0.981450296359821	high
TCGA-A6-2684	3.08767123287671	0	5.890003	7.150739	4.735455	4.040885	5.687243	1.15703019999244	high
TCGA-AA-3950	2	0	6.155651	7.967557	7.032848	1.836627	8.768194	1.19316802626272	high
TCGA-AY-6196	0.0164383561643836	0	4.692083	3.434509	6.690766	3.706996	11.025793	1.72654330170466	high
TCGA-AA-3549	1.75068493150685	0	5.424779	6.89486	3.211511	3.458896	7.92491	1.04936062922572	high
TCGA-AA-3561	1.16164383561644	0	5.097945	3.298265	3.151936	4.686943	7.439966	1.42490179498246	high
TCGA-AA-3821	0.0849315068493151	0	6.384953	5.952974	3.900684	2.804312	9.513365	0.904264814237048	low
TCGA-CK-4952	1.3013698630137	0	6.569778	6.669971	7.072776	2.063147	13.445722	0.835020505069206	low
TCGA-AU-3779	1.20821917808219	0	5.468115	7.206632	4.996643	6.142121	2.551043	1.34020451148794	high
TCGA-AA-3517	3.24931506849315	0	5.272192	3.797685	2.200051	5.425215	8.582795	1.0349014276581	high
TCGA-A6-2686	3.08493150684932	1	4.979205	5.342064	5.577271	2.085389	6.84857	2.00408315616186	high
TCGA-AA-3543	0.0821917808219178	0	5.013455	4.565538	6.457807	6.094222	8.148036	1.39537333898628	high
TCGA-AA-3518	0.0849315068493151	0	5.812557	6.591239	4.957503	2.399624	8.290671	1.21704014986728	high
TCGA-AA-3984	0.003	0	6.384419	7.436602	2.271743	5.712522	6.018954	0.682172088675507	low
TCGA-CM-4752	1.08493150684932	0	5.194081	7.729844	2.346486	2.794653	9.205371	0.932924032910432	low
TCGA-AA-3941	2	0	5.834765	5.117517	5.452326	2.494675	8.626198	1.38432647631923	high
TCGA-A6-5660	2.43287671232877	0	5.916021	8.822741	2.979013	4.245041	5.270855	0.873567454332089	low
TCGA-CM-6164	2.41917808219178	0	6.369478	6.410644	2.685481	5.688254	4.832969	0.848565610939586	low
TCGA-DM-A1HA	7.12328767123288	0	4.8179593	4.8787191	5.1423573	2.1661799	2.7225702	2.83798202714773	high
TCGA-AA-3542	1.08219178082192	0	3.88626	4.314915	2.200051	4.338341	8.63731	1.52921647532877	high
TCGA-D5-6924	1.19178082191781	0	6.218413	6.383393	2.442824	6.717166	5.154943	0.763337081433255	low
TCGA-QG-A5YV	3.56438356164384	0	6.237719	7.982888	2.301219	3.513923	8.37123	0.701847114480775	low
TCGA-AA-3980	0.663013698630137	0	6.17521	8.276631	2.266474	6.013369	8.148027	0.550809613693762	low
TCGA-AA-3994	2.25205479452055	0	5.131056	6.080094	3.542572	2.713224	13.227791	0.896277147313793	low
TCGA-AA-3495	3.08767123287671	0	5.913385	5.738355	2.994728	6.351895	9.075477	0.700671834833488	low
TCGA-D5-6531	1.47945205479452	0	5.549652	8.523207	4.901017	6.546332	5.710186	0.880055099117582	low
TCGA-F4-6805	2.86849315068493	0	6.097243	8.17481	2.400375	2.685981	9.856021	0.697837030786116	low
TCGA-A6-5662	1.96712328767123	0	5.74964	7.536628	2.464396	4.655773	3.371663	1.08312154079762	high
TCGA-RU-A8FL	3.22465753424658	0	6.600478	5.724654	2.417046	8.219769	2.536075	0.773806645425375	low
TCGA-AA-3972	4.24931506849315	0	5.774642	4.883591	2.200051	2.775069	8.524393	1.08635582190393	high
TCGA-AA-3858	2.58904109589041	0	5.754917	7.810223	2.200051	2.656422	8.445153	0.858905045653483	low
TCGA-AA-3679	1.25205479452055	0	4.968544	5.073278	2.200051	6.715344	9.073798	0.84486508357897	low
TCGA-AU-6004	2.25753424657534	0	5.941133	6.446436	3.365384	2.176603	2.997534	1.60443507356162	high
TCGA-DM-A28A	2.20547945205479	1	6.147314	8.764153	3.643256	2.301875	4.806308	1.09733979063484	high
TCGA-AA-A00F	2.83561643835616	0	4.975433	4.947244	2.735704	2.992842	9.286898	1.2623527640426	high
TCGA-AA-A01K	2.58356164383562	0	4.740564	6.714339	3.881638	4.326095	5.074359	1.50851396569879	high
TCGA-CM-5863	1.25205479452055	0	5.328704	5.593857	4.450809	3.766546	11.803731	0.962136193777539	high
TCGA-D5-6932	0.947945205479452	0	5.812165	8.850106	2.36177	7.544478	5.438945	0.607539004861744	low
TCGA-AA-3675	3.92054794520548	0	6.087989	8.913775	2.710914	2.010908	7.094777	0.883726337468532	low
TCGA-AA-3681	0.498630136986301	0	5.916392	5.047072	5.680676	5.974869	9.533465	0.922715234687506	low
TCGA-AA-A00Q	3.5013698630137	0	5.497531	3.602632	2.200051	2.005302	3.751254	2.00818351085416	high
TCGA-AM-5820	0.0383561643835616	0	7.180619	2.005303	2.569981	3.058606	2.110036	1.61994798058097	high
TCGA-CK-6746	0.003	0	6.15812	5.32045	3.331413	3.29348	4.276167	1.36458285790472	high
TCGA-AA-A00W	1.24931506849315	0	6.305812	3.220983	2.200051	4.624692	5.518115	1.15717235851103	high
TCGA-CM-4746	3.08493150684932	0	4.590349	5.493908	2.200051	3.575183	15.118144	0.770013133125653	low
TCGA-A6-6141	0.698630136986301	0	5.777234	8.256857	3.15644	2.262801	11.950012	0.707289732207711	low
TCGA-AA-3939	1.08219178082192	0	5.333009	7.353902	2.924957	2.27534	9.688113	0.990729763762964	high
TCGA-D5-6533	2.12328767123288	0	6.197882	7.26355	2.436586	2.40832	2.355232	1.338124488579	high
TCGA-AD-6548	1.78082191780822	0	6.403356	5.697884	2.269668	6.727268	9.042039	0.570214185595104	low
TCGA-CM-6170	1.25205479452055	0	6.439263	8.598936	2.405926	6.298043	4.522464	0.64918605038679	low
TCGA-AA-A02W	3.41643835616438	0	6.467887	9.595774	2.337324	6.6378	4.620138	0.563984509067378	low
TCGA-AA-3524	3.0027397260274	0	6.423023	4.555104	2.580487	8.270574	9.107895	0.549912196309043	low
GSM971957	0.821917808219178	1	5.5124818	5.9288253	2.8181889	10.4949732	4.5960311	0.697857448096446	low
GSM971958	0.73972602739726	1	5.935759	6.458639	3.686159	3.767711	6.905923	1.0488178037823	high
GSM971962	6	0	5.228649	4.981017	4.759429	4.31389	8.788535	1.26757007680295	high
GSM971963	1.64383561643836	1	3.927306	6.613389	5.791391	2.465409	7.758556	2.11152139346985	high
GSM971964	2.87671232876712	0	5.555328	4.886921	2.385356	5.56929	8.666772	0.873418762808393	low
GSM971965	2.71232876712329	0	5.608757	8.153169	2.366121	2.845354	10.600703	0.72987744308303	low
GSM971967	2.54794520547945	1	6.311846	2.848608	6.344863	2.606997	11.847154	1.25483533538774	high
GSM971968	9.20547945205479	0	5.277451	3.380397	5.353855	2.685908	6.239336	2.14927008343053	high
GSM971969	5.17808219178082	0	6.283247	4.10363	2.833453	7.777069	10.104572	0.587871177042173	low
GSM971971	5.34246575342466	0	6.014485	7.713277	3.764913	3.084466	8.837718	0.857527262120225	low
GSM971973	3.78082191780822	0	5.560947	2.909398	3.152275	2.778407	3.006564	2.22210548174129	high
GSM971975	3.78082191780822	0	5.486176	5.370675	2.220606	6.671425	9.780502	0.693176646386301	low
GSM971979	4.35616438356164	0	5.690398	3.974457	5.957346	2.726593	10.840602	1.36455088011089	high
GSM971981	3.94520547945205	0	5.901104	6.60848	5.168479	2.989278	2.252938	1.79886465203284	high
GSM971985	0.575342465753425	0	6.135336	6.782187	2.821741	3.282151	11.233442	0.68697310344549	low
GSM971987	5.58904109589041	0	5.811947	8.984763	4.158357	2.914975	11.248861	0.704271981720142	low
GSM971988	1.47945205479452	1	5.024917	6.74345	6.244485	2.749814	5.848794	1.8660872394302	high
GSM971989	1.97260273972603	1	6.211834	8.084907	6.974589	3.125863	4.837238	1.37380105428759	high
GSM971994	3.53424657534247	0	6.097766	9.071129	7.358736	2.653254	7.162492	1.17353140297987	high
GSM971996	6.24657534246575	0	4.159942	5.205014	6.029231	2.890379	4.945525	2.72985772430587	high
GSM971999	0.0821917808219178	0	6.600213	6.057101	2.347388	6.655264	9.24076	0.52603109623108	low
GSM972000	0.73972602739726	0	6.965278	8.832702	2.15227	5.061877	2.385381	0.728538812976991	low
GSM972001	6	0	6.457709	7.458816	2.225053	6.54515	9.254489	0.481300041524095	low
GSM972002	2.13698630136986	0	6.19745	4.236772	2.551134	3.123658	11.954677	0.797085548222872	low
GSM972004	7.31506849315068	0	5.730942	6.416297	3.309027	5.217614	9.49039	0.766161428165889	low
GSM972005	3.61643835616438	0	6.64595	3.724117	2.354128	2.792238	12.38569	0.737079496457035	low
GSM972013	3.53424657534247	1	7.367294	7.985674	2.385356	3.160648	7.675567	0.587366660155313	low
GSM972014	2.38356164383562	1	7.058183	7.510363	2.48812	3.380553	3.387379	0.898999358989623	low
GSM972015	7.47945205479452	0	6.326738	6.130615	5.436348	2.883245	10.291416	0.954072695277548	low
GSM972020	6.41095890410959	0	6.364562	6.128576	2.334131	4.478881	10.553257	0.619972883013849	low
GSM972022	6.73972602739726	0	6.459289	7.66689	5.064057	2.785594	7.663582	0.964738390203216	high
GSM972023	1.31506849315068	0	5.732521	6.349641	2.791402	7.908908	8.361531	0.617989174491709	low
GSM972024	3.53424657534247	0	6.4597625	4.6920789	1.758479	7.417534	4.1403947	0.797732907494748	low
GSM972030	4.27397260273973	0	5.14849	6.074062	6.106065	3.555321	12.597555	1.05605885898045	high
GSM972031	4.52054794520548	0	6.216006	8.664175	2.364113	6.300484	4.377215	0.686120578500529	low
GSM972033	4.10958904109589	0	5.387448	9.189722	6.924259	6.946372	7.628376	0.842863147401869	low
GSM972035	3.20547945205479	0	6.81853	6.737524	2.497901	8.661829	4.192742	0.571366061177335	low
GSM972036	4.10958904109589	0	6.052081	5.579622	2.419963	3.222717	10.355824	0.810917533447598	low
GSM972037	2.71232876712329	0	6.004404	5.17353	3.006247	3.347551	9.579589	0.932581220814931	low
GSM972038	0.0821917808219178	1	6.182033	8.948758	2.689041	2.760986	4.565629	0.966350204497628	high
GSM972043	2.21917808219178	1	6.513782	6.878252	2.092429	5.63405	7.910833	0.598410892718147	low
GSM972044	3.45205479452055	0	5.559075	6.839399	2.74281	3.383664	12.09237	0.724079212469976	low
GSM972045	0.904109589041096	1	5.859417	5.35915	4.605896	6.439389	10.291416	0.754266795142252	low
GSM972046	4.76712328767123	0	6.313271	6.495076	2.391638	2.857504	4.064683	1.16722725256397	high
GSM972051	2.3013698630137	1	5.191767	5.919438	2.785542	4.18556	4.332118	1.4268165527518	high
GSM972052	1.23287671232877	0	6.514842	5.991545	2.178538	7.582749	9.529209	0.476001149169043	low
GSM972053	2.38356164383562	0	6.265839	6.367967	3.390264	3.077273	4.628594	1.21193121436623	high
GSM972054	2.13698630136986	0	4.759006	8.197086	5.149091	2.9932	6.621694	1.47862970776656	high
GSM972055	7.64383561643836	0	4.61447	8.690608	4.817447	2.809333	8.270269	1.28416979950453	high
GSM972056	7.56164383561644	0	5.55306	6.340323	6.296171	6.425323	4.672858	1.30188554648264	high
GSM972057	2.13698630136986	1	5.319354	7.856472	2.644493	6.056705	4.428503	0.953314421367951	low
GSM972060	6.73972602739726	0	6.166855	4.803334	2.240762	7.761095	3.7435	0.877208534654368	low
GSM972065	3.78082191780822	0	5.729749	6.542601	2.085866	7.565736	9.328075	0.552926469931237	low
GSM972067	15.041095890411	1	4.925766	6.314379	3.579444	4.674968	5.635374	1.35160486292114	high
GSM972069	16.5205479452055	0	6.464935	7.758942	3.126503	3.98323	3.821192	0.973330523176187	high
GSM972071	15.041095890411	0	5.583845	6.839989	2.469675	8.176305	5.280021	0.734702150377259	low
GSM972072	14.1369863013699	0	5.922196	6.540602	6.581356	3.019569	4.928001	1.64125331239519	high
GSM972074	6.16438356164384	1	6.134446	7.694087	2.369959	5.069572	7.491924	0.680449942215676	low
GSM972076	12.5753424657534	0	5.834817	2.852302	3.481365	2.647508	10.635605	1.22374110725541	high
GSM972083	10.4383561643836	0	4.909591	5.531836	2.207693	3.410732	4.883333	1.56240713254882	high
GSM972084	10.6027397260274	0	5.793357	5.657127	2.12458	3.181595	11.133674	0.792840726391096	low
GSM972085	7.97260273972603	0	5.2567	3.212009	2.145921	5.782071	9.562314	0.976667804062175	high
GSM972086	3.53424657534247	1	6.769766	8.375937	2.352925	7.611182	3.430429	0.581079862906206	low
GSM972087	2.63013698630137	1	6.472511	7.497287	2.710414	2.955115	6.660968	0.859269689037948	low
GSM972089	7.15068493150685	0	4.776482	4.706681	5.978634	3.806009	6.864215	1.93735881093394	high
GSM972093	6.08219178082192	0	6.131706	8.888297	3.069994	3.6801	4.19977	0.951798480363572	low
GSM972095	5.50684931506849	0	5.929436	6.874156	2.276377	3.413789	5.111506	1.07353639032308	high
GSM972101	2.87671232876712	0	6.134446	4.900722	2.569671	2.204753	12.62296	0.795651642486572	low
GSM972103	4.76712328767123	0	6.284205	7.918335	3.642281	4.608214	9.094135	0.660124365128424	low
GSM972105	2.63013698630137	0	6.519654	6.69661	1.994129	6.25391	4.686218	0.722724659904768	low
GSM972106	5.91780821917808	0	6.278816	7.850355	2.311237	2.933235	5.062729	0.955790803663294	low
GSM972107	4.93150684931507	1	6.090961	4.424148	4.260953	4.576214	9.324893	0.97343842712864	high
GSM972110	0.575342465753425	1	6.028029	4.928947	2.630074	2.770062	10.915914	0.880140007347906	low
GSM972111	1.80821917808219	0	6.009194	4.981017	3.863365	2.742907	9.75055	1.06223727352148	high
GSM972113	2.21917808219178	0	4.459189	5.813575	3.70521	3.694208	3.052085	2.13487725276319	high
GSM972115	6.16438356164384	1	5.903561	7.380198	2.320239	2.584362	11.081927	0.717458354639912	low
GSM972117	2.63013698630137	0	6.288065	4.234709	5.137211	2.024176	11.900218	1.07090975909316	high
GSM972122	1.56164383561644	1	6.630905	8.300483	2.83788	2.41115	5.839346	0.873767287349615	low
GSM972123	5.83561643835616	0	6.524967	6.117437	2.556416	6.663392	8.099432	0.589849608958439	low
GSM972124	6.16438356164384	0	6.345153	5.84635	2.223434	8.317437	11.081927	0.417129610773907	low
GSM972130	4.52054794520548	0	6.677678	6.798038	2.287078	6.329478	3.53844	0.763825977033907	low
GSM972135	1.06849315068493	1	6.675954	4.206986	2.165301	3.317758	12.09237	0.670842777720282	low
GSM972136	10.6849315068493	0	6.444255	6.053059	4.306526	5.458959	9.844116	0.685703476534971	low
GSM972139	8.38356164383562	0	5.953359	7.004174	2.161847	5.972324	6.37929	0.739202532713503	low
GSM972141	6.9041095890411	0	6.047148	3.735156	2.166725	2.702609	3.320647	1.67315120567448	high
GSM972142	2.87671232876712	1	6.575532	8.195799	2.867706	3.894605	4.486761	0.857318624209309	low
GSM972148	10.4383561643836	0	6.063101	7.14272	2.178728	4.999419	8.638243	0.661023938912303	low
GSM972149	10.8493150684932	0	5.677649	4.991197	2.094488	3.200986	9.259915	0.991119588683642	high
GSM972155	1.97260273972603	1	6.634799	9.130718	2.874308	2.616492	8.511429	0.652185725362045	low
GSM972158	9.86301369863014	0	5.061563	6.841049	5.449754	2.857234	4.222328	1.92606072259614	high
GSM972159	7.64383561643836	0	6.176123	7.867827	2.382702	3.029011	10.935741	0.626141637415457	low
GSM972160	6.32876712328767	0	6.613752	8.605759	2.027586	2.759842	6.986398	0.710009802669504	low
GSM972161	0.904109589041096	1	6.619283	6.664676	2.164706	2.264771	7.875435	0.834754786733743	low
GSM972162	6.32876712328767	0	5.961868	7.296485	2.46412	3.030944	3.794636	1.19447180429756	high
GSM972166	0.986301369863014	1	6.586216	7.529153	2.273158	4.316291	10.723396	0.518833109133954	low
GSM972167	3.6986301369863	1	6.120348	7.487889	2.025221	4.112126	4.125585	0.957773000169463	high
GSM972169	13.4794520547945	0	6.094564	6.175203	2.649382	3.263458	7.989635	0.923323508602816	low
GSM972170	6	0	6.4377	7.893829	2.097469	6.685026	7.085609	0.535164995640569	low
GSM972171	10.6849315068493	0	5.294579	4.892685	4.71742	2.197049	6.461306	1.83855164433987	high
GSM972174	7.97260273972603	0	5.770767	5.568815	2.299428	6.63685	10.988995	0.586428762695886	low
GSM972178	5.50684931506849	0	5.492414	8.920563	4.016207	4.567948	11.329579	0.638985946759572	low
GSM972180	1.97260273972603	1	5.277141	5.185992	5.760583	2.598705	3.699856	2.31293267022144	high
GSM972183	2.63013698630137	1	5.871009	3.942062	2.226106	3.106673	12.03747	0.858388719295306	low
GSM972186	3.86301369863014	1	3.660084	4.975067	6.285679	2.925224	7.547887	2.62614958406118	high
GSM972188	1.80821917808219	0	5.463618	8.270727	2.507816	2.834327	7.825028	0.93337848106142	low
GSM972189	15.7808219178082	0	6.641414	7.369801	2.97051	2.932129	4.454795	1.00798277472592	high
GSM972191	10.027397260274	0	6.327236	7.385383	2.632922	4.108074	9.880879	0.625716208207537	low
GSM972193	6	0	4.125706	6.961175	2.547663	5.139786	6.719798	1.25576305947515	high
GSM972194	6.82191780821918	0	5.747224	7.6886	2.025221	4.226042	5.93828	0.887981018849374	low
GSM972195	9.86301369863014	0	5.330091	6.714594	2.386956	4.266	7.85703	0.94867721821481	low
GSM972200	4.43835616438356	0	4.693411	5.586054	2.652662	3.34615	10.204742	1.1436223807182	high
GSM972206	3.45205479452055	0	5.775609	7.659737	4.562876	7.047291	9.698676	0.617172651503065	low
GSM972207	6.73972602739726	0	6.388832	8.111981	2.470666	6.788358	4.085288	0.678940198754398	low
GSM972208	2.05479452054795	1	5.244906	7.877091	3.817609	3.75066	3.633416	1.41572791097528	high
GSM972209	1.06849315068493	1	5.516508	3.130995	6.897671	3.402721	3.549006	2.67520591287729	high
GSM972212	1.47945205479452	1	6.444763	4.200211	3.341951	7.052462	9.662503	0.648033670203398	low
GSM972214	0.164383561643836	1	6.32327	4.10536	5.787988	2.760986	11.010787	1.12472805487701	high
GSM972215	3.86301369863014	0	5.36067	6.606492	3.92032	4.125943	4.956508	1.35406985081431	high
GSM972216	7.72602739726027	0	5.578636	6.474724	4.404513	8.595505	7.555612	0.715830684348691	low
GSM972218	0.575342465753425	1	6.160007	5.658874	3.154203	3.23813	12.409482	0.711367066087101	low
GSM972219	4.35616438356164	0	6.306928	7.685879	2.505439	3.180773	9.535762	0.681555367933076	low
GSM972220	0.0821917808219178	0	5.249649	4.300161	3.598325	2.746776	9.072134	1.39457859875415	high
GSM972221	5.34246575342466	0	6.251783	4.063067	5.749402	3.241735	10.400735	1.14351271401932	high
GSM972223	2.71232876712329	1	5.508765	3.939321	5.297132	2.680988	11.676331	1.27997576116539	high
GSM972224	2.05479452054795	1	4.845226	5.647143	6.11893	2.744832	7.866219	1.82580729890408	high
GSM972225	3.04109589041096	0	5.34615	5.29886	2.773116	2.762325	6.566185	1.40983342785165	high
GSM972226	1.64383561643836	0	6.064416	5.720652	6.325228	3.091965	12.62296	0.929004436882563	low
GSM972228	0.0821917808219178	0	5.906931	7.593738	3.111671	3.076756	9.90578	0.77977572009161	low
GSM972229	0.003	0	5.937001	6.33987	4.001255	2.624794	12.546926	0.794666934769624	low
GSM972230	2.21917808219178	0	5.733723	7.946651	2.697078	5.60497	12.175785	0.501396648496999	low
GSM972231	1.15068493150685	0	6.559496	6.288523	3.443807	5.361215	4.587186	0.915334236682211	low
GSM972233	1.23287671232877	0	6.876663	5.95616	3.256292	4.998114	5.295392	0.845337603288794	low
GSM972234	0.821917808219178	1	5.951637	7.755125	3.792072	2.502445	4.838444	1.24396200480578	high
GSM972236	0.986301369863014	0	4.651057	5.689085	2.704851	6.685556	4.282982	1.29352437799065	high
GSM972238	1.56164383561644	0	6.277373	8.208972	2.651635	3.792022	5.958704	0.817656227524292	low
GSM972239	1.15068493150685	0	6.831295	6.809773	2.963761	2.483151	6.276027	0.921211347205409	low
GSM972240	1.15068493150685	0	4.751861	4.333075	2.989548	2.622302	6.27653	1.86634626317176	high
GSM972244	1.15068493150685	0	5.383571	3.722364	2.725726	6.136777	7.766216	1.04850087928543	high
GSM972245	0.003	1	4.683684	7.199711	2.826089	2.792238	10.607515	1.03303005211377	high
GSM972247	0.493150684931507	0	5.954183	5.5951	2.817544	8.790009	4.166885	0.789146923148105	low
GSM972248	1.15068493150685	0	5.381116	7.577765	2.859594	6.320214	9.864485	0.633518709429189	low
GSM972249	1.15068493150685	0	6.475662	7.694086	3.379541	6.732302	5.700637	0.659973041912096	low
GSM972251	0.575342465753425	1	5.495288	2.848608	6.344863	6.272355	4.129299	1.9050465460217	high
GSM972253	1.31506849315068	0	6.211834	8.514132	3.486201	2.770868	6.585288	0.911049244406119	low
GSM972255	0.410958904109589	0	5.890584	6.190142	5.070818	5.813569	4.135406	1.22070447060176	high
GSM972257	1.72602739726027	1	5.604553	3.234031	2.647986	9.095529	8.299855	0.740882557843087	low
GSM972258	0.003	1	5.738472	5.049393	2.685731	3.572106	6.997933	1.16423737441384	high
GSM972259	2.38356164383562	0	4.537288	7.302099	2.906123	2.965504	12.007107	0.944203880449736	low
GSM972262	0.410958904109589	0	5.214193	5.382905	7.701974	3.094199	8.681316	1.76149874512717	high
GSM972264	6	0	6.312803	6.415373	2.862084	3.084741	4.59244	1.14673889761835	high
GSM972267	5.50684931506849	1	6.671341	7.016483	2.8113	6.394368	9.032532	0.513868496020461	low
GSM972273	1.31506849315068	1	6.504838	7.534172	2.774564	3.18491	11.72324	0.570360237573509	low
GSM972275	0.328767123287671	1	4.42683	2.091396	6.58456	3.294845	5.673144	3.20027711595509	high
GSM972277	4.19178082191781	0	5.85452	5.21122	6.483071	2.787002	12.831224	1.04957902526817	high
GSM972279	4.27397260273973	0	5.407787	6.426822	4.573579	7.039579	6.730076	0.941227718799677	low
GSM972280	3.78082191780822	1	5.162993	6.941515	7.20225	2.551695	12.831224	1.15327768530511	high
GSM972283	4.19178082191781	0	5.413843	3.121196	7.435012	2.992081	5.389704	2.59561864298376	high
GSM972285	0.164383561643836	1	6.460763	5.150954	2.476338	2.747616	4.447944	1.25354183736765	high
GSM972288	2.87671232876712	1	5.336748	8.843373	2.779936	2.556122	5.315904	1.16077841937934	high
GSM972290	3.20547945205479	0	5.942641	6.962328	2.76419	4.55701	8.592147	0.758933033478654	low
GSM972295	5.01369863013699	0	6.151624	7.578569	2.80273	2.840145	10.291416	0.714258975955064	low
GSM972297	3.78082191780822	1	5.63081	6.166483	5.4452	3.512707	12.09237	0.923448330442236	low
GSM972299	3.36986301369863	1	6.172853	7.888454	2.581125	3.138024	4.829706	0.995721012125454	high
GSM972301	8.63013698630137	1	5.482862	4.911402	2.468867	3.63816	11.346107	0.882039880426195	low
GSM972302	2.21917808219178	1	6.164992	4.46521	2.943755	5.363308	7.34303	0.922478558519599	low
GSM972303	1.56164383561644	0	6.754266	5.458795	2.414667	4.872193	3.743788	0.968251098184354	high
GSM972304	2.46575342465753	0	6.297277	6.06275	3.301862	7.428774	7.417258	0.648475689699745	low
GSM972305	2.54794520547945	0	5.794955	4.325633	5.966752	2.370206	11.872807	1.23717115733065	high
GSM972307	6.73972602739726	0	5.995218	7.061058	2.271339	2.694409	6.334103	1.01705215055632	high
GSM972308	7.56164383561644	0	5.974088	1.693793	2.984055	3.019569	4.764871	1.88991995449855	high
GSM972311	8.71232876712329	0	5.0832058	3.8180917	2.1377741	2.7139117	4.9068232	1.85208256635701	high
GSM972312	7.97260273972603	1	6.672461	6.491726	3.028561	9.664437	4.637723	0.552662464018793	low
GSM972314	3.78082191780822	0	6.704333	5.11619	2.528383	7.243217	3.763125	0.806086803053551	low
GSM972316	6.82191780821918	0	5.796166	6.429113	8.148517	2.539269	10.026051	1.38106580583694	high
GSM972317	2.46575342465753	1	6.087776	5.969665	6.761248	2.548943	5.044622	1.74638067378858	high
GSM972321	0.73972602739726	0	5.492796	5.898648	2.231813	2.697682	12.28305	0.80926172641515	low
GSM972322	7.06849315068493	1	5.12893	6.362606	2.460652	5.449917	8.347267	0.886215742772868	low
GSM972323	6.57534246575342	0	6.66172	6.995668	2.20463	3.293127	7.182685	0.766726986376305	low
GSM972326	6.98630136986301	0	5.06251	6.740233	2.91113	3.052442	12.456136	0.838392875169796	low
GSM972328	6.73972602739726	0	7.574761	8.163298	2.149654	5.708901	4.068565	0.551578626937319	low
GSM972330	7.06849315068493	0	6.484409	7.81267	4.713347	2.544518	4.500597	1.19650525219011	high
GSM972333	6.57534246575342	0	5.587252	8.869895	2.85751	3.746412	9.151857	0.731091467056589	low
GSM972334	6.32876712328767	0	5.786511	6.878252	5.818746	2.45559	6.876842	1.41430740778954	high
GSM972336	4.10958904109589	0	5.683485	6.770178	2.084485	5.157728	9.039177	0.709528097596897	low
GSM972338	6.08219178082192	0	6.114385	5.954982	2.352111	8.564941	7.344582	0.570609705711405	low
GSM972346	5.91780821917808	1	6.833144	4.986093	7.246549	2.708958	11.586	0.994809937133397	high
GSM972349	0.410958904109589	1	3.64498	4.24609	6.364795	2.640871	6.555485	3.13363183834823	high
GSM972357	3.45205479452055	1	6.322313	2.078518	2.22161	2.340174	6.961322	1.43322594377992	high
GSM972359	2.46575342465753	1	4.227692	4.898215	3.926782	3.365043	5.619536	2.11921781139656	high
GSM972361	1.56164383561644	1	2.848037	2.044618	4.598752	2.01613	4.100311	5.12344162804583	high
GSM972362	8.05479452054795	0	6.321363	9.106412	2.395718	7.785024	11.296844	0.331052419462487	low
GSM972363	11.5068493150685	0	5.928171	3.705309	2.308836	9.503349	5.172421	0.778396802942108	low
GSM972364	8.46575342465753	0	6.103631	4.783337	4.998973	2.922204	13.763509	0.839532182664703	low
GSM972365	3.86301369863014	0	4.308695	3.247004	6.1012	2.02547	8.701141	2.58164228820456	high
GSM972366	1.97260273972603	1	5.28741	7.006636	6.113877	2.796645	13.763509	0.929134421824705	low
GSM972367	7.80821917808219	0	4.895937	7.377935	2.120728	4.134262	4.356398	1.28264092460577	high
GSM972368	7.56164383561644	0	5.993955	7.40556	2.410428	8.28427	4.904395	0.641705383735478	low
GSM972371	6.65753424657534	0	5.857399	6.820411	7.277643	2.618431	7.736633	1.44692179059888	high
GSM972372	4.10958904109589	1	5.570298	5.83774	4.945839	2.260919	9.151857	1.30833282315358	high
GSM972373	6.49315068493151	0	6.622515	7.672416	2.115118	3.479349	4.404685	0.876484581954807	low
GSM972374	7.3972602739726	0	6.659479	7.384602	2.450297	6.479665	10.270609	0.438007389474102	low
GSM972376	7.15068493150685	0	5.931544	8.033578	2.272959	4.040749	5.156675	0.907777103374711	low
GSM972377	6.73972602739726	0	5.434301	8.904461	2.52001	3.199041	4.56207	1.09778090807863	high
GSM972378	7.06849315068493	0	5.583109	5.53881	4.182259	2.896766	6.083374	1.49203022005062	high
GSM972380	1.23287671232877	1	4.587745	6.69132	5.113299	1.88588	5.064927	2.19877736272537	high
GSM972381	3.94520547945205	1	4.882482	7.450244	3.131596	4.095624	5.614976	1.26470705181551	high
GSM972382	3.12328767123288	1	6.578699	7.487889	3.392212	3.937793	7.372862	0.761420615814598	low
GSM972386	7.3972602739726	0	6.330684	6.881136	3.705685	1.335431	9.13432	0.988324912363433	high
GSM972387	10.1095890410959	0	6.554664	6.464239	2.142762	6.802471	11.081927	0.433187803906979	low
GSM972388	6.82191780821918	1	6.774407	7.038177	2.427051	5.610261	4.048705	0.763023917800981	low
GSM972389	7.64383561643836	0	6.091855	6.726737	2.875774	2.672649	11.74735	0.715572901989175	low
GSM972390	0.657534246575342	1	4.918589	3.485603	6.597213	2.925224	9.55885	1.94851849266184	high
GSM972393	3.86301369863014	1	6.294378	7.93022	2.844781	3.865716	8.012057	0.720719690669655	low
GSM972394	0.904109589041096	1	4.777106	7.806716	2.503168	3.191868	11.081927	0.865973166819868	low
GSM972396	8.79452054794521	0	6.988532	7.533346	2.757901	2.594332	11.652399	0.540279988222047	low
GSM972397	8.63013698630137	0	5.43468	6.512753	2.507608	4.472849	7.18901	0.979665724482283	high
GSM972399	7.3972602739726	0	5.236357	6.252532	2.350883	4.245878	3.020456	1.4533818605687	high
GSM972400	0.904109589041096	1	6.306928	5.913729	2.607098	3.167836	10.600703	0.741951343227815	low
GSM972402	2.54794520547945	1	4.959103	7.88526	6.355248	2.93075	7.885668	1.45769555858735	high
GSM972403	4.6027397260274	0	5.673095	5.086843	3.658564	6.405159	6.301137	1.01575903191914	high
GSM972404	3.94520547945205	0	6.327236	5.741228	2.278009	6.433435	10.39517	0.53813829983684	low
GSM972405	6.49315068493151	1	6.077985	6.619419	3.040151	4.864977	4.600724	1.01409346265144	high
GSM972406	8.71232876712329	0	5.611081	5.639155	3.350445	5.336048	7.641803	0.962386364151486	high
GSM972407	10.8493150684932	0	4.668165	9.108973	2.659506	5.781256	3.898329	1.06911918814922	high
GSM972408	2.63013698630137	1	6.01403	5.280295	3.112713	4.984884	6.253272	1.01673080115213	high
GSM972413	1.64383561643836	1	4.716377	5.823085	4.349545	3.066478	3.624933	2.14961127002672	high
GSM972414	4.35616438356164	0	6.666754	8.490762	2.214987	6.915543	4.892024	0.559420760517239	low
GSM972415	3.45205479452055	1	6.882163	7.276585	2.296213	2.956223	7.22417	0.736317603107114	low
GSM972416	0.657534246575342	1	6.243201	5.96768	5.029287	2.442895	5.502337	1.43211558155395	high
GSM972417	12	0	6.483849	8.062816	2.641844	7.827325	3.723527	0.626860953292454	low
GSM972419	2.63013698630137	1	5.947307	8.489124	2.145334	3.215357	3.907838	1.02476687758474	high
GSM972422	3.04109589041096	1	4.217338	6.070392	5.586838	3.217628	6.712473	2.04233730307133	high
GSM972426	6.65753424657534	0	4.742627	5.7161	2.362661	3.16539	10.925773	1.05276828528955	high
GSM972427	4.35616438356164	0	5.509838	8.280589	3.116662	6.869484	4.457902	0.838965121748072	low
GSM972430	4.35616438356164	0	5.076765	3.163687	4.730181	3.10307	10.400735	1.53513027014913	high
GSM972434	3.45205479452055	1	5.852499	7.318641	2.396925	3.213701	10.895641	0.700412567445734	low
GSM972435	3.28767123287671	0	6.199231	8.573083	2.143761	7.629278	10.259942	0.384515411890194	low
GSM972437	0.575342465753425	1	5.732521	8.454524	3.668254	4.103154	3.629899	1.14275247826582	high
GSM972440	4.27397260273973	0	5.516149	6.397534	4.436501	3.011571	4.229168	1.63110205571738	high
GSM972444	1.15068493150685	1	4.767433	2.992451	7.075706	3.500155	4.764591	2.97212506759954	high
GSM972450	3.86301369863014	1	6.740171	3.724117	2.546456	8.014501	6.770526	0.668530178674706	low
GSM972454	6.16438356164384	0	5.39522	6.10876	2.540234	4.395946	11.346107	0.756903681663824	low
GSM972456	0.003	1	6.696944	4.188733	2.094067	3.654024	5.41442	1.06359112920561	high
GSM972458	1.3972602739726	1	6.216227	6.209317	8.620043	5.962933	7.456381	1.14529640276622	high
GSM972460	7.89041095890411	0	5.631963	7.463545	7.176725	6.601042	6.80777	1.03846877016618	high
GSM972461	7.89041095890411	0	6.745993	8.14681	2.135582	7.123128	6.823752	0.476230746437297	low
GSM972462	7.23287671232877	0	5.717773	7.686763	2.364894	3.194585	4.832683	1.10512580369812	high
GSM972464	7.06849315068493	0	5.309383	8.049699	2.429939	3.90408	3.774504	1.19887671110598	high
GSM972466	6.16438356164384	0	6.751936	7.347086	3.557968	2.731053	3.909213	1.09498682077798	high
GSM972467	5.91780821917808	0	3.25931	6.783781	3.538503	3.656561	5.97196	2.07961019556112	high
GSM972469	7.06849315068493	0	5.323504	6.899717	2.567014	3.357188	4.684158	1.3167474157503	high
GSM972472	6.57534246575342	0	5.228321	7.244247	2.901694	2.625075	12.722133	0.787228761545939	low
GSM972473	9.61643835616438	0	5.900695	5.449346	3.433076	2.433605	10.367126	0.995181882813677	high
GSM972475	7.15068493150685	0	4.763535	7.045214	2.6402	2.47383	12.36083	0.915196868290026	low
GSM972476	5.26027397260274	0	5.403679	3.554787	2.596515	2.788126	4.100583	1.91969103987144	high
GSM972477	6.65753424657534	0	5.231617	3.151533	3.948361	4.441922	8.202374	1.43990233702333	high
GSM972478	5.67123287671233	0	5.544341	6.765902	2.372991	5.163499	9.617378	0.718494606813008	low
GSM972479	0.246575342465753	0	4.196976	2.752064	7.158798	3.341601	11.608351	2.12600733360014	high
GSM972480	5.67123287671233	0	6.091855	8.307495	3.000937	5.406888	11.146608	0.503008898663708	low
GSM972481	5.34246575342466	1	5.564322	6.738031	2.280424	2.985999	4.86614	1.26055171942776	high
GSM972483	2.3013698630137	1	6.056892	6.215752	2.130137	2.607817	4.363538	1.24875721171815	high
GSM972486	2.71232876712329	0	4.821328	9.458135	7.901666	1.834575	3.546023	2.29041256854778	high
GSM972487	5.50684931506849	0	5.613738	5.860103	2.565195	2.384006	10.876987	0.928488939327024	low
GSM972489	6.08219178082192	0	5.61142	7.653627	2.449075	3.16122	11.499944	0.695028648247076	low
GSM972490	6.08219178082192	0	6.270701	6.453926	2.512066	4.526734	5.881141	0.88442704373909	low
GSM972491	5.75342465753425	0	6.675954	6.401707	2.553562	4.628544	5.007805	0.855046007333909	low
GSM972493	4.84931506849315	0	6.097766	3.508486	3.045198	3.529965	8.949521	1.09062812808478	high
GSM972495	2.21917808219178	1	6.149271	6.543553	6.937315	2.343932	7.349926	1.4229784213793	high
GSM972497	0.0821917808219178	0	5.744046	9.499693	2.309441	4.581376	7.457194	0.667590803416996	low
GSM972498	4.84931506849315	1	6.107655	6.157626	2.134568	4.990718	8.334443	0.727724910284308	low
GSM972499	5.91780821917808	0	6.010974	7.131499	6.966975	4.925438	6.182297	1.1864383649504	high
GSM972501	8.71232876712329	1	5.301043	6.069607	2.801142	4.383335	4.870122	1.29336594687274	high
GSM972504	2.46575342465753	1	5.594346	4.521659	2.787399	5.020129	9.195811	0.935510317110643	low
GSM972505	11.8356164383562	0	5.379381	5.148568	2.838699	3.771414	9.418017	1.04073847820997	high
GSM972506	11.5890410958904	0	4.874491	6.174829	2.848777	4.907464	10.515699	0.884789123153371	low
GSM972508	11.013698630137	0	6.228851	6.07208	2.254904	8.064378	8.268883	0.534192466147534	low
GSM972510	7.06849315068493	0	5.90479	7.422569	2.68047	2.629811	11.795413	0.693680552888544	low
GSM972511	3.86301369863014	1	6.321364	5.657489	3.513346	5.971874	4.977527	0.942113284492849	low
GSM972512	1.89041095890411	1	5.652952	7.461125	6.19646	2.66767	6.596551	1.43002392547323	high
GSM972516	5.42465753424658	0	6.353611	8.416597	3.495341	5.105063	7.694765	0.649942431023709	low
GSM972517	3.04109589041096	1	5.672686	8.392189	2.858552	3.73269	6.675538	0.901397216777903	low
GSM1681353	10.7671232876712	0	6.25962	3.554074	2.200557	2.683448	6.502462	1.2769106002339	high
GSM1681354	11.6712328767123	0	5.649179	3.000421	2.332928	2.976018	6.570364	1.51666156958481	high
GSM1681355	11.5890410958904	0	6.621972	3.890453	2.398979	2.079973	7.366025	1.14764288218507	high
GSM1681360	2.46575342465753	1	6.37694	3.930892	1.98426	4.112705	12.204206	0.667695973885912	low
GSM1681361	7.06849315068493	0	6.150247	3.849531	2.066829	2.599533	6.315678	1.29238766828401	high
GSM1681362	7.06849315068493	0	5.926452	3.834139	2.242389	2.769782	10.170399	1.0186539477872	high
GSM1681369	5.34246575342466	1	6.150247	4.457449	2.329248	2.573606	11.608351	0.8417427697476	low
GSM1681370	6.08219178082192	0	6.558388	3.493597	2.366699	2.889852	8.228667	1.04162129791449	high
