# Supplementary material for: Identification of cuproptosis-based molecular subtypes, construction of prognostic signature and characterization of immune landscape in colon cancer
Source: Front Oncol. 2023 Mar 17;13:927608. doi: 10.3389/fonc.2023.927608 (PMC10064275; doi:10.3389/fonc.2023.927608)
Supplement: Supplementary file 5 [file DataSheet_2.zip › Data Sheet 2/risk.test.txt]

id	futime	fustat	HOOK1	LGR5	HOXC6	CKMT2	SPINK4	riskScore	risk
TCGA-CK-4950	7.12054794520548	0	5.987006	4.812266	3.731341	5.973814	10.773815	0.722928402984109	low
TCGA-A6-3807	2.88767123287671	0	5.911075	4.733009	3.716085	7.566403	7.369549	0.818322501330673	low
TCGA-AZ-4313	6.32876712328767	0	4.403829	4.311828	2.200051	3.5242	13.627891	1.00469072901095	high
TCGA-AA-3811	0.838356164383562	1	5.783981	8.58664	4.136478	2.072242	10.532797	0.840417201621195	low
TCGA-QG-A5Z2	2.60821917808219	0	6.231057	7.211986	2.619784	2.437292	10.901276	0.708774116327623	low
TCGA-CA-5256	1.03835616438356	0	6.034001	4.447938	2.450893	7.390305	5.053393	0.892781023885861	low
TCGA-G4-6317	3	0	6.030311	6.789636	2.223569	6.226263	6.771156	0.703698702178841	low
TCGA-AA-3947	2.75068493150685	0	6.295432	9.280868	4.615696	1.965106	9.662964	0.783587260581615	low
TCGA-CM-6162	1	0	6.324935	6.813845	4.58931	2.55524	11.475484	0.793997077206784	low
TCGA-A6-2678	3.52328767123288	0	7.424878	7.699885	2.34296	4.548639	9.121709	0.463248507260789	low
TCGA-AA-A02H	0.167123287671233	1	5.809024	7.872096	3.252512	3.952233	7.664339	0.855797209138773	low
TCGA-AA-3862	2.5041095890411	0	5.915813	3.058819	2.384414	5.379239	9.044933	0.9312928238946	low
TCGA-D5-7000	0.854794520547945	0	6.162896	7.109696	3.677615	3.254349	10.243977	0.766554669868176	low
TCGA-CA-6716	1.01643835616438	0	6.281	9.473428	2.351338	2.537166	3.16824	0.996361621563679	high
TCGA-D5-6535	1.26027397260274	0	5.949596	7.608309	3.557704	2.283898	3.921524	1.35483528236324	high
TCGA-A6-4105	1.21095890410959	1	5.975863	8.842185	2.939369	4.346052	8.535603	0.6634918218927	low
TCGA-G4-6307	4.58630136986301	0	6.063959	7.605045	2.264507	7.90707	3.443859	0.710009839564334	low
TCGA-A6-6137	2.25753424657534	0	6.462077	6.041818	3.297726	4.03773	8.10656	0.826990398528624	low
TCGA-AA-3986	1.58904109589041	0	5.870969	6.468867	2.380734	4.567418	7.963074	0.819362158690441	low
TCGA-AA-3520	2.0027397260274	0	5.502277	7.21789	6.179366	2.411486	9.992859	1.20118212140138	high
TCGA-AA-A02E	0.246575342465753	1	5.529589	6.489818	5.632199	6.363643	6.390465	1.08374917054487	high
TCGA-AZ-4614	0.471232876712329	1	5.425954	5.356328	4.048332	4.348899	5.032447	1.46204363913544	high
TCGA-G4-6320	2.2027397260274	0	5.404545	5.918015	4.911922	2.151111	10.627835	1.21954826873306	high
TCGA-A6-6781	1.63835616438356	0	5.7131	5.242242	2.959885	3.641434	10.498541	0.898019412276073	low
TCGA-A6-2685	3.1041095890411	0	3.824313	6.369259	2.541909	7.472314	9.804064	0.896093224916778	low
TCGA-QG-A5YX	2.74794520547945	0	6.71005	4.684013	2.265427	4.665958	7.113089	0.819671053050383	low
TCGA-CK-5916	1.76164383561644	1	6.553175	7.273281	6.455351	6.861344	2.624853	1.06752851787315	high
TCGA-NH-A50T	1.51506849315069	0	6.394771	5.374503	2.261489	7.687183	5.351772	0.705915928316837	low
TCGA-CM-6674	1.07945205479452	0	5.493896	4.924935	5.685888	2.618646	12.029184	1.19017071368324	high
TCGA-AA-3833	1.32876712328767	0	5.119218	3.619755	5.599118	2.661631	9.187256	1.78942428310744	high
TCGA-A6-2680	2.92602739726027	0	5.046296	5.273986	2.480915	2.846688	9.477582	1.18179781118863	high
TCGA-CM-5862	0.419178082191781	1	5.992856	7.016869	3.618318	5.731859	5.917891	0.870151653991567	low
TCGA-DM-A28G	5.06575342465753	1	5.766755	7.935313	2.720628	3.734943	7.43159	0.856971480485702	low
TCGA-DM-A28H	9.75616438356164	0	6.371445	7.960521	3.474414	2.469694	4.891807	1.07610850445914	high
TCGA-CA-6718	0.838356164383562	1	6.773817	6.166368	5.852823	2.289471	3.456616	1.56592444058002	high
TCGA-AA-3982	2.25205479452055	0	5.976945	6.109561	2.200051	6.203434	9.870312	0.599392918895	low
TCGA-CM-6680	1.0027397260274	0	5.946691	7.650653	3.184981	2.583032	11.142277	0.73924188091928	low
TCGA-AZ-6603	2.46301369863014	1	6.105347	7.698126	2.31886	3.452213	7.772037	0.783029701191086	low
TCGA-A6-6142	2.09041095890411	0	6.044507	8.137432	4.456733	6.384463	3.358652	0.946493866361876	low
TCGA-CA-5796	1.03287671232877	0	5.533314	2.923112	2.458035	2.006329	12.330765	1.13028487117537	high
TCGA-AA-3527	0.003	0	3.400406	4.493893	2.417376	7.544668	7.575798	1.36063680785442	high
TCGA-F4-6807	3.58630136986301	0	6.43146	8.568164	4.244476	2.667407	4.909007	1.04681609113006	high
TCGA-G4-6310	5.3013698630137	0	6.3797	8.62048	3.612881	3.605134	4.233393	0.963036780567961	high
TCGA-D5-6529	1.68219178082192	0	5.558278	8.034817	4.812209	4.463699	5.626981	1.12407902345107	high
TCGA-CM-6679	0.838356164383562	0	5.83945	7.613151	2.328916	4.37834	3.274584	1.07828359997687	high
TCGA-AZ-6607	0.265753424657534	1	4.848458	1.906634	5.129076	2.437426	8.336644	2.33143760057516	high
TCGA-A6-5659	2.53698630136986	0	6.52986	8.423283	3.030918	3.32584	2.876467	1.02750791402569	high
TCGA-AA-3831	1.4986301369863	0	6.151777	6.46766	2.259996	7.345778	6.632004	0.638304221492612	low
TCGA-DM-A0X9	9.97534246575342	0	6.122447	7.869771	3.451552	3.14407	9.440211	0.763784942684687	low
TCGA-D5-6541	1.2986301369863	0	6.207585	7.156097	4.029769	5.848417	6.23966	0.813778816140004	low
TCGA-AA-3875	1.5041095890411	0	6.307088	5.006348	3.101895	6.580853	9.55274	0.646628932528351	low
TCGA-DM-A28F	2.9972602739726	1	6.031205	4.018602	2.678782	4.267577	6.115436	1.18517282876781	high
TCGA-CM-4743	1.92054794520548	0	5.266034	2.08837	5.065338	2.061254	6.056528	2.54406612089382	high
TCGA-AA-A00U	1.41917808219178	0	6.413259	7.091207	3.231683	2.407614	9.808292	0.78371071835505	low
TCGA-AA-A017	1.25205479452055	0	5.670514	5.869154	2.589174	5.148119	6.254392	0.989890324097126	high
TCGA-AA-A01X	2.16712328767123	0	4.737048	4.508663	2.540731	3.276746	8.673355	1.39337792424347	high
TCGA-CM-5861	1.25205479452055	0	5.658606	5.135107	6.371651	2.445838	9.955696	1.40983951440492	high
TCGA-A6-3809	2.72876712328767	0	6.601417	2.970343	2.469457	3.002103	6.892163	1.19030472733848	high
TCGA-AA-3968	1.83287671232877	0	6.184849	6.866237	2.487332	6.225012	8.21773	0.616777688581492	low
TCGA-AA-3818	0.0821917808219178	1	5.807458	6.740761	2.877495	2.266372	11.603867	0.805203303922667	low
TCGA-AA-3872	0.003	0	5.035855	6.863145	2.79307	2.700293	7.730547	1.22204773800048	high
TCGA-AA-3845	0.003	1	6.172422	2.54151	6.497462	1.988663	9.495004	1.71178041995903	high
TCGA-AA-3529	0.003	1	6.214126	5.770189	2.366727	5.049632	10.664256	0.623590080283165	low
TCGA-AA-3952	0.167123287671233	1	5.42973	5.142633	2.200051	2.175711	8.132663	1.2603426043996	high
TCGA-AA-3989	0.663013698630137	1	5.362522	3.791253	2.594833	3.936908	5.430364	1.53433727716017	high
TCGA-D5-5538	4.55068493150685	1	6.557271	7.455956	4.861386	4.29056	3.490139	1.11573608873959	high
TCGA-DM-A0XD	2.03561643835616	1	5.198062	2.528077	3.093012	3.757525	4.92332	1.96198735961741	high
TCGA-AA-3492	0.00273972602739726	1	5.212002	5.776887	5.381316	7.689846	6.722008	1.04531190210057	high
TCGA-AA-A022	0.003	0	4.118176	4.414948	5.55334	1.935725	6.190768	2.84646331431927	high
TCGA-AA-3844	1.24383561643836	0	5.945867	6.093678	2.200051	4.074746	7.318631	0.903381997278671	low
TCGA-AA-3715	1.58630136986301	1	3.745913	2.779462	6.823839	2.770802	6.333674	3.6224539008367	high
TCGA-AY-A71X	1.61095890410959	0	5.311257	6.799629	2.575577	2.519882	12.668129	0.793336469261761	low
TCGA-AA-3560	1.66575342465753	0	4.458331	6.319854	2.200051	3.396423	12.284876	0.931231975161186	low
TCGA-AZ-5403	5.23287671232877	1	5.634647	6.071559	2.395657	5.461691	9.631969	0.726242528032718	low
TCGA-CM-5864	1.25205479452055	0	6.095209	8.120718	3.724754	4.442279	8.266246	0.73898005579589	low
TCGA-CK-5913	4.27671232876712	0	6.422346	6.27924	4.475292	2.389893	8.623272	1.01506754159957	high
TCGA-CM-4751	2.25205479452055	0	6.18533	4.623062	3.410989	2.971543	9.806101	0.987110696585354	high
TCGA-CM-6677	0.923287671232877	0	5.815644	6.065806	3.026167	8.022257	6.877944	0.699689350008605	low
TCGA-G4-6627	5.95890410958904	0	5.220448	4.788335	3.437898	3.200291	9.393713	1.2401207836953	high
TCGA-A6-2677	2.02739726027397	1	7.553764	8.090623	2.938461	6.67451	3.48621	0.56434534728537	low
TCGA-A6-A567	5.15342465753425	1	6.663172	2.403656	2.200051	7.428609	8.428893	0.695695549212063	low
TCGA-NH-A50V	1.61095890410959	0	6.322038	7.365134	3.636759	2.477407	4.507342	1.19557804620256	high
TCGA-AA-A01C	1.25205479452055	0	5.076033	6.934727	3.931477	7.477036	7.438775	0.841420612268093	low
TCGA-AA-A00O	2.25205479452055	0	6.537958	7.358554	2.269625	2.803072	3.403675	1.07269067332985	high
TCGA-AA-A00D	1.58356164383562	0	5.581462	5.413334	3.382669	4.621188	1.763131	1.65569412500334	high
TCGA-A6-5657	2.63561643835616	0	5.857759	8.429729	4.511236	2.875815	4.353024	1.26919986798494	high
TCGA-AA-3877	2.58356164383562	0	5.830218	5.66743	3.757745	2.305597	5.707125	1.46554694356127	high
TCGA-AA-A01Q	0.0849315068493151	0	5.122738	4.185089	4.105992	2.140681	7.582709	1.79528171237687	high
TCGA-A6-5667	2.43013698630137	0	6.15221	8.126319	2.38926	5.841562	3.920976	0.792448205958433	low
TCGA-AA-3842	3.08493150684932	0	6.131951	5.712899	2.447562	6.439223	7.597723	0.70706742815266	low
TCGA-A6-A5ZU	0.802739726027397	0	4.792217	3.66798	3.898795	2.074502	2.235258	3.01310119157948	high
TCGA-AA-3511	0.580821917808219	0	6.141536	2.358413	2.392625	5.587396	9.83652	0.866489857705262	low
TCGA-CM-5348	1.91506849315068	0	5.390272	2.499782	5.747208	2.714781	7.658971	2.08924169599437	high
TCGA-AY-A54L	1.43835616438356	0	6.401212	7.847515	2.477649	2.615472	10.361042	0.651111799485141	low
TCGA-A6-2671	3.64657534246575	1	4.404864	8.239948	2.559568	3.359836	4.611701	1.46641898762151	high
TCGA-AA-3973	1.08767123287671	0	5.21157	9.753342	2.282358	3.457507	3.774248	1.09126813946356	high
TCGA-AA-3680	0.917808219178082	1	5.977351	7.427355	2.811973	2.941079	11.428272	0.686513519506909	low
TCGA-QG-A5YW	2.45479452054795	0	5.989639	7.358229	2.987976	4.813575	6.065014	0.87015042730892	low
TCGA-AA-3673	4.16986301369863	0	6.526709	6.566499	2.745754	5.672568	9.269239	0.580684092154758	low
TCGA-AA-3855	2.67123287671233	0	5.723359	5.254753	2.314843	3.811081	11.047758	0.802323363287603	low
TCGA-F4-6463	2.97808219178082	0	6.232365	8.918779	6.806663	5.767193	7.301779	0.803217920347357	low
TCGA-AA-3971	1.33972602739726	0	5.668661	6.606934	2.425237	6.485533	11.014679	0.561286108669738	low
TCGA-D5-6898	0.627397260273973	0	6.98497	6.956749	2.270511	8.312254	2.589843	0.617583861648417	low
TCGA-D5-6537	0.4	1	6.271072	8.429569	2.350848	5.111227	6.112331	0.680992454133011	low
TCGA-SS-A7HO	5.01095890410959	0	7.012411	7.364846	4.170604	5.270358	4.067051	0.829995474619583	low
TCGA-DM-A1HB	11.3041095890411	0	5.982384	4.91754	3.381538	2.060292	11.171361	0.99432282734843	high
TCGA-D5-6931	1	0	6.565453	4.420543	3.634661	3.481386	9.812489	0.887424344707489	low
TCGA-T9-A92H	0.991780821917808	0	6.363754	6.638606	2.296997	7.709077	6.454489	0.586059838521037	low
TCGA-AD-6965	2.20547945205479	0	6.544404	6.621226	4.214232	6.539531	9.048507	0.603567598985484	low
TCGA-A6-6140	2.01095890410959	0	6.704717	5.457743	2.279786	6.222284	8.258046	0.604340014669193	low
TCGA-AA-3672	0.003	0	3.789202	5.613996	5.379397	2.622229	9.075348	2.05702602413918	high
TCGA-A6-A56B	4.68767123287671	1	5.909931	8.098929	2.200051	2.60987	3.158476	1.2068650761076	high
TCGA-D5-6927	0.786301369863014	0	6.390261	4.382137	3.556813	6.912779	7.086086	0.809042799079339	low
TCGA-AA-A00E	2.5013698630137	0	6.083986	5.847003	7.411376	2.024158	8.061121	1.56060871560477	high
TCGA-AA-A02K	1.16712328767123	1	5.878073	4.714681	7.615893	6.211919	3.10855	1.77159505438991	high
TCGA-A6-2683	1.38082191780822	1	3.656139	5.676059	3.015215	2.266109	4.508076	2.55896702739711	high
TCGA-F4-6704	0.128767123287671	0	5.241618	2.405119	2.546509	2.331446	9.602803	1.51995290586408	high
TCGA-AA-3852	0.003	1	5.444062	6.574722	2.436938	2.430718	13.101837	0.756879643150014	low
TCGA-AA-3851	2.75616438356164	0	5.336735	7.090948	3.346185	2.204477	9.805001	1.04542224734489	high
TCGA-A6-6654	1.98904109589041	0	5.407002	9.608183	2.84133	2.298811	6.53795	1.00306305215433	high
TCGA-DM-A28E	9.99452054794521	0	6.426524	4.201152	2.200051	2.389179	2.188579	1.65074913643713	high
TCGA-A6-5665	1.83835616438356	0	6.019194	6.471981	6.352344	3.761516	8.178304	1.15294048351582	high
TCGA-AA-3509	5.24657534246575	0	5.299131	5.730994	2.271247	4.361396	8.101529	1.00428802078235	high
TCGA-AA-3970	3.0027397260274	0	6.201232	6.285457	2.373428	7.730157	10.478891	0.46610048487228	low
TCGA-A6-5666	2.72602739726027	0	6.880886	8.949702	2.41197	4.084257	7.051107	0.581865065721603	low
TCGA-4N-A93T	0.4	0	4.972508	4.57471	2.590178	3.519336	5.986325	1.57110817309551	high
TCGA-G4-6309	7.12328767123288	0	6.365811	6.958121	2.424507	5.317831	8.627325	0.617841918504297	low
TCGA-AA-3697	7.08767123287671	0	5.986841	5.589331	2.200051	5.417216	9.502472	0.695223351381592	low
TCGA-G4-6586	2.98356164383562	0	5.420146	5.288826	3.800379	1.972559	5.541981	1.75531749376074	high
TCGA-D5-6928	0.96986301369863	0	5.819137	4.607539	6.403502	2.430844	9.120181	1.51920453510551	high
TCGA-AA-3850	0.003	1	5.595838	7.039699	2.584736	2.959827	7.629087	1.01613716203551	high
TCGA-CK-6747	2.24657534246575	0	6.495921	6.679665	2.585444	4.215446	9.592023	0.644083962384922	low
TCGA-A6-6782	1.69041095890411	0	5.294225	5.853527	3.619759	4.85928	4.460826	1.38647897070436	high
TCGA-CM-5860	2.66849315068493	0	5.339421	8.942628	3.318779	3.233914	6.377059	1.03651279619624	high
TCGA-A6-6653	2.03287671232877	0	6.175476	6.019611	7.275794	2.041671	7.399966	1.56087433996081	high
TCGA-D5-6539	1.04109589041096	0	6.437138	5.008676	2.278893	2.130606	10.333011	0.857169480681674	low
TCGA-A6-3808	2.77808219178082	0	6.130165	6.632791	4.4155	4.330418	11.115448	0.719643994950921	low
TCGA-AA-3506	4.83561643835616	0	4.973373	6.178342	3.791933	2.460547	9.735187	1.25534713722725	high
TCGA-G4-6298	0.003	1	5.333712	8.137404	3.256482	2.144846	5.387081	1.32932396970374	high
TCGA-AZ-6608	0.161643835616438	1	5.958372	7.226145	2.258988	3.331039	3.681017	1.15899906358499	high
TCGA-F4-6806	3.45205479452055	0	6.026641	7.90817	2.787867	3.914104	10.16437	0.648840001762548	low
TCGA-AA-A01T	2.75342465753425	0	3.67188	1.762912	2.200051	6.9363	8.138479	1.62086676607052	high
TCGA-A6-6651	1.81369863013699	0	5.684238	5.556188	3.877491	4.169893	2.576409	1.63103908790809	high
TCGA-AD-5900	1.01369863013699	0	5.764718	6.404517	5.796799	2.261889	12.117127	1.01624614917982	high
TCGA-D5-6930	1.11232876712329	0	5.55201	6.201863	6.253683	2.386178	13.508792	1.00422630735847	high
TCGA-AA-A03J	3.41369863013699	0	4.41876	4.153932	2.268295	6.475875	8.347091	1.13667392327544	high
TCGA-AA-3815	2.75342465753425	0	5.840581	7.197346	4.473468	1.836627	8.661856	1.13363777328844	high
TCGA-CM-6169	1.08493150684932	0	6.040564	6.913426	4.476037	7.21289	4.098465	0.921244417931891	low
TCGA-F4-6855	3.95068493150685	0	5.993855	8.761114	4.044616	2.440531	9.413802	0.81968552664828	low
TCGA-AA-A004	1.16164383561644	0	2.943911	4.947817	2.885835	2.541492	9.05619	2.21443955687701	high
TCGA-AD-6889	6.93698630136986	1	5.790862	6.96611	9.466228	2.112512	8.905777	1.66125623440303	high
TCGA-G4-6322	2.16986301369863	0	6.170002	6.147424	2.228848	2.035127	13.51218	0.654394822156042	low
TCGA-AA-A029	4.33150684931507	0	5.013744	3.570166	3.221346	6.580516	10.211332	0.961881168200136	high
TCGA-AA-A00N	0.334246575342466	1	5.665137	5.683762	4.230249	2.402525	10.691082	1.07570271809394	high
TCGA-A6-6649	2.01369863013699	0	6.299152	6.700908	5.948562	2.691137	11.772802	0.867043672440763	low
TCGA-G4-6311	3.28493150684932	0	6.028519	6.586028	3.473831	2.278871	7.417745	1.11080899172273	high
TCGA-5M-AAT6	0.794520547945205	1	5.081396	6.90501	3.354915	6.11123	4.328308	1.16357153546598	high
TCGA-DM-A1DB	3.69315068493151	1	5.93709	5.740786	2.618625	6.120522	5.443464	0.909276902035949	low
TCGA-AA-3660	6.50684931506849	0	5.361126	7.163921	2.492364	4.986737	9.456409	0.753827546341155	low
TCGA-DM-A0XF	3.18356164383562	1	5.697416	6.35513	2.200051	7.79583	5.664988	0.736436999377708	low
TCGA-AA-3526	1.58904109589041	0	5.992922	6.1509	2.270702	7.024068	9.499885	0.567535102889661	low
TCGA-CA-5255	1.03013698630137	0	5.300789	5.564313	3.779399	2.414832	9.591754	1.24231157566863	high
TCGA-AA-3977	2.08493150684932	0	6.645848	6.263601	3.714704	5.573967	9.788984	0.607562262467354	low
TCGA-5M-AAT4	0.134246575342466	1	5.830814	8.363021	6.763881	3.608111	5.534638	1.30753589207337	high
TCGA-CA-6717	1.06301369863014	0	6.489636	5.732017	4.451589	2.542447	8.797462	1.01704175942432	high
TCGA-CM-6161	1.25205479452055	0	7.12207	5.552363	2.200051	7.818485	7.636246	0.482582088693076	low
TCGA-AA-3861	2.5041095890411	0	6.120734	6.27695	2.866239	2.539865	10.685823	0.81072684139359	low
TCGA-D5-6926	0.753424657534247	0	6.673395	8.120869	2.592134	2.854887	3.671838	0.971255277310107	high
TCGA-AA-3685	3.08767123287671	0	5.212388	3.796562	2.200051	5.9879	9.674186	0.915110829716071	low
TCGA-D5-6929	1.11780821917808	0	5.993439	5.804476	3.667597	6.942967	6.528649	0.823869063799041	low
TCGA-A6-6648	2.0986301369863	0	7.806456	8.953697	2.339907	3.042256	10.026732	0.409892058284408	low
TCGA-F4-6569	2.97808219178082	0	5.814387	5.693975	6.182508	6.803478	7.731345	0.981450296359821	high
TCGA-A6-2684	3.08767123287671	0	5.890003	7.150739	4.735455	4.040885	5.687243	1.15703019999244	high
TCGA-AA-3950	2	0	6.155651	7.967557	7.032848	1.836627	8.768194	1.19316802626272	high
TCGA-AY-6196	0.0164383561643836	0	4.692083	3.434509	6.690766	3.706996	11.025793	1.72654330170466	high
TCGA-AA-3549	1.75068493150685	0	5.424779	6.89486	3.211511	3.458896	7.92491	1.04936062922572	high
TCGA-AA-3561	1.16164383561644	0	5.097945	3.298265	3.151936	4.686943	7.439966	1.42490179498246	high
TCGA-AA-3821	0.0849315068493151	0	6.384953	5.952974	3.900684	2.804312	9.513365	0.904264814237048	low
TCGA-CK-4952	1.3013698630137	0	6.569778	6.669971	7.072776	2.063147	13.445722	0.835020505069206	low
TCGA-AU-3779	1.20821917808219	0	5.468115	7.206632	4.996643	6.142121	2.551043	1.34020451148794	high
TCGA-AA-3517	3.24931506849315	0	5.272192	3.797685	2.200051	5.425215	8.582795	1.0349014276581	high
TCGA-A6-2686	3.08493150684932	1	4.979205	5.342064	5.577271	2.085389	6.84857	2.00408315616186	high
TCGA-AA-3543	0.0821917808219178	0	5.013455	4.565538	6.457807	6.094222	8.148036	1.39537333898628	high
TCGA-AA-3518	0.0849315068493151	0	5.812557	6.591239	4.957503	2.399624	8.290671	1.21704014986728	high
TCGA-AA-3984	0.003	0	6.384419	7.436602	2.271743	5.712522	6.018954	0.682172088675507	low
TCGA-CM-4752	1.08493150684932	0	5.194081	7.729844	2.346486	2.794653	9.205371	0.932924032910432	low
TCGA-AA-3941	2	0	5.834765	5.117517	5.452326	2.494675	8.626198	1.38432647631923	high
TCGA-A6-5660	2.43287671232877	0	5.916021	8.822741	2.979013	4.245041	5.270855	0.873567454332089	low
TCGA-CM-6164	2.41917808219178	0	6.369478	6.410644	2.685481	5.688254	4.832969	0.848565610939586	low
TCGA-DM-A1HA	7.12328767123288	0	4.8179593	4.8787191	5.1423573	2.1661799	2.7225702	2.83798202714773	high
TCGA-AA-3542	1.08219178082192	0	3.88626	4.314915	2.200051	4.338341	8.63731	1.52921647532877	high
TCGA-D5-6924	1.19178082191781	0	6.218413	6.383393	2.442824	6.717166	5.154943	0.763337081433255	low
TCGA-QG-A5YV	3.56438356164384	0	6.237719	7.982888	2.301219	3.513923	8.37123	0.701847114480775	low
TCGA-AA-3980	0.663013698630137	0	6.17521	8.276631	2.266474	6.013369	8.148027	0.550809613693762	low
TCGA-AA-3994	2.25205479452055	0	5.131056	6.080094	3.542572	2.713224	13.227791	0.896277147313793	low
TCGA-AA-3495	3.08767123287671	0	5.913385	5.738355	2.994728	6.351895	9.075477	0.700671834833488	low
TCGA-D5-6531	1.47945205479452	0	5.549652	8.523207	4.901017	6.546332	5.710186	0.880055099117582	low
TCGA-F4-6805	2.86849315068493	0	6.097243	8.17481	2.400375	2.685981	9.856021	0.697837030786116	low
TCGA-A6-5662	1.96712328767123	0	5.74964	7.536628	2.464396	4.655773	3.371663	1.08312154079762	high
TCGA-RU-A8FL	3.22465753424658	0	6.600478	5.724654	2.417046	8.219769	2.536075	0.773806645425375	low
TCGA-AA-3972	4.24931506849315	0	5.774642	4.883591	2.200051	2.775069	8.524393	1.08635582190393	high
TCGA-AA-3858	2.58904109589041	0	5.754917	7.810223	2.200051	2.656422	8.445153	0.858905045653483	low
TCGA-AA-3679	1.25205479452055	0	4.968544	5.073278	2.200051	6.715344	9.073798	0.84486508357897	low
TCGA-AU-6004	2.25753424657534	0	5.941133	6.446436	3.365384	2.176603	2.997534	1.60443507356162	high
TCGA-DM-A28A	2.20547945205479	1	6.147314	8.764153	3.643256	2.301875	4.806308	1.09733979063484	high
TCGA-AA-A00F	2.83561643835616	0	4.975433	4.947244	2.735704	2.992842	9.286898	1.2623527640426	high
TCGA-AA-A01K	2.58356164383562	0	4.740564	6.714339	3.881638	4.326095	5.074359	1.50851396569879	high
TCGA-CM-5863	1.25205479452055	0	5.328704	5.593857	4.450809	3.766546	11.803731	0.962136193777539	high
TCGA-D5-6932	0.947945205479452	0	5.812165	8.850106	2.36177	7.544478	5.438945	0.607539004861744	low
TCGA-AA-3675	3.92054794520548	0	6.087989	8.913775	2.710914	2.010908	7.094777	0.883726337468532	low
TCGA-AA-3681	0.498630136986301	0	5.916392	5.047072	5.680676	5.974869	9.533465	0.922715234687506	low
TCGA-AA-A00Q	3.5013698630137	0	5.497531	3.602632	2.200051	2.005302	3.751254	2.00818351085416	high
TCGA-AM-5820	0.0383561643835616	0	7.180619	2.005303	2.569981	3.058606	2.110036	1.61994798058097	high
TCGA-CK-6746	0.003	0	6.15812	5.32045	3.331413	3.29348	4.276167	1.36458285790472	high
TCGA-AA-A00W	1.24931506849315	0	6.305812	3.220983	2.200051	4.624692	5.518115	1.15717235851103	high
TCGA-CM-4746	3.08493150684932	0	4.590349	5.493908	2.200051	3.575183	15.118144	0.770013133125653	low
TCGA-A6-6141	0.698630136986301	0	5.777234	8.256857	3.15644	2.262801	11.950012	0.707289732207711	low
TCGA-AA-3939	1.08219178082192	0	5.333009	7.353902	2.924957	2.27534	9.688113	0.990729763762964	high
TCGA-D5-6533	2.12328767123288	0	6.197882	7.26355	2.436586	2.40832	2.355232	1.338124488579	high
TCGA-AD-6548	1.78082191780822	0	6.403356	5.697884	2.269668	6.727268	9.042039	0.570214185595104	low
TCGA-CM-6170	1.25205479452055	0	6.439263	8.598936	2.405926	6.298043	4.522464	0.64918605038679	low
TCGA-AA-A02W	3.41643835616438	0	6.467887	9.595774	2.337324	6.6378	4.620138	0.563984509067378	low
TCGA-AA-3524	3.0027397260274	0	6.423023	4.555104	2.580487	8.270574	9.107895	0.549912196309043	low
GSM971957	0.821917808219178	1	5.5124818	5.9288253	2.8181889	10.4949732	4.5960311	0.697857448096446	low
GSM971958	0.73972602739726	1	5.935759	6.458639	3.686159	3.767711	6.905923	1.0488178037823	high
GSM971962	6	0	5.228649	4.981017	4.759429	4.31389	8.788535	1.26757007680295	high
GSM971963	1.64383561643836	1	3.927306	6.613389	5.791391	2.465409	7.758556	2.11152139346985	high
GSM971964	2.87671232876712	0	5.555328	4.886921	2.385356	5.56929	8.666772	0.873418762808393	low
GSM971965	2.71232876712329	0	5.608757	8.153169	2.366121	2.845354	10.600703	0.72987744308303	low
GSM971967	2.54794520547945	1	6.311846	2.848608	6.344863	2.606997	11.847154	1.25483533538774	high
GSM971968	9.20547945205479	0	5.277451	3.380397	5.353855	2.685908	6.239336	2.14927008343053	high
GSM971969	5.17808219178082	0	6.283247	4.10363	2.833453	7.777069	10.104572	0.587871177042173	low
GSM971971	5.34246575342466	0	6.014485	7.713277	3.764913	3.084466	8.837718	0.857527262120225	low
GSM971973	3.78082191780822	0	5.560947	2.909398	3.152275	2.778407	3.006564	2.22210548174129	high
GSM971975	3.78082191780822	0	5.486176	5.370675	2.220606	6.671425	9.780502	0.693176646386301	low
GSM971979	4.35616438356164	0	5.690398	3.974457	5.957346	2.726593	10.840602	1.36455088011089	high
GSM971981	3.94520547945205	0	5.901104	6.60848	5.168479	2.989278	2.252938	1.79886465203284	high
GSM971985	0.575342465753425	0	6.135336	6.782187	2.821741	3.282151	11.233442	0.68697310344549	low
GSM971987	5.58904109589041	0	5.811947	8.984763	4.158357	2.914975	11.248861	0.704271981720142	low
GSM971988	1.47945205479452	1	5.024917	6.74345	6.244485	2.749814	5.848794	1.8660872394302	high
GSM971989	1.97260273972603	1	6.211834	8.084907	6.974589	3.125863	4.837238	1.37380105428759	high
GSM971994	3.53424657534247	0	6.097766	9.071129	7.358736	2.653254	7.162492	1.17353140297987	high
GSM971996	6.24657534246575	0	4.159942	5.205014	6.029231	2.890379	4.945525	2.72985772430587	high
GSM971999	0.0821917808219178	0	6.600213	6.057101	2.347388	6.655264	9.24076	0.52603109623108	low
GSM972000	0.73972602739726	0	6.965278	8.832702	2.15227	5.061877	2.385381	0.728538812976991	low
GSM972001	6	0	6.457709	7.458816	2.225053	6.54515	9.254489	0.481300041524095	low
GSM972002	2.13698630136986	0	6.19745	4.236772	2.551134	3.123658	11.954677	0.797085548222872	low
GSM972004	7.31506849315068	0	5.730942	6.416297	3.309027	5.217614	9.49039	0.766161428165889	low
GSM972005	3.61643835616438	0	6.64595	3.724117	2.354128	2.792238	12.38569	0.737079496457035	low
GSM972013	3.53424657534247	1	7.367294	7.985674	2.385356	3.160648	7.675567	0.587366660155313	low
GSM972014	2.38356164383562	1	7.058183	7.510363	2.48812	3.380553	3.387379	0.898999358989623	low
GSM972015	7.47945205479452	0	6.326738	6.130615	5.436348	2.883245	10.291416	0.954072695277548	low
GSM972020	6.41095890410959	0	6.364562	6.128576	2.334131	4.478881	10.553257	0.619972883013849	low
GSM972022	6.73972602739726	0	6.459289	7.66689	5.064057	2.785594	7.663582	0.964738390203216	high
GSM972023	1.31506849315068	0	5.732521	6.349641	2.791402	7.908908	8.361531	0.617989174491709	low
GSM972024	3.53424657534247	0	6.4597625	4.6920789	1.758479	7.417534	4.1403947	0.797732907494748	low
GSM972030	4.27397260273973	0	5.14849	6.074062	6.106065	3.555321	12.597555	1.05605885898045	high
GSM972031	4.52054794520548	0	6.216006	8.664175	2.364113	6.300484	4.377215	0.686120578500529	low
GSM972033	4.10958904109589	0	5.387448	9.189722	6.924259	6.946372	7.628376	0.842863147401869	low
GSM972035	3.20547945205479	0	6.81853	6.737524	2.497901	8.661829	4.192742	0.571366061177335	low
GSM972036	4.10958904109589	0	6.052081	5.579622	2.419963	3.222717	10.355824	0.810917533447598	low
GSM972037	2.71232876712329	0	6.004404	5.17353	3.006247	3.347551	9.579589	0.932581220814931	low
GSM972038	0.0821917808219178	1	6.182033	8.948758	2.689041	2.760986	4.565629	0.966350204497628	high
GSM972043	2.21917808219178	1	6.513782	6.878252	2.092429	5.63405	7.910833	0.598410892718147	low
GSM972044	3.45205479452055	0	5.559075	6.839399	2.74281	3.383664	12.09237	0.724079212469976	low
GSM972045	0.904109589041096	1	5.859417	5.35915	4.605896	6.439389	10.291416	0.754266795142252	low
GSM972046	4.76712328767123	0	6.313271	6.495076	2.391638	2.857504	4.064683	1.16722725256397	high
GSM972051	2.3013698630137	1	5.191767	5.919438	2.785542	4.18556	4.332118	1.4268165527518	high
GSM972052	1.23287671232877	0	6.514842	5.991545	2.178538	7.582749	9.529209	0.476001149169043	low
GSM972053	2.38356164383562	0	6.265839	6.367967	3.390264	3.077273	4.628594	1.21193121436623	high
GSM972054	2.13698630136986	0	4.759006	8.197086	5.149091	2.9932	6.621694	1.47862970776656	high
GSM972055	7.64383561643836	0	4.61447	8.690608	4.817447	2.809333	8.270269	1.28416979950453	high
GSM972056	7.56164383561644	0	5.55306	6.340323	6.296171	6.425323	4.672858	1.30188554648264	high
GSM972057	2.13698630136986	1	5.319354	7.856472	2.644493	6.056705	4.428503	0.953314421367951	low
GSM972060	6.73972602739726	0	6.166855	4.803334	2.240762	7.761095	3.7435	0.877208534654368	low
GSM972065	3.78082191780822	0	5.729749	6.542601	2.085866	7.565736	9.328075	0.552926469931237	low
GSM972067	15.041095890411	1	4.925766	6.314379	3.579444	4.674968	5.635374	1.35160486292114	high
GSM972069	16.5205479452055	0	6.464935	7.758942	3.126503	3.98323	3.821192	0.973330523176187	high
GSM972071	15.041095890411	0	5.583845	6.839989	2.469675	8.176305	5.280021	0.734702150377259	low
GSM972072	14.1369863013699	0	5.922196	6.540602	6.581356	3.019569	4.928001	1.64125331239519	high
GSM972074	6.16438356164384	1	6.134446	7.694087	2.369959	5.069572	7.491924	0.680449942215676	low
GSM972076	12.5753424657534	0	5.834817	2.852302	3.481365	2.647508	10.635605	1.22374110725541	high
GSM972083	10.4383561643836	0	4.909591	5.531836	2.207693	3.410732	4.883333	1.56240713254882	high
GSM972084	10.6027397260274	0	5.793357	5.657127	2.12458	3.181595	11.133674	0.792840726391096	low
GSM972085	7.97260273972603	0	5.2567	3.212009	2.145921	5.782071	9.562314	0.976667804062175	high
GSM972086	3.53424657534247	1	6.769766	8.375937	2.352925	7.611182	3.430429	0.581079862906206	low
GSM972087	2.63013698630137	1	6.472511	7.497287	2.710414	2.955115	6.660968	0.859269689037948	low
GSM972089	7.15068493150685	0	4.776482	4.706681	5.978634	3.806009	6.864215	1.93735881093394	high
GSM972093	6.08219178082192	0	6.131706	8.888297	3.069994	3.6801	4.19977	0.951798480363572	low
GSM972095	5.50684931506849	0	5.929436	6.874156	2.276377	3.413789	5.111506	1.07353639032308	high
GSM972101	2.87671232876712	0	6.134446	4.900722	2.569671	2.204753	12.62296	0.795651642486572	low
GSM972103	4.76712328767123	0	6.284205	7.918335	3.642281	4.608214	9.094135	0.660124365128424	low
GSM972105	2.63013698630137	0	6.519654	6.69661	1.994129	6.25391	4.686218	0.722724659904768	low
GSM972106	5.91780821917808	0	6.278816	7.850355	2.311237	2.933235	5.062729	0.955790803663294	low
GSM972107	4.93150684931507	1	6.090961	4.424148	4.260953	4.576214	9.324893	0.97343842712864	high
GSM972110	0.575342465753425	1	6.028029	4.928947	2.630074	2.770062	10.915914	0.880140007347906	low
GSM972111	1.80821917808219	0	6.009194	4.981017	3.863365	2.742907	9.75055	1.06223727352148	high
GSM972113	2.21917808219178	0	4.459189	5.813575	3.70521	3.694208	3.052085	2.13487725276319	high
GSM972115	6.16438356164384	1	5.903561	7.380198	2.320239	2.584362	11.081927	0.717458354639912	low
GSM972117	2.63013698630137	0	6.288065	4.234709	5.137211	2.024176	11.900218	1.07090975909316	high
GSM972122	1.56164383561644	1	6.630905	8.300483	2.83788	2.41115	5.839346	0.873767287349615	low
GSM972123	5.83561643835616	0	6.524967	6.117437	2.556416	6.663392	8.099432	0.589849608958439	low
GSM972124	6.16438356164384	0	6.345153	5.84635	2.223434	8.317437	11.081927	0.417129610773907	low
GSM972130	4.52054794520548	0	6.677678	6.798038	2.287078	6.329478	3.53844	0.763825977033907	low
GSM972135	1.06849315068493	1	6.675954	4.206986	2.165301	3.317758	12.09237	0.670842777720282	low
GSM972136	10.6849315068493	0	6.444255	6.053059	4.306526	5.458959	9.844116	0.685703476534971	low
GSM972139	8.38356164383562	0	5.953359	7.004174	2.161847	5.972324	6.37929	0.739202532713503	low
GSM972141	6.9041095890411	0	6.047148	3.735156	2.166725	2.702609	3.320647	1.67315120567448	high
GSM972142	2.87671232876712	1	6.575532	8.195799	2.867706	3.894605	4.486761	0.857318624209309	low
GSM972148	10.4383561643836	0	6.063101	7.14272	2.178728	4.999419	8.638243	0.661023938912303	low
GSM972149	10.8493150684932	0	5.677649	4.991197	2.094488	3.200986	9.259915	0.991119588683642	high
GSM972155	1.97260273972603	1	6.634799	9.130718	2.874308	2.616492	8.511429	0.652185725362045	low
GSM972158	9.86301369863014	0	5.061563	6.841049	5.449754	2.857234	4.222328	1.92606072259614	high
GSM972159	7.64383561643836	0	6.176123	7.867827	2.382702	3.029011	10.935741	0.626141637415457	low
GSM972160	6.32876712328767	0	6.613752	8.605759	2.027586	2.759842	6.986398	0.710009802669504	low
GSM972161	0.904109589041096	1	6.619283	6.664676	2.164706	2.264771	7.875435	0.834754786733743	low
GSM972162	6.32876712328767	0	5.961868	7.296485	2.46412	3.030944	3.794636	1.19447180429756	high
GSM972166	0.986301369863014	1	6.586216	7.529153	2.273158	4.316291	10.723396	0.518833109133954	low
GSM972167	3.6986301369863	1	6.120348	7.487889	2.025221	4.112126	4.125585	0.957773000169463	high
GSM972169	13.4794520547945	0	6.094564	6.175203	2.649382	3.263458	7.989635	0.923323508602816	low
GSM972170	6	0	6.4377	7.893829	2.097469	6.685026	7.085609	0.535164995640569	low
GSM972171	10.6849315068493	0	5.294579	4.892685	4.71742	2.197049	6.461306	1.83855164433987	high
GSM972174	7.97260273972603	0	5.770767	5.568815	2.299428	6.63685	10.988995	0.586428762695886	low
GSM972178	5.50684931506849	0	5.492414	8.920563	4.016207	4.567948	11.329579	0.638985946759572	low
GSM972180	1.97260273972603	1	5.277141	5.185992	5.760583	2.598705	3.699856	2.31293267022144	high
GSM972183	2.63013698630137	1	5.871009	3.942062	2.226106	3.106673	12.03747	0.858388719295306	low
GSM972186	3.86301369863014	1	3.660084	4.975067	6.285679	2.925224	7.547887	2.62614958406118	high
GSM972188	1.80821917808219	0	5.463618	8.270727	2.507816	2.834327	7.825028	0.93337848106142	low
GSM972189	15.7808219178082	0	6.641414	7.369801	2.97051	2.932129	4.454795	1.00798277472592	high
GSM972191	10.027397260274	0	6.327236	7.385383	2.632922	4.108074	9.880879	0.625716208207537	low
GSM972193	6	0	4.125706	6.961175	2.547663	5.139786	6.719798	1.25576305947515	high
GSM972194	6.82191780821918	0	5.747224	7.6886	2.025221	4.226042	5.93828	0.887981018849374	low
GSM972195	9.86301369863014	0	5.330091	6.714594	2.386956	4.266	7.85703	0.94867721821481	low
GSM972200	4.43835616438356	0	4.693411	5.586054	2.652662	3.34615	10.204742	1.1436223807182	high
GSM972206	3.45205479452055	0	5.775609	7.659737	4.562876	7.047291	9.698676	0.617172651503065	low
GSM972207	6.73972602739726	0	6.388832	8.111981	2.470666	6.788358	4.085288	0.678940198754398	low
GSM972208	2.05479452054795	1	5.244906	7.877091	3.817609	3.75066	3.633416	1.41572791097528	high
GSM972209	1.06849315068493	1	5.516508	3.130995	6.897671	3.402721	3.549006	2.67520591287729	high
GSM972212	1.47945205479452	1	6.444763	4.200211	3.341951	7.052462	9.662503	0.648033670203398	low
GSM972214	0.164383561643836	1	6.32327	4.10536	5.787988	2.760986	11.010787	1.12472805487701	high
GSM972215	3.86301369863014	0	5.36067	6.606492	3.92032	4.125943	4.956508	1.35406985081431	high
GSM972216	7.72602739726027	0	5.578636	6.474724	4.404513	8.595505	7.555612	0.715830684348691	low
GSM972218	0.575342465753425	1	6.160007	5.658874	3.154203	3.23813	12.409482	0.711367066087101	low
GSM972219	4.35616438356164	0	6.306928	7.685879	2.505439	3.180773	9.535762	0.681555367933076	low
GSM972220	0.0821917808219178	0	5.249649	4.300161	3.598325	2.746776	9.072134	1.39457859875415	high
GSM972221	5.34246575342466	0	6.251783	4.063067	5.749402	3.241735	10.400735	1.14351271401932	high
GSM972223	2.71232876712329	1	5.508765	3.939321	5.297132	2.680988	11.676331	1.27997576116539	high
GSM972224	2.05479452054795	1	4.845226	5.647143	6.11893	2.744832	7.866219	1.82580729890408	high
GSM972225	3.04109589041096	0	5.34615	5.29886	2.773116	2.762325	6.566185	1.40983342785165	high
GSM972226	1.64383561643836	0	6.064416	5.720652	6.325228	3.091965	12.62296	0.929004436882563	low
GSM972228	0.0821917808219178	0	5.906931	7.593738	3.111671	3.076756	9.90578	0.77977572009161	low
GSM972229	0.003	0	5.937001	6.33987	4.001255	2.624794	12.546926	0.794666934769624	low
GSM972230	2.21917808219178	0	5.733723	7.946651	2.697078	5.60497	12.175785	0.501396648496999	low
GSM972231	1.15068493150685	0	6.559496	6.288523	3.443807	5.361215	4.587186	0.915334236682211	low
GSM972233	1.23287671232877	0	6.876663	5.95616	3.256292	4.998114	5.295392	0.845337603288794	low
GSM972234	0.821917808219178	1	5.951637	7.755125	3.792072	2.502445	4.838444	1.24396200480578	high
GSM972236	0.986301369863014	0	4.651057	5.689085	2.704851	6.685556	4.282982	1.29352437799065	high
GSM972238	1.56164383561644	0	6.277373	8.208972	2.651635	3.792022	5.958704	0.817656227524292	low
GSM972239	1.15068493150685	0	6.831295	6.809773	2.963761	2.483151	6.276027	0.921211347205409	low
GSM972240	1.15068493150685	0	4.751861	4.333075	2.989548	2.622302	6.27653	1.86634626317176	high
GSM972244	1.15068493150685	0	5.383571	3.722364	2.725726	6.136777	7.766216	1.04850087928543	high
GSM972245	0.003	1	4.683684	7.199711	2.826089	2.792238	10.607515	1.03303005211377	high
GSM972247	0.493150684931507	0	5.954183	5.5951	2.817544	8.790009	4.166885	0.789146923148105	low
GSM972248	1.15068493150685	0	5.381116	7.577765	2.859594	6.320214	9.864485	0.633518709429189	low
GSM972249	1.15068493150685	0	6.475662	7.694086	3.379541	6.732302	5.700637	0.659973041912096	low
GSM972251	0.575342465753425	1	5.495288	2.848608	6.344863	6.272355	4.129299	1.9050465460217	high
GSM972253	1.31506849315068	0	6.211834	8.514132	3.486201	2.770868	6.585288	0.911049244406119	low
GSM972255	0.410958904109589	0	5.890584	6.190142	5.070818	5.813569	4.135406	1.22070447060176	high
GSM972257	1.72602739726027	1	5.604553	3.234031	2.647986	9.095529	8.299855	0.740882557843087	low
GSM972258	0.003	1	5.738472	5.049393	2.685731	3.572106	6.997933	1.16423737441384	high
GSM972259	2.38356164383562	0	4.537288	7.302099	2.906123	2.965504	12.007107	0.944203880449736	low
GSM972262	0.410958904109589	0	5.214193	5.382905	7.701974	3.094199	8.681316	1.76149874512717	high
GSM972264	6	0	6.312803	6.415373	2.862084	3.084741	4.59244	1.14673889761835	high
GSM972267	5.50684931506849	1	6.671341	7.016483	2.8113	6.394368	9.032532	0.513868496020461	low
GSM972273	1.31506849315068	1	6.504838	7.534172	2.774564	3.18491	11.72324	0.570360237573509	low
GSM972275	0.328767123287671	1	4.42683	2.091396	6.58456	3.294845	5.673144	3.20027711595509	high
GSM972277	4.19178082191781	0	5.85452	5.21122	6.483071	2.787002	12.831224	1.04957902526817	high
GSM972279	4.27397260273973	0	5.407787	6.426822	4.573579	7.039579	6.730076	0.941227718799677	low
GSM972280	3.78082191780822	1	5.162993	6.941515	7.20225	2.551695	12.831224	1.15327768530511	high
GSM972283	4.19178082191781	0	5.413843	3.121196	7.435012	2.992081	5.389704	2.59561864298376	high
GSM972285	0.164383561643836	1	6.460763	5.150954	2.476338	2.747616	4.447944	1.25354183736765	high
GSM972288	2.87671232876712	1	5.336748	8.843373	2.779936	2.556122	5.315904	1.16077841937934	high
GSM972290	3.20547945205479	0	5.942641	6.962328	2.76419	4.55701	8.592147	0.758933033478654	low
GSM972295	5.01369863013699	0	6.151624	7.578569	2.80273	2.840145	10.291416	0.714258975955064	low
GSM972297	3.78082191780822	1	5.63081	6.166483	5.4452	3.512707	12.09237	0.923448330442236	low
GSM972299	3.36986301369863	1	6.172853	7.888454	2.581125	3.138024	4.829706	0.995721012125454	high
GSM972301	8.63013698630137	1	5.482862	4.911402	2.468867	3.63816	11.346107	0.882039880426195	low
GSM972302	2.21917808219178	1	6.164992	4.46521	2.943755	5.363308	7.34303	0.922478558519599	low
GSM972303	1.56164383561644	0	6.754266	5.458795	2.414667	4.872193	3.743788	0.968251098184354	high
GSM972304	2.46575342465753	0	6.297277	6.06275	3.301862	7.428774	7.417258	0.648475689699745	low
GSM972305	2.54794520547945	0	5.794955	4.325633	5.966752	2.370206	11.872807	1.23717115733065	high
GSM972307	6.73972602739726	0	5.995218	7.061058	2.271339	2.694409	6.334103	1.01705215055632	high
GSM972308	7.56164383561644	0	5.974088	1.693793	2.984055	3.019569	4.764871	1.88991995449855	high
GSM972311	8.71232876712329	0	5.0832058	3.8180917	2.1377741	2.7139117	4.9068232	1.85208256635701	high
GSM972312	7.97260273972603	1	6.672461	6.491726	3.028561	9.664437	4.637723	0.552662464018793	low
GSM972314	3.78082191780822	0	6.704333	5.11619	2.528383	7.243217	3.763125	0.806086803053551	low
GSM972316	6.82191780821918	0	5.796166	6.429113	8.148517	2.539269	10.026051	1.38106580583694	high
GSM972317	2.46575342465753	1	6.087776	5.969665	6.761248	2.548943	5.044622	1.74638067378858	high
GSM972321	0.73972602739726	0	5.492796	5.898648	2.231813	2.697682	12.28305	0.80926172641515	low
GSM972322	7.06849315068493	1	5.12893	6.362606	2.460652	5.449917	8.347267	0.886215742772868	low
GSM972323	6.57534246575342	0	6.66172	6.995668	2.20463	3.293127	7.182685	0.766726986376305	low
GSM972326	6.98630136986301	0	5.06251	6.740233	2.91113	3.052442	12.456136	0.838392875169796	low
GSM972328	6.73972602739726	0	7.574761	8.163298	2.149654	5.708901	4.068565	0.551578626937319	low
GSM972330	7.06849315068493	0	6.484409	7.81267	4.713347	2.544518	4.500597	1.19650525219011	high
GSM972333	6.57534246575342	0	5.587252	8.869895	2.85751	3.746412	9.151857	0.731091467056589	low
GSM972334	6.32876712328767	0	5.786511	6.878252	5.818746	2.45559	6.876842	1.41430740778954	high
GSM972336	4.10958904109589	0	5.683485	6.770178	2.084485	5.157728	9.039177	0.709528097596897	low
GSM972338	6.08219178082192	0	6.114385	5.954982	2.352111	8.564941	7.344582	0.570609705711405	low
GSM972346	5.91780821917808	1	6.833144	4.986093	7.246549	2.708958	11.586	0.994809937133397	high
GSM972349	0.410958904109589	1	3.64498	4.24609	6.364795	2.640871	6.555485	3.13363183834823	high
GSM972357	3.45205479452055	1	6.322313	2.078518	2.22161	2.340174	6.961322	1.43322594377992	high
GSM972359	2.46575342465753	1	4.227692	4.898215	3.926782	3.365043	5.619536	2.11921781139656	high
GSM972361	1.56164383561644	1	2.848037	2.044618	4.598752	2.01613	4.100311	5.12344162804583	high
GSM972362	8.05479452054795	0	6.321363	9.106412	2.395718	7.785024	11.296844	0.331052419462487	low
GSM972363	11.5068493150685	0	5.928171	3.705309	2.308836	9.503349	5.172421	0.778396802942108	low
GSM972364	8.46575342465753	0	6.103631	4.783337	4.998973	2.922204	13.763509	0.839532182664703	low
GSM972365	3.86301369863014	0	4.308695	3.247004	6.1012	2.02547	8.701141	2.58164228820456	high
GSM972366	1.97260273972603	1	5.28741	7.006636	6.113877	2.796645	13.763509	0.929134421824705	low
GSM972367	7.80821917808219	0	4.895937	7.377935	2.120728	4.134262	4.356398	1.28264092460577	high
GSM972368	7.56164383561644	0	5.993955	7.40556	2.410428	8.28427	4.904395	0.641705383735478	low
GSM972371	6.65753424657534	0	5.857399	6.820411	7.277643	2.618431	7.736633	1.44692179059888	high
GSM972372	4.10958904109589	1	5.570298	5.83774	4.945839	2.260919	9.151857	1.30833282315358	high
GSM972373	6.49315068493151	0	6.622515	7.672416	2.115118	3.479349	4.404685	0.876484581954807	low
GSM972374	7.3972602739726	0	6.659479	7.384602	2.450297	6.479665	10.270609	0.438007389474102	low
GSM972376	7.15068493150685	0	5.931544	8.033578	2.272959	4.040749	5.156675	0.907777103374711	low
GSM972377	6.73972602739726	0	5.434301	8.904461	2.52001	3.199041	4.56207	1.09778090807863	high
GSM972378	7.06849315068493	0	5.583109	5.53881	4.182259	2.896766	6.083374	1.49203022005062	high
GSM972380	1.23287671232877	1	4.587745	6.69132	5.113299	1.88588	5.064927	2.19877736272537	high
GSM972381	3.94520547945205	1	4.882482	7.450244	3.131596	4.095624	5.614976	1.26470705181551	high
GSM972382	3.12328767123288	1	6.578699	7.487889	3.392212	3.937793	7.372862	0.761420615814598	low
GSM972386	7.3972602739726	0	6.330684	6.881136	3.705685	1.335431	9.13432	0.988324912363433	high
GSM972387	10.1095890410959	0	6.554664	6.464239	2.142762	6.802471	11.081927	0.433187803906979	low
GSM972388	6.82191780821918	1	6.774407	7.038177	2.427051	5.610261	4.048705	0.763023917800981	low
GSM972389	7.64383561643836	0	6.091855	6.726737	2.875774	2.672649	11.74735	0.715572901989175	low
GSM972390	0.657534246575342	1	4.918589	3.485603	6.597213	2.925224	9.55885	1.94851849266184	high
GSM972393	3.86301369863014	1	6.294378	7.93022	2.844781	3.865716	8.012057	0.720719690669655	low
GSM972394	0.904109589041096	1	4.777106	7.806716	2.503168	3.191868	11.081927	0.865973166819868	low
GSM972396	8.79452054794521	0	6.988532	7.533346	2.757901	2.594332	11.652399	0.540279988222047	low
GSM972397	8.63013698630137	0	5.43468	6.512753	2.507608	4.472849	7.18901	0.979665724482283	high
GSM972399	7.3972602739726	0	5.236357	6.252532	2.350883	4.245878	3.020456	1.4533818605687	high
GSM972400	0.904109589041096	1	6.306928	5.913729	2.607098	3.167836	10.600703	0.741951343227815	low
GSM972402	2.54794520547945	1	4.959103	7.88526	6.355248	2.93075	7.885668	1.45769555858735	high
GSM972403	4.6027397260274	0	5.673095	5.086843	3.658564	6.405159	6.301137	1.01575903191914	high
GSM972404	3.94520547945205	0	6.327236	5.741228	2.278009	6.433435	10.39517	0.53813829983684	low
GSM972405	6.49315068493151	1	6.077985	6.619419	3.040151	4.864977	4.600724	1.01409346265144	high
GSM972406	8.71232876712329	0	5.611081	5.639155	3.350445	5.336048	7.641803	0.962386364151486	high
GSM972407	10.8493150684932	0	4.668165	9.108973	2.659506	5.781256	3.898329	1.06911918814922	high
GSM972408	2.63013698630137	1	6.01403	5.280295	3.112713	4.984884	6.253272	1.01673080115213	high
GSM972413	1.64383561643836	1	4.716377	5.823085	4.349545	3.066478	3.624933	2.14961127002672	high
GSM972414	4.35616438356164	0	6.666754	8.490762	2.214987	6.915543	4.892024	0.559420760517239	low
GSM972415	3.45205479452055	1	6.882163	7.276585	2.296213	2.956223	7.22417	0.736317603107114	low
GSM972416	0.657534246575342	1	6.243201	5.96768	5.029287	2.442895	5.502337	1.43211558155395	high
GSM972417	12	0	6.483849	8.062816	2.641844	7.827325	3.723527	0.626860953292454	low
GSM972419	2.63013698630137	1	5.947307	8.489124	2.145334	3.215357	3.907838	1.02476687758474	high
GSM972422	3.04109589041096	1	4.217338	6.070392	5.586838	3.217628	6.712473	2.04233730307133	high
GSM972426	6.65753424657534	0	4.742627	5.7161	2.362661	3.16539	10.925773	1.05276828528955	high
GSM972427	4.35616438356164	0	5.509838	8.280589	3.116662	6.869484	4.457902	0.838965121748072	low
GSM972430	4.35616438356164	0	5.076765	3.163687	4.730181	3.10307	10.400735	1.53513027014913	high
GSM972434	3.45205479452055	1	5.852499	7.318641	2.396925	3.213701	10.895641	0.700412567445734	low
GSM972435	3.28767123287671	0	6.199231	8.573083	2.143761	7.629278	10.259942	0.384515411890194	low
GSM972437	0.575342465753425	1	5.732521	8.454524	3.668254	4.103154	3.629899	1.14275247826582	high
GSM972440	4.27397260273973	0	5.516149	6.397534	4.436501	3.011571	4.229168	1.63110205571738	high
GSM972444	1.15068493150685	1	4.767433	2.992451	7.075706	3.500155	4.764591	2.97212506759954	high
GSM972450	3.86301369863014	1	6.740171	3.724117	2.546456	8.014501	6.770526	0.668530178674706	low
GSM972454	6.16438356164384	0	5.39522	6.10876	2.540234	4.395946	11.346107	0.756903681663824	low
GSM972456	0.003	1	6.696944	4.188733	2.094067	3.654024	5.41442	1.06359112920561	high
GSM972458	1.3972602739726	1	6.216227	6.209317	8.620043	5.962933	7.456381	1.14529640276622	high
GSM972460	7.89041095890411	0	5.631963	7.463545	7.176725	6.601042	6.80777	1.03846877016618	high
GSM972461	7.89041095890411	0	6.745993	8.14681	2.135582	7.123128	6.823752	0.476230746437297	low
GSM972462	7.23287671232877	0	5.717773	7.686763	2.364894	3.194585	4.832683	1.10512580369812	high
GSM972464	7.06849315068493	0	5.309383	8.049699	2.429939	3.90408	3.774504	1.19887671110598	high
GSM972466	6.16438356164384	0	6.751936	7.347086	3.557968	2.731053	3.909213	1.09498682077798	high
GSM972467	5.91780821917808	0	3.25931	6.783781	3.538503	3.656561	5.97196	2.07961019556112	high
GSM972469	7.06849315068493	0	5.323504	6.899717	2.567014	3.357188	4.684158	1.3167474157503	high
GSM972472	6.57534246575342	0	5.228321	7.244247	2.901694	2.625075	12.722133	0.787228761545939	low
GSM972473	9.61643835616438	0	5.900695	5.449346	3.433076	2.433605	10.367126	0.995181882813677	high
GSM972475	7.15068493150685	0	4.763535	7.045214	2.6402	2.47383	12.36083	0.915196868290026	low
GSM972476	5.26027397260274	0	5.403679	3.554787	2.596515	2.788126	4.100583	1.91969103987144	high
GSM972477	6.65753424657534	0	5.231617	3.151533	3.948361	4.441922	8.202374	1.43990233702333	high
GSM972478	5.67123287671233	0	5.544341	6.765902	2.372991	5.163499	9.617378	0.718494606813008	low
GSM972479	0.246575342465753	0	4.196976	2.752064	7.158798	3.341601	11.608351	2.12600733360014	high
GSM972480	5.67123287671233	0	6.091855	8.307495	3.000937	5.406888	11.146608	0.503008898663708	low
GSM972481	5.34246575342466	1	5.564322	6.738031	2.280424	2.985999	4.86614	1.26055171942776	high
GSM972483	2.3013698630137	1	6.056892	6.215752	2.130137	2.607817	4.363538	1.24875721171815	high
GSM972486	2.71232876712329	0	4.821328	9.458135	7.901666	1.834575	3.546023	2.29041256854778	high
GSM972487	5.50684931506849	0	5.613738	5.860103	2.565195	2.384006	10.876987	0.928488939327024	low
GSM972489	6.08219178082192	0	5.61142	7.653627	2.449075	3.16122	11.499944	0.695028648247076	low
GSM972490	6.08219178082192	0	6.270701	6.453926	2.512066	4.526734	5.881141	0.88442704373909	low
GSM972491	5.75342465753425	0	6.675954	6.401707	2.553562	4.628544	5.007805	0.855046007333909	low
GSM972493	4.84931506849315	0	6.097766	3.508486	3.045198	3.529965	8.949521	1.09062812808478	high
GSM972495	2.21917808219178	1	6.149271	6.543553	6.937315	2.343932	7.349926	1.4229784213793	high
GSM972497	0.0821917808219178	0	5.744046	9.499693	2.309441	4.581376	7.457194	0.667590803416996	low
GSM972498	4.84931506849315	1	6.107655	6.157626	2.134568	4.990718	8.334443	0.727724910284308	low
GSM972499	5.91780821917808	0	6.010974	7.131499	6.966975	4.925438	6.182297	1.1864383649504	high
GSM972501	8.71232876712329	1	5.301043	6.069607	2.801142	4.383335	4.870122	1.29336594687274	high
GSM972504	2.46575342465753	1	5.594346	4.521659	2.787399	5.020129	9.195811	0.935510317110643	low
GSM972505	11.8356164383562	0	5.379381	5.148568	2.838699	3.771414	9.418017	1.04073847820997	high
GSM972506	11.5890410958904	0	4.874491	6.174829	2.848777	4.907464	10.515699	0.884789123153371	low
GSM972508	11.013698630137	0	6.228851	6.07208	2.254904	8.064378	8.268883	0.534192466147534	low
GSM972510	7.06849315068493	0	5.90479	7.422569	2.68047	2.629811	11.795413	0.693680552888544	low
GSM972511	3.86301369863014	1	6.321364	5.657489	3.513346	5.971874	4.977527	0.942113284492849	low
GSM972512	1.89041095890411	1	5.652952	7.461125	6.19646	2.66767	6.596551	1.43002392547323	high
GSM972516	5.42465753424658	0	6.353611	8.416597	3.495341	5.105063	7.694765	0.649942431023709	low
GSM972517	3.04109589041096	1	5.672686	8.392189	2.858552	3.73269	6.675538	0.901397216777903	low
GSM1681353	10.7671232876712	0	6.25962	3.554074	2.200557	2.683448	6.502462	1.2769106002339	high
GSM1681354	11.6712328767123	0	5.649179	3.000421	2.332928	2.976018	6.570364	1.51666156958481	high
GSM1681355	11.5890410958904	0	6.621972	3.890453	2.398979	2.079973	7.366025	1.14764288218507	high
GSM1681360	2.46575342465753	1	6.37694	3.930892	1.98426	4.112705	12.204206	0.667695973885912	low
GSM1681361	7.06849315068493	0	6.150247	3.849531	2.066829	2.599533	6.315678	1.29238766828401	high
GSM1681362	7.06849315068493	0	5.926452	3.834139	2.242389	2.769782	10.170399	1.0186539477872	high
GSM1681369	5.34246575342466	1	6.150247	4.457449	2.329248	2.573606	11.608351	0.8417427697476	low
GSM1681370	6.08219178082192	0	6.558388	3.493597	2.366699	2.889852	8.228667	1.04162129791449	high
