# Supplementary material for: Identification of cuproptosis-based molecular subtypes, construction of prognostic signature and characterization of immune landscape in colon cancer
Source: Front Oncol. 2023 Mar 17;13:927608. doi: 10.3389/fonc.2023.927608 (PMC10064275; doi:10.3389/fonc.2023.927608)
Supplement: Supplementary file 5 [file DataSheet_2.zip › Data Sheet 2/ssGSEA.result.txt]

id	TCGA_TCGA-CK-4950	TCGA_TCGA-G4-6294	TCGA_TCGA-A6-3807	TCGA_TCGA-AA-3846	TCGA_TCGA-F4-6703	TCGA_TCGA-AZ-4313	TCGA_TCGA-F4-6461	TCGA_TCGA-AA-3811	TCGA_TCGA-G4-6303	TCGA_TCGA-QG-A5Z2	TCGA_TCGA-CA-5256	TCGA_TCGA-G4-6317	TCGA_TCGA-CM-5341	TCGA_TCGA-F4-6854	TCGA_TCGA-AA-3947	TCGA_TCGA-CM-6162	TCGA_TCGA-AA-3662	TCGA_TCGA-A6-2678	TCGA_TCGA-CM-6675	TCGA_TCGA-AY-4071	TCGA_TCGA-CA-5797	TCGA_TCGA-AA-A01R	TCGA_TCGA-A6-5664	TCGA_TCGA-AA-A02H	TCGA_TCGA-AA-3862	TCGA_TCGA-D5-7000	TCGA_TCGA-CA-6716	TCGA_TCGA-AA-A01G	TCGA_TCGA-A6-5661	TCGA_TCGA-D5-6535	TCGA_TCGA-CK-6748	TCGA_TCGA-D5-5539	TCGA_TCGA-A6-4105	TCGA_TCGA-G4-6307	TCGA_TCGA-A6-6137	TCGA_TCGA-AA-3860	TCGA_TCGA-A6-2674	TCGA_TCGA-AA-3986	TCGA_TCGA-CM-6165	TCGA_TCGA-A6-5656	TCGA_TCGA-AA-3520	TCGA_TCGA-G4-6625	TCGA_TCGA-DM-A28M	TCGA_TCGA-D5-6920	TCGA_TCGA-DM-A288	TCGA_TCGA-AA-A02O	TCGA_TCGA-AA-A02E	TCGA_TCGA-AA-3710	TCGA_TCGA-AZ-4614
Activated.B.cellna	0.424117957862489	0.0997087827695209	0.231372375853153	0.278248961089559	0.408104595894082	0.14650756822482	0.590578696680876	0.340353450367048	0.242004828841317	0.545068701678529	0.238009377980987	0.059121572862143	0.23403507597941	0.264287239322668	0.215158753002157	0.339751566899959	0.288290928346238	0.226702605947994	0.0954146298115499	0.391010180659139	0.25664261940787	0.327171448216374	0.344600271728832	0.178826592146905	0.301913768058961	0.257979304556384	0.169891924921089	0.231295080530307	0.252982649078569	0.291315980006363	0.139836734472434	0.276680797507324	0.293586227353358	0.26136325543756	0.34440959214451	0.385371035724552	0.28927458452078	0.468439210812791	0.294905297296742	0.033832306673084	0.305216666952631	0.481309150895211	0.00255562967610179	0.338596369452964	0.128145069618926	0.24047908358167	0.134758993463827	0.358882941757628	0.102766758614548
Activated.CD4.T.cellna	0.65568187087704	0.526123027261586	0.569373259384953	0.645529732125679	0.665513299348027	0.508400817816847	0.535279894448567	0.600092618553454	0.563393736082662	0.650784758181917	0.606246625984171	0.471271651468638	0.617083108643327	0.541337321517389	0.751836268490378	0.699276397993087	0.577347299038305	0.628969269606109	0.582012581370982	0.527073587683273	0.523887964847259	0.604281933475954	0.67028591701367	0.487298402930654	0.655537515471689	0.595408277217563	0.422828154361365	0.543920571684536	0.651005078818726	0.648637346373872	0.454017680092653	0.575288571448458	0.704422459039137	0.46087425655215	0.575429862466963	0.652091357037564	0.710723004719666	0.645159993371471	0.524844579771831	0.55079998849253	0.572245028712416	0.665796093364731	0.541108074735448	0.633901116030772	0.501840979347276	0.468567014218631	0.517475293729281	0.719434700893979	0.527643834166183
Activated.CD8.T.cellna	0.677889143339767	0.540026896345648	0.595460308880037	0.616279946495525	0.760158592903606	0.588833911591096	0.587107098572047	0.639204318850206	0.542791030632403	0.680899580505219	0.714609288493958	0.531457112722587	0.734099186717493	0.592502643234579	0.648325148816585	0.643034158209992	0.575226924978863	0.650620522758577	0.540149680276802	0.703983731203683	0.570787144983886	0.792172857332247	0.654043115330892	0.558084828980792	0.696129895281543	0.613361418433791	0.488771273399264	0.561815060678344	0.608858142294034	0.612800167888642	0.548888097948026	0.532614485244432	0.712776517694859	0.530577705205682	0.592795507037097	0.688644240616175	0.562951722314234	0.709960764896572	0.554250946306879	0.467000635753749	0.56247300307265	0.735060807716577	0.530164030191309	0.625101388971562	0.419177564661125	0.607797674528364	0.574980039170887	0.800225649087022	0.617838622886703
Activated.dendritic.cellna	0.636347194642923	0.583864942084663	0.647061565608012	0.617596601717742	0.706980066907769	0.580316314217408	0.586954729138699	0.59728664920925	0.575759883960639	0.615945104688687	0.573687209830191	0.51358387665556	0.660359791609135	0.581995078397184	0.644887138567581	0.678318368759308	0.633679655702347	0.5913558338445	0.600487414275882	0.628854606947909	0.566649045764999	0.655259618354688	0.653675899808268	0.559271309093384	0.634142363420117	0.619693728881567	0.526637203999304	0.545580189567379	0.640195783368907	0.632715551604377	0.611693426177836	0.601459585857465	0.636439872736096	0.551209282402113	0.611302869047375	0.649844047321809	0.751786633549055	0.655347812335477	0.590515663774627	0.557805162768612	0.609597084867575	0.622186090065749	0.51917159052589	0.639765764222482	0.537392613911279	0.589386430527988	0.58549428433352	0.756725385094033	0.577313784548338
CD56bright.natural.killer.cellna	0.650124448743208	0.702965862956696	0.655728107891353	0.68500082460625	0.758694917736235	0.635595146680494	0.664119318499173	0.600962807226308	0.659348879850022	0.661369918857225	0.686121852720069	0.658994737766905	0.709354157518479	0.661670888649672	0.68504652590573	0.652286224136973	0.682899465161233	0.695124471711781	0.6706452099804	0.659810361623382	0.696183835817137	0.661192940123552	0.65759992746187	0.657118475831945	0.694253339945279	0.658352790155283	0.675706741372945	0.682208644852661	0.611425661655903	0.680055496563745	0.647709505622015	0.688188801943804	0.67902195233158	0.672386805024447	0.659791687674659	0.68987065467485	0.649098203945152	0.691295720639737	0.675125063796235	0.621673476585019	0.680988966835558	0.677885658953962	0.702365813314931	0.651337192815705	0.648014017489658	0.657636410268784	0.638978806007837	0.656779990324408	0.647281406777826
CD56dim.natural.killer.cellna	0.759432420538167	0.718683006094551	0.721246964950794	0.684278229420572	0.723269614399997	0.798623782775224	0.712904566869518	0.732238083033225	0.688035627645907	0.717739540102199	0.693956840386161	0.742666805196915	0.689433195139812	0.739952555131661	0.642747253830814	0.717222572703185	0.737095098458222	0.719692283190532	0.756697742346883	0.780828192223617	0.721350895191994	0.792469141723966	0.711673014770048	0.741544607621565	0.73208357977726	0.753265885793243	0.699755419310687	0.739201195106033	0.712786570565705	0.732548904236851	0.72346559627728	0.721255492447695	0.722254512805649	0.738029723082068	0.715029578322857	0.786664278704022	0.714056261541489	0.720393094518869	0.694670245362812	0.681121457161325	0.70858510157792	0.716877238106655	0.734862726525314	0.727149965433952	0.7354522120716	0.801478971779475	0.709845409518839	0.745426480577173	0.765852876891356
Eosinophilna	0.364492614766844	0.279520281932688	0.367501904887459	0.419190864296807	0.310468660813591	0.244622764486993	0.358596284761882	0.320642410238819	0.28631991197747	0.361461035660738	0.29938237553531	0.189023182544478	0.34179659589095	0.256656737414923	0.392345963550771	0.514538316189182	0.265789907076603	0.279339970169616	0.174071998026881	0.394535603418902	0.245806085646089	0.172454503190063	0.437672544694973	0.254268815800376	0.35599225975807	0.295474493879797	0.259807004833398	0.335610915180511	0.360493760927585	0.304103987936912	0.384431717093907	0.379624456484044	0.394845688679698	0.174390325550346	0.333272962662849	0.380646831131348	0.340339742740974	0.362827992906411	0.300599323841345	0.414829101481693	0.320440848078695	0.381977659155522	0.224480805200246	0.360595178295798	0.225037061382692	0.262518588931091	0.329323969789369	0.307941352552614	0.174317595980997
Gamma.delta.T.cellna	0.735707442390074	0.647165202459359	0.744270621025888	0.729706157018821	0.802091708944578	0.676403820172731	0.703354231649621	0.748126954164933	0.702935791464392	0.67654114711129	0.684954345401046	0.659310448866374	0.788441687007452	0.709218600380417	0.737474459643225	0.791036876513981	0.733862555772657	0.733682796741709	0.683235771483845	0.679369986323934	0.687619534584156	0.710794336571495	0.747676288238109	0.686483090110835	0.722859724373384	0.739017019634912	0.618960737742766	0.678507689526035	0.679171711119406	0.703178417217578	0.727693066345572	0.729891760445831	0.726981752858934	0.62871346047909	0.687087995966601	0.719649418576005	0.75401844679267	0.712141718899917	0.686494319188799	0.652880928677831	0.738691631055056	0.729511570633734	0.671738133899611	0.721564785412364	0.646218827859821	0.66964299177827	0.640942839841446	0.768986408839312	0.666968973830899
Immature..B.cellna	0.362572208730918	0.178054558292944	0.274384994914353	0.317502500729359	0.462110418539282	0.138624476290296	0.421245537371317	0.321218869736951	0.232246958971725	0.424544336804593	0.220625315513378	0.0984795230250976	0.354132376023098	0.217789993715099	0.345288034881563	0.386571591318487	0.287217286158561	0.257823636999111	0.205862142434909	0.339179485923359	0.226559302683152	0.354577639588872	0.336273882768286	0.170366002821261	0.310676158318637	0.262758069842132	0.170398353045209	0.148406744100712	0.31400615576093	0.311070314386137	0.265868932589917	0.289615478062301	0.317940263865009	0.174568064294991	0.298372175428652	0.339505193422102	0.382085260169327	0.394248732848327	0.285641401703376	0.255064661065415	0.295000190184265	0.418321940963652	0.0912463744757114	0.292183329260975	0.14497731124741	0.142767790005515	0.172912307000943	0.43324494401408	0.152198309379309
Immature.dendritic.cellna	0.624282957958989	0.644129830366431	0.675297337810953	0.645637029714087	0.760267032391965	0.606174334435259	0.585131067021994	0.612781509960809	0.595219196668474	0.591314727371863	0.543988390910156	0.593264149876029	0.657276872822496	0.612525630826258	0.635561289293865	0.745225752807516	0.672429148152968	0.653694478204259	0.63564258577625	0.624588202751819	0.627226705908331	0.617842160645046	0.66822839015307	0.599013267827348	0.638407402744095	0.611450015009727	0.561594963534829	0.588584216692312	0.620803010950507	0.59204209006096	0.635256294166533	0.666704779658148	0.616820452015723	0.5658609704549	0.598598702126626	0.62839677630633	0.735170507601932	0.665227550769593	0.631725896716542	0.600212254051354	0.648241645696495	0.619893690054763	0.582659931934867	0.654293534676056	0.550827992166519	0.593094071244722	0.624356354740812	0.747757372641175	0.621375209928971
MDSCna	0.714620138022326	0.551104948854411	0.68887906339245	0.648635434946422	0.944301629010232	0.61667001931537	0.692755151099979	0.692452567857019	0.61912383124621	0.644701842971178	0.594508763408594	0.428221747273485	0.798685158783084	0.580432158199004	0.722302533824932	0.861093558240487	0.687682587705542	0.665819892482229	0.585899038017871	0.71417062698256	0.572132416928864	0.779334111109425	0.778536658358843	0.563089716820284	0.70595002648735	0.667549631518713	0.560141072509181	0.53185453000114	0.658395040610268	0.676842671221615	0.714943457931367	0.740904073528883	0.749065252682384	0.430007497676159	0.655409507529547	0.718464420678556	0.815794722469752	0.777848461321984	0.636982804512135	0.472513125627924	0.686901744282432	0.768828782400738	0.520791973106981	0.690030350519318	0.505004050420535	0.624040407644643	0.56343033680211	0.853377563599549	0.493255226855853
Macrophagena	0.354190028580732	0.251274571263778	0.358811112858669	0.31941921871415	0.537112643056138	0.295842683422678	0.31258384929604	0.338856198598835	0.301220465387673	0.288612006581656	0.296824083199248	0.213154585525225	0.443646386952737	0.258443229944337	0.386590797621522	0.493223578701267	0.335552470551936	0.321666197303952	0.280355824848973	0.355129637437093	0.293569229900677	0.349295286688158	0.38967903831552	0.260708817116645	0.352638414225934	0.313928456259339	0.27028970749257	0.247702556625075	0.321647679297973	0.311161911549357	0.38880490081265	0.361497731942535	0.358526273070054	0.218039028769424	0.30948625921377	0.371269278153021	0.453118048571689	0.366307483626976	0.331673927821388	0.244054600037486	0.344974513442456	0.36675135224888	0.217590824784337	0.330186675761145	0.225439433228703	0.291214156503591	0.266854128646901	0.446380036748457	0.282818322476768
Mast.cellna	0.514724489068364	0.239450411752642	0.409320487935967	0.465646843289843	0.554481312172952	0.348892931498024	0.383920158728431	0.491465330216838	0.390132551603554	0.295382983766149	0.325319480900601	0.29364567720876	0.480436860079214	0.352137054555152	0.507889174475208	0.617071582679668	0.441278267981092	0.319302475821766	0.411145050659349	0.410124368267265	0.429428791178451	0.352773486769389	0.600988542351709	0.355174331135946	0.50532069629268	0.463399815954895	0.349505150870871	0.367735034381828	0.374551257613761	0.422027198286852	0.462945850191855	0.479395638125662	0.484139694290031	0.30927970187281	0.43839194584515	0.454219298709948	0.574228455303903	0.433336544726185	0.402395438722829	0.415829395914754	0.420955454269921	0.478433564569843	0.351131760520809	0.50077996322563	0.3316311012547	0.331148066643641	0.353209736661441	0.450632497624186	0.289416448493456
Monocytena	0.756342571017989	0.73573378936707	0.708618420137443	0.753964307848308	0.743669428393907	0.731996833620911	0.754887279738219	0.723099816789636	0.715362774640657	0.73876466612717	0.715442337508072	0.755345388811488	0.72892977541344	0.745015253228414	0.657668851479292	0.736112057681995	0.731941440045914	0.731554896517667	0.703615682313576	0.770051246898007	0.747565448855727	0.736514981519832	0.741549677773816	0.721409462257557	0.737682045762105	0.741759414950742	0.722080495383869	0.710057827995458	0.712145442561313	0.711960513048773	0.722993748738477	0.731293320427623	0.728930607471684	0.748520220172843	0.753834569670301	0.731572139285309	0.694331693523691	0.762040610722474	0.751455770567528	0.694993042985042	0.73536308459062	0.75820693141668	0.735288208767598	0.759457953938616	0.713080549254497	0.758235290554328	0.725588747657089	0.750907417435791	0.75481858069693
Natural.killer.T.cellna	0.47014612781609	0.453126798795305	0.491895427586134	0.470769687513774	0.601402093177778	0.449614883210061	0.458176257248314	0.4642534238577	0.482693167726127	0.437388166500987	0.412990803285632	0.419101510554198	0.500619415959468	0.466672301533824	0.516839610623758	0.558777366457988	0.456499591060677	0.474930379775881	0.493978183687103	0.47852206394041	0.464705847912191	0.509171821740347	0.523132457542867	0.427308329252201	0.472061242954018	0.49167859111071	0.38828048819889	0.408698368815213	0.502125112660439	0.475545378724293	0.508356565216445	0.498237510888047	0.526442240395628	0.425172492120603	0.433377025319879	0.516225969859025	0.524066556193834	0.426730100581966	0.475132785949653	0.450869652326909	0.474821162462132	0.512901959778813	0.401775230347987	0.457220515158715	0.444594453392916	0.422873329135593	0.424518700638314	0.547076553397785	0.449083495183742
Natural.killer.cellna	0.626595643785216	0.624331794272943	0.624722039026136	0.598221067504294	0.708725176176636	0.560930271820159	0.627554624441616	0.607061970388766	0.624211651133369	0.566167658297599	0.600412203633226	0.551755039686392	0.626174543968747	0.63593297986594	0.59748344497509	0.697355685407516	0.616083745252721	0.616627858720535	0.62350359938942	0.650130586467089	0.605440623673309	0.635773078713437	0.653066764266717	0.621526626610374	0.592567619785634	0.641475542135925	0.599468294729163	0.595909171682014	0.611564123431706	0.595509451909955	0.676964881538144	0.634220687913377	0.650869008809525	0.550545033783909	0.604065460324106	0.646580581309474	0.666799559379395	0.627674334619246	0.645647865501532	0.609651593990815	0.63817840248203	0.663036301535174	0.519753121623284	0.626892488033195	0.544828908394422	0.581903837296	0.574324498630009	0.663571443303443	0.582832039165588
Neutrophilna	0.364471431876231	0.126493420027204	0.311962167204256	0.223415443083636	0.341521469181561	0.126185819553211	0.0842549079112401	0.215005627117089	0.180072127235535	0.100065838675182	0.121780399679458	0.129392278269961	0.203531810711463	0.18627594558096	0.345810687976806	0.340802681664832	0.298343432752022	0.0906820840889948	0.150722502507383	0.297320866423705	0.15953550829935	0.168221785418249	0.21698085818487	0.117010498466892	0.312102204803714	0.224120367574222	0.0884706743223065	0.118859671656185	0.310142790466711	0.23412895552646	0.157411756900178	0.229877812554434	0.214505519135924	0.105418732067263	0.232079863747163	0.218345615462195	0.591253947450571	0.330322606500982	0.241986535266695	0.151449004191276	0.227560961598294	0.158575474734779	0.14114797247212	0.408215225768036	0.163254067186003	0.201149362409967	0.20773941441413	0.465451098379033	0.147128971243341
Plasmacytoid.dendritic.cellna	0.696216456588632	0.707506701354994	0.715134568812324	0.708709001097412	0.767616232654257	0.69177921581916	0.697011686005032	0.660246599850441	0.702353923311541	0.669012133759427	0.656005403200465	0.722297443737246	0.685169397801997	0.730494303398747	0.710841179080954	0.756979340412525	0.719649216270028	0.719837826323076	0.665405635952812	0.719566560219353	0.725791126422437	0.668387645834053	0.756067093379778	0.718665410516149	0.70018191166975	0.706652083334272	0.666421930483056	0.684546858438947	0.667470845151683	0.695603762207379	0.72424398216356	0.734107398887734	0.726893226319294	0.699421009395586	0.732931665631423	0.697131001559516	0.794422369011614	0.731298135517813	0.71871468813278	0.699662832477123	0.719408928497056	0.744568065097043	0.689542514218935	0.696094609210336	0.693259937310787	0.688911001337391	0.694005551223639	0.743937414179717	0.674422888157443
Regulatory.T.cellna	0.521205846999758	0.422531696721926	0.544654404148287	0.522764770402522	0.78883555405935	0.36692116497312	0.449760781285498	0.498875930439457	0.492691354200502	0.404853892987992	0.475942123203215	0.363277347991369	0.657102836564372	0.504074253376234	0.598879166905759	0.71496662533372	0.559954607222453	0.53953602590573	0.42376790480373	0.550703114881537	0.488022501006269	0.552115185641886	0.639833715624864	0.435772564390166	0.50438071140868	0.533178086936366	0.39516717365525	0.40540918043766	0.47177973778229	0.501582319313687	0.612173053117271	0.573265787105287	0.643778070784118	0.324072235357792	0.496385200557384	0.528984821710559	0.710062559816808	0.577496348102488	0.565465108853016	0.498783519633136	0.569899208738729	0.63550195876179	0.319745552677644	0.523203181950392	0.360261935643943	0.41028365227188	0.399186449117075	0.620923518101478	0.328592698347717
T.follicular.helper.cellna	0.51234382636174	0.430490950430697	0.493179115357968	0.463220287657047	0.654841540968946	0.460944512708593	0.462869454832124	0.495675882826278	0.484357025000967	0.480961328766899	0.473000230163051	0.429163646940816	0.575892649673855	0.480075112160649	0.5303280946774	0.569427907239348	0.527603246988818	0.475740790464959	0.466006453226012	0.528979894174568	0.486315344919851	0.534466913013053	0.537813356265524	0.436621664942585	0.498277258057648	0.496365960870675	0.409503267407115	0.4223158168057	0.476120840517362	0.504700345022376	0.474675755064517	0.486391519737454	0.528377624479896	0.418367992483692	0.496744500473283	0.497350221600345	0.610324191352676	0.529622546815222	0.510141853428422	0.469367015766449	0.516700163162969	0.525222212622807	0.419696314774371	0.479407526955039	0.451713310820631	0.457376421126111	0.516672976008056	0.60211959047845	0.453867394864732
Type.1.T.helper.cellna	0.4871714225367	0.41057445290837	0.4795128497791	0.45968795983479	0.605111360179788	0.431108713895992	0.468043469704375	0.436795562010289	0.458898796029265	0.462212347548275	0.456190627280849	0.386290652363644	0.529120954103881	0.452234980094591	0.502466263004628	0.561479361241	0.473090326633945	0.48254359117405	0.428657227221087	0.505538878133253	0.445228564991802	0.504953230333312	0.508633016628157	0.403281498640819	0.495298930308839	0.470210703388353	0.403813161233094	0.415239762165861	0.471581187700417	0.485230140826492	0.460204069293999	0.457132973061138	0.470319260403788	0.390334516482016	0.465831639965402	0.482459825032093	0.542855460455231	0.503067485796441	0.464323852308854	0.439698160772662	0.461644127476511	0.506396598718783	0.410152874030749	0.471713756967287	0.394055704591214	0.415127915511808	0.430811401111894	0.539807811181613	0.417696070980529
Type.17.T.helper.cellna	0.463061430471634	0.357309095201041	0.465197687347653	0.451991284578363	0.409001232574721	0.487644906852959	0.437121068448129	0.42375042393212	0.380995841646573	0.449670888312288	0.417193591587675	0.408696485643985	0.470750341514857	0.377493738588164	0.475164102098177	0.462110301482285	0.439329615438407	0.488433451828111	0.427599270334451	0.486373097997028	0.39121383504856	0.460025968840526	0.466692655026356	0.406578985429903	0.475525469490225	0.457720356972923	0.40939256877836	0.452160108759668	0.436806511299717	0.437084547689664	0.42930933634663	0.430300992701744	0.453291593498985	0.392803226046974	0.455671147355433	0.445981134397878	0.433309005302817	0.473420972669464	0.397769962061677	0.399532374795807	0.473970782347776	0.436431964055259	0.461870405966915	0.486181297818961	0.412094493866945	0.491026944990885	0.443517893733622	0.45885486828637	0.45112450537605
Type.2.T.helper.cellna	0.462944470178982	0.432414781840877	0.344950370555868	0.415897099010872	0.561304493736831	0.485949476578921	0.485349547264322	0.492976294831568	0.386177701009636	0.491060481807396	0.417097082748682	0.317766057765953	0.469681790749272	0.4254270799669	0.645353969300966	0.573982509955182	0.45772220498957	0.462350909725886	0.540992452603299	0.335115078806476	0.411400112321881	0.419978520539219	0.542996452840359	0.339827530676197	0.461225630535609	0.467535172520548	0.343139198221894	0.447947119318194	0.521214648032347	0.457152784401752	0.416721531407996	0.5231595436629	0.470134055707724	0.358904457612858	0.397300534531771	0.420577282498653	0.52535997214693	0.428202946255984	0.42892412304429	0.423078703229224	0.436677558906051	0.433115117954111	0.458073745547392	0.428792848994474	0.44477925310888	0.382643952752498	0.434727984347854	0.560455925207735	0.475375170077245
[truncated: 985 more columns]
