# Supplementary material for: Identification of cuproptosis-based molecular subtypes, construction of prognostic signature and characterization of immune landscape in colon cancer
Source: Front Oncol. 2023 Mar 17;13:927608. doi: 10.3389/fonc.2023.927608 (PMC10064275; doi:10.3389/fonc.2023.927608)
Supplement: Supplementary file 5 [file DataSheet_2.zip › Data Sheet 2/uniCox.txt]

id	HR	HR.95L	HR.95H	pvalue	km
FDX1	0.785974130189556	0.595497872908257	1.03737622153086	0.0889774729917765	0.0177241414541319
LIPT1	1.03586944235586	0.82483239101324	1.30090126587842	0.761745988210193	0.0892202035597079
LIAS	0.85077483601822	0.707315376691536	1.02333109876316	0.0863105978090319	0.00250564271717268
DLD	0.793841487622387	0.632072402175642	0.997012850587024	0.0470672555973902	0.0192069506600075
DBT	1.06829944690263	0.817627061621046	1.39582428447239	0.628223426423479	0.168308051676202
DLST	0.894880552336905	0.702151414255249	1.14051070280931	0.369446119134165	0.051239983221647
DLAT	0.862624310743894	0.697273486715044	1.06718628438325	0.173494765674092	0.00474796478191208
PDHA1	0.838987767467494	0.672267377408499	1.0470543382211	0.120382135899809	0.0189681432456158
PDHB	0.702715235978822	0.517123407369366	0.954914621615763	0.0241454195933124	0.001926444954087
SLC31A1	0.883080325683935	0.679839778855548	1.14708036491013	0.351480419071184	0.0344547709649955
ATP7A	1.08816636296661	0.89450566235761	1.32375465390692	0.398100021445546	0.0104346414151625
ATP7B	0.923298797191668	0.797760602168007	1.06859208963048	0.284510534092135	0.0840654906132455
